# Supplementary material for: Kiwifruit Metabolomics—An Investigation of within Orchard Metabolite Variability of Two Cultivars of Actinidia chinensis
Source: Metabolites. 2021 Sep 6;11(9):603. doi: 10.3390/metabo11090603 (PMC8468816; doi:10.3390/metabo11090603)
Supplement: Supplementary file 1 [file metabolites-11-00603-s001.zip]

Archive with 4 entries (3 files):
- metabolites-1362790-supplementary/
- metabolites-1362790-supplementary/metabolites-1362790 - Supplementary Datafiles - Hayward metabolomic data all ANOVA.xlsx
- metabolites-1362790-supplementary/metabolites-1362790 - Supplementary Datafiles - Zesy002 metabolomic data all ANNOVA.xlsx
- metabolites-1362790-supplementary/metabolites-1362790 - Supplementary Figures and Tables.pdf
