# Supplementary material for: Kiwifruit Metabolomics—An Investigation of within Orchard Metabolite Variability of Two Cultivars of Actinidia chinensis
Source: Metabolites. 2021 Sep 6;11(9):603. doi: 10.3390/metabo11090603 (PMC8468816; doi:10.3390/metabo11090603)
Supplement: Supplementary file 1 [file metabolites-11-00603-s001.zip › metabolites-1362790-supplementary/metabolites-1362790 - Supplementary Datafiles - Hayward metabolomic data all ANOVA.xlsx]

## Sheet: summary
Tissue	Harvest		n	mean	sd	cv	vinecomp	vinecompSE	rescomp	rescompSE	percent	percentSE	fstat_vine	fstat_sampler	fstat_psa	pvalue_vine	pvalue_sampler	pvalue_psa	Annotation	MW
Internode	1	395.89743 Da 27.98 s	27	1960.08	267.224	13.6333	0.00259523	0.000719787	71408.5	19805.2	3.63434e-06	1.44097e-14	0.622092	0.0785337	0.775084	0.760561	0.924875	0.393511
Internode	1	503.92597 Da 30.87 s	27	5524.64	1936.81	35.0576	615456	923602	3.17299e+06	1.07991e+06	16.2456	22.7512	1.06858	0.0302932	0.629707	0.439621	0.970224	0.440706
Internode	1	159.98634 Da 31.32 s	26	5185.05	1603.26	30.9208	315290	589586	2.27046e+06	764709	12.1934	21.8456	0.764744	0.273019	0.231607	0.649939	0.765038	0.63777
Internode	1	387.94688 Da 30.96 s	27	8724.08	2512.86	28.8037	60676.3	1.33508e+06	6.25791e+06	2.12267e+06	0.960283	21.1107	0.799938	0.0278833	1.43004	0.623176	0.972556	0.251619
Internode	1	403.92334 Da 31.05 s	27	4385.83	1394.85	31.8037	249143	490195	1.71824e+06	596023	12.6637	23.8477	1.61272	0.0127133	2.81074	0.203886	0.987379	0.115813
Internode	1	273.96618 Da 31.11 s	27	19964.8	4193.39	21.0039	1.58021e+06	4.02773e+06	1.61059e+07	5.47473e+06	8.93477	22.2145	0.86461	0.0186081	0.162712	0.575296	0.981588	0.692765
Internode	1	289.94328 Da 31.15 s	27	5008.75	1742.39	34.7869	412106	788677	2.66433e+06	931884	13.3956	24.4398	1.55798	0.144817	1.97793	0.220423	0.86646	0.181415
Internode	1	411.87034 Da 32.46 s	27	3670.08	959.226	26.1364	330509	269108	602275	205008	35.4325	22.0284	1.8311	0.15185	0.469863	0.149674	0.860514	0.504243
Internode	1	327.90801 Da 32.48 s	27	3314.42	752.143	22.6931	97232.5	141514	474855	162062	16.9961	22.9616	1.06639	0.00524387	0.142204	0.44094	0.994772	0.711754
Internode	1	801.65974 Da 32.79 s	26	2893.5	1227.85	42.4347	213289	367738	1.30886e+06	447123	14.0124	22.9063	3.88405	0.483357	14.0443	0.0116785	0.62663	0.00216373
Internode	1	885.62151 Da 32.81 s	26	2082.38	924.965	44.4186	127107	208276	736495	250898	14.7182	22.7537	3.28323	0.453303	10.1796	0.0229182	0.644532	0.00654227
Internode	1	717.69774 Da 32.83 s	26	3398.69	1246.1	36.6641	1172.32	314895	1.55167e+06	520605	0.0754953	20.2775	1.95436	0.257415	7.19569	0.125985	0.776627	0.0178587
Internode	1	281.91571 Da 32.91 s	26	2390.99	584.948	24.4647	25610.4	76946.1	318193	108000	7.44914	21.9741	1.6515	2.3817	0.888956	0.192945	0.12874	0.361747
Internode	1	617.76101 Da 32.81 s	27	2076.04	395.867	19.0684	48465.4	47422.2	114313	39794.6	29.7738	24.0189	3.28591	2.55004	3.83806	0.0228465	0.113671	0.0703254
Internode	1	449.83849 Da 32.82 s	27	2873.54	431.744	15.0248	0.00487946	0.00135332	186403	51698.9	2.61769e-06	0	1.31331	3.53777	3.54707	0.312353	0.0570748	0.0805932
Internode	1	633.73555 Da 32.85 s	27	4415.65	1339.29	30.3304	142281	398620	1.6598e+06	560450	7.89535	21.674	2.07569	0.765828	5.74241	0.106541	0.483473	0.0310866
Internode	1	365.87719 Da 32.85 s	27	3998.61	468.195	11.709	32840.3	56543.3	189384	65758.1	14.778	24.0318	1.49803	0.969633	0.687127	0.2401	0.40329	0.421052
Internode	1	549.77370 Da 32.87 s	27	6434.42	1851.08	28.7685	597505	844062	2.8612e+06	971057	17.2754	22.5906	2.30053	0.255936	5.17509	0.0785504	0.777736	0.0391698
Internode	1	465.81211 Da 32.91 s	27	7633.93	2059.98	26.9846	1.26438e+06	1.1766e+06	3.03675e+06	1.03327e+06	29.3964	22.5271	3.4327	0.666018	5.97095	0.0192765	0.529295	0.0283938
Internode	1	381.85104 Da 32.95 s	27	11731.5	2826.16	24.0903	1.62555e+06	2.0156e+06	6.44025e+06	2.1843e+06	20.1536	22.589	2.73457	0.498769	5.44141	0.0446652	0.61767	0.0351021
Internode	1	297.88918 Da 33.00 s	27	12516.8	2893.84	23.1197	1.16693e+06	1.98271e+06	7.27035e+06	2.46147e+06	13.8307	22.2917	2.62055	0.541581	6.65453	0.0516431	0.593539	0.0218248
Internode	1	213.92730 Da 33.18 s	27	1975.23	394.363	19.9654	53506.4	44014.9	102765	34800	34.2393	21.8122	3.52734	0.813675	4.12668	0.0173084	0.463126	0.0616449
Internode	1	397.95200 Da 33.29 s	27	2282.99	613.774	26.8847	97899.3	105620	287670	99209.2	25.3908	23.6339	1.90874	0.385901	0.669186	0.134251	0.68685	0.42704
Internode	1	846.28502 Da 33.83 s	23	2485.77	1226.98	49.3603	752299	517230	824675	283711	47.7052	20.7726	4.33184	2.69402	1.18245	0.00731717	0.102367	0.295224
Internode	1	1110.30749 Da 33.74 s	24	1879.87	785.914	41.8068	250910	195401	388667	133610	39.2306	22.1907	2.27168	0.234141	1.09773	0.081646	0.794287	0.312515
Internode	1	527.12565 Da 33.83 s	26	2208.82	656.541	29.7236	42291.8	108644	392658	137626	9.72338	24.2992	1.42682	0.848959	2.45154	0.265774	0.448747	0.139727
Internode	1	634.13616 Da 33.31 s	27	3070.03	527.564	17.1843	31873.3	69190.4	249170	86414.9	11.3411	23.7418	1.69541	0.0567086	3.10901	0.181284	0.945085	0.0996634
Internode	1	129.96682 Da 33.33 s	27	10171	1353.45	13.3069	692847	535462	1.14711e+06	388938	37.6557	21.5135	4.52618	3.78527	1.4365	0.0060245	0.0485142	0.250601
Internode	1	556.04414 Da 33.50 s	27	2622.65	400.429	15.2681	0.00677862	0.00188005	160343	44471.3	4.22756e-06	0	0.732031	0.366049	0.717223	0.67514	0.699913	0.4113
Internode	1	326.12275 Da 33.74 s	27	3117.89	788.904	25.3025	39758.7	146216	585650	202472	6.35723	23.0593	1.33066	0.399616	1.40082	0.304755	0.677988	0.256292
Internode	1	572.14467 Da 33.79 s	27	3498.65	778.808	22.2602	85728.6	155471	528639	183670	13.954	24.0312	1.25722	0.459435	0.000340663	0.338147	0.640833	0.985535
Internode	1	426.07762 Da 33.74 s	27	17810	2183.78	12.2616	0.184954	0.0512969	4.76891e+06	1.32266e+06	3.87832e-06	0	0.553546	1.08552	0.751943	0.812541	0.364529	0.400481
Internode	1	768.19482 Da 33.74 s	27	4518.38	804.729	17.8101	271840	202442	390163	133363	41.0633	21.5615	2.47298	1.75096	0.0315234	0.0625257	0.209553	0.861621
Internode	1	1026.34840 Da 33.98 s	25	5357.95	2011.56	37.5435	2.57906e+06	1.49227e+06	1.52873e+06	522587	62.7845	16.5344	4.28428	0.75237	1.23808	0.00767953	0.489378	0.284582
Internode	1	447.15806 Da 33.93 s	26	2166.2	634.913	29.31	119159	113739	291809	99849.1	28.9947	22.9293	1.00954	0.196221	0.0034569	0.476209	0.824052	0.953946
Internode	1	334.06678 Da 34.41 s	26	2894.58	1602.47	55.361	2.71222e+06	1.37608e+06	478864	164832	84.9937	8.01879	12.5766	1.16867	0.377945	2.78992e-05	0.339335	0.548568
Internode	1	489.17238 Da 34.40 s	27	15351	3109.62	20.2568	26.5628	7.36721	9.66974e+06	2.6819e+06	0.0002747	0	0.776692	0.678996	0.0307149	0.640807	0.523065	0.863387
Internode	1	147.05438 Da 34.40 s	27	3882.15	826.514	21.2901	147936	178753	545030	186247	21.3483	23.0986	1.32347	0.142122	0.381423	0.30788	0.868751	0.546758
Internode	1	342.11611 Da 34.12 s	27	147971	16399.3	11.0828	1.61699e+08	9.86174e+07	1.18438e+08	4.06115e+07	57.7215	18.1759	3.26041	0.462723	1.72073	0.0235393	0.638859	0.210702
Internode	1	504.16824 Da 34.22 s	27	7165.22	1774.71	24.7684	1.28454e+06	1.00236e+06	1.98386e+06	682862	39.3018	22.2626	3.10187	0.0672226	4.33142	0.0284127	0.935287	0.0562531
Internode	1	180.06255 Da 33.99 s	27	2331.78	678.016	29.0772	0.0283442	0.00786128	459706	127500	6.16573e-06	0	0.710201	0.420127	0.774866	0.692076	0.664978	0.393576
Internode	1	730.23672 Da 33.97 s	27	3671.46	923.822	25.1622	455344	290724	413189	141126	52.4268	19.315	2.59848	0.161628	1.17641	0.0531285	0.852322	0.296413
Internode	1	146.06961 Da 34.06 s	27	6293.99	2241.53	35.6138	0.172923	0.0479603	5.02445e+06	1.39353e+06	3.44163e-06	0	0.630406	0.157829	0.60603	0.754137	0.855494	0.449245
Internode	1	616.15984 Da 34.79 s	22	558.624	260.069	46.5552	8401.42	15590	59652.6	20113.5	12.3452	21.9295	1.26332	0.214064	1.15445	0.335249	0.809891	0.300789
Internode	1	586.14026 Da 34.87 s	26	698.82	278.893	39.9092	40202.9	27622.1	42721.6	14755	48.4813	20.8411	2.5733	0.0906475	0.0234894	0.0548809	0.913871	0.880378
Internode	1	475.15739 Da 34.58 s	27	3430.39	775.135	22.5961	0.0384534	0.0106651	600835	166642	6.4e-06	1.93756e-14	0.384911	0.458341	0.732918	0.92323	0.641491	0.406354
Internode	1	588.15639 Da 34.70 s	27	1896.45	741.566	39.1028	591552	300449	104863	36109.8	84.9424	8.05254	12.5188	1.09476	0.447723	2.86676e-05	0.361624	0.514302
Internode	1	831.28969 Da 34.71 s	27	4461.95	1026.75	23.0112	69521.2	229904	988812	333175	6.56893	21.399	0.80323	0.307669	0.0296607	0.620695	0.740004	0.865727
Internode	1	1173.40377 Da 34.84 s	27	2254.15	519.31	23.038	20885.3	61341.1	250184	85169.3	7.70478	22.1962	0.884922	0.236502	0.00983532	0.560675	0.792475	0.922407
Internode	1	1404.43546 Da 35.03 s	27	2765.54	640.994	23.1779	185356	130985	233315	79631.6	44.2725	20.9434	3.23829	0.224522	3.47418	0.0241594	0.80172	0.0834395
Internode	1	882.26110 Da 34.90 s	27	4192.81	908.512	21.6683	1.97472	0.547687	825393	228923	0.000239245	0	1.28607	0.0497353	3.52121	0.324642	0.951649	0.0815897
Internode	1	540.14508 Da 34.95 s	27	8230.03	1782.3	21.6561	0.293765	0.0814758	3.1766e+06	881030	9.24778e-06	0	1.31818	0.193391	3.47805	0.310203	0.826325	0.0832853
Internode	1	454.10189 Da 35.68 s	25	4519.43	1566.82	34.6685	557000	642934	1.93068e+06	658031	22.3904	22.9127	1.29734	0.0785499	0.280563	0.319502	0.92486	0.604631
Internode	1	948.31148 Da 35.32 s	26	1979.99	474.526	23.9661	0.00628122	0.0017421	225175	62452.4	2.78948e-06	0	0.444527	0.995091	0.00359332	0.888114	0.394387	0.953047
Internode	1	876.29444 Da 35.68 s	27	4072.72	2064.65	50.6947	0.164535	0.0456339	4.2628e+06	1.18229e+06	3.85979e-06	0	0.5954	0.172132	0.532737	0.781045	0.843623	0.477495
Internode	1	944.26100 Da 35.10 s	27	4461.37	867.402	19.4425	617340	335078	225001	77422.9	73.2886	13.1208	5.43227	0.17385	0.0213077	0.00258672	0.84221	0.886025
Internode	1	794.14366 Da 35.14 s	27	4308.53	949.05	22.0273	272323	253914	644230	220007	29.7117	22.7519	1.38875	0.239724	0.330358	0.280588	0.79001	0.574569
Internode	1	602.14504 Da 35.14 s	27	5673.32	1063.44	18.7445	628596	417773	593654	205263	51.4294	20.2445	3.3267	1.09377	0.804693	0.0217852	0.361936	0.38486
Internode	1	1136.25795 Da 35.14 s	27	4357.3	784.079	17.9946	0.0239325	0.00663767	614779	170509	3.89285e-06	1.33899e-14	0.521591	0.616424	0.0113224	0.835849	0.553896	0.916769
Internode	1	606.19551 Da 35.43 s	27	2968.27	370.368	12.4776	0.0494227	0.0137074	137172	38044.8	3.60296e-05	0	1.10955	0.442633	1.87623	0.415593	0.651028	0.192332
Internode	1	1466.43506 Da 35.47 s	27	3157.92	1130.47	35.7981	962952	553311	487274	168266	66.4001	15.8171	5.46334	1.91773	0.822585	0.00251692	0.183615	0.379772
Internode	1	1124.32333 Da 35.49 s	27	9031.86	3069.18	33.9817	7.63661e+06	4.24844e+06	3.19289e+06	1.10165e+06	70.5167	14.2937	5.78736	0.500969	1.40689	0.0019034	0.616403	0.255312
Internode	1	260.02970 Da 35.50 s	27	1478.76	313.185	21.1789	58151.2	37399.5	48854.3	16889.7	54.3441	19.5179	2.81206	0.39652	0.022601	0.040521	0.679977	0.882644
Internode	1	782.20778 Da 35.58 s	27	15430.8	6044.53	39.1718	2.92125e+07	1.64899e+07	1.31946e+07	4.55859e+06	68.8859	14.953	5.58752	0.857279	0.993104	0.00225851	0.445432	0.335898
Internode	1	268.07898 Da 35.67 s	27	1421	202.88	14.2773	7091.81	10003.9	34398.4	11632.7	17.0927	22.342	1.30205	0.0487292	0.743661	0.317376	0.9526	0.403021
Internode	1	534.17845 Da 35.62 s	27	134060	41105	30.6617	5.72728e+07	3.66204e+08	1.63618e+09	5.55483e+08	3.38201	21.5135	1.11589	0.13092	2.12063	0.411979	0.87835	0.167385
Internode	1	452.02565 Da 35.40 s	27	5232.89	1378.22	26.3377	670573	553220	1.2557e+06	427554	34.812	22.1144	1.15211	0.109012	0.0450516	0.391814	0.897473	0.834968
Internode	1	720.21019 Da 35.19 s	27	96051.6	11548.4	12.0231	3.6287e+07	3.54449e+07	9.80966e+07	3.31913e+07	27.0026	22.2814	1.34807	0.736968	0.903942	0.297309	0.496239	0.357853
Internode	1	1062.32627 Da 35.14 s	27	27634.1	4168.51	15.0846	8.20253e+06	5.54344e+06	9.26944e+06	3.15368e+06	46.9468	20.2576	3.57318	0.559717	4.28366	0.0164369	0.583644	0.057459
Internode	1	436.05114 Da 35.93 s	25	1725.16	666.914	38.6581	18098.2	93487.7	427779	143508	4.059	20.822	1.10241	0.0589004	1.78693	0.4197	0.943033	0.202618
Internode	1	778.16813 Da 35.71 s	26	2081.42	787.69	37.8439	24274.5	130208	597666	200490	3.90302	20.7995	1.7704	0.827495	4.16832	0.163032	0.457432	0.0605003
Internode	1	290.03854 Da 36.12 s	26	3873.95	1914.9	49.4302	2.14828e+06	1.34426e+06	1.71289e+06	588602	55.638	18.852	3.7808	0.0511871	1.46786	0.0130611	0.950278	0.245735
Internode	1	608.11491 Da 35.95 s	27	3022.61	1182.69	39.128	286538	353633	1.1262e+06	382039	20.2825	22.6025	2.46543	0.168909	5.6127	0.063146	0.846282	0.0327474
Internode	1	566.05512 Da 36.03 s	27	3684.88	672.893	18.2609	0.086506	0.0239925	452785	125580	1.91053e-05	7.27215e-14	0.334057	0.424561	0.00851442	0.948433	0.662203	0.927788
Internode	1	192.06221 Da 36.11 s	27	139856	47610	34.0421	9805.58	2719.58	2.2667e+09	6.28671e+08	0.00043259		0.8033	0.0967619	0.656256	0.620642	0.908374	0.43144
Internode	1	440.09185 Da 36.10 s	27	34944.5	14606.2	41.7984	1.66198e+08	9.5151e+07	8.10588e+07	2.80261e+07	67.2168	15.5859	6.10858	1.09423	2.33158	0.0014576	0.361791	0.149045
Internode	1	136.03706 Da 36.22 s	27	537.794	237.857	44.2283	1021.73	12296.2	55624.6	18994.1	1.8037	21.6626	0.929151	0.175518	0.0633929	0.529624	0.84084	0.80487
Internode	1	405.11107 Da 36.61 s	24	13450.5	5416.34	40.2686	0.927036	0.257114	2.93367e+07	8.13654e+06	3.15998e-06	1.26984e-14	1.07346	3.88258	1.34027	0.436702	0.0455578	0.266355
Internode	1	208.05673 Da 36.63 s	25	2513.79	859.488	34.1909	425751	267866	349517	120000	54.9166	18.9921	3.64818	0.502128	0.550307	0.0151155	0.615737	0.470455
Internode	1	282.09446 Da 36.53 s	27	1282.66	218.169	17.0091	0.00131016	0.000363372	47597.9	13201.3	2.75255e-06	0	0.556697	1.11449	0.202972	0.810203	0.355515	0.659231
Internode	1	307.08283 Da 37.13 s	25	1464.85	782.739	53.4349	178458	183231	456831	159295	28.0908	24.2383	1.75223	0.058749	0.00295817	0.167272	0.943175	0.957394
Internode	1	296.10975 Da 37.46 s	26	609.695	188.538	30.9234	8366.12	9293.27	27599.4	9380.17	23.2615	22.7072	1.60247	0.991389	0.11868	0.206884	0.395668	0.735591
Internode	1	134.02163 Da 37.93 s	24	10039.5	4545.25	45.2738	854678	4.531e+06	1.9862e+07	6.75439e+06	4.12555	21.7186	0.92373	0.128278	0.263807	0.533369	0.880631	0.615527
Internode	1	516.13768 Da 38.77 s	26	891.154	236.937	26.5877	0.00193037	0.000535388	56139.2	15570.2	3.43854e-06	0	1.20581	1.75872	4.03345	0.363508	0.208258	0.0643017
Internode	1	174.01724 Da 39.74 s	27	786.603	178.22	22.6569	7607.65	9196.09	25133.5	8814.73	23.2357	24.8146	1.76436	1.06053	0.0895384	0.16443	0.372513	0.769161
Internode	1	296.11006 Da 45.77 s	24	576.631	215.195	37.3194	0.00636463	0.00176523	46309	12843.8	1.37438e-05	0	1.062	1.26523	0.0130401	0.443584	0.312537	0.910706
Internode	1	302.09862 Da 48.39 s	27	3114.88	818.741	26.2849	133988	166434	541554	182956	19.8341	22.3191	1.43145	0.0138202	1.06029	0.264023	0.986288	0.320611
Internode	1	306.07288 Da 56.47 s	27	874.213	261.448	29.9067	0.00437473	0.00121333	68355.2	18958.3	6.4e-06	2.12887e-14	0.546264	4.07457	0.560769	0.817917	0.0403086	0.466347
Internode	1	154.02759 Da 56.81 s	24	2150.28	1183.13	55.022	136470	324243	1.2722e+06	433045	9.68787	22.3722	1.45452	1.52718	2.11225	0.25548	0.251216	0.16817
Internode	1	316.07929 Da 57.63 s	27	1971.29	833.383	42.2759	308999	219412	396692	135273	43.7868	20.9725	3.44466	3.54188	0.0762369	0.0190145	0.0569191	0.786497
Internode	1	372.06887 Da 61.87 s	26	326.778	133.157	40.7485	1596.28	4030.88	16233.1	5504.14	8.9531	22.0494	2.38028	5.0037	0.748282	0.0706404	0.022934	0.401601
Internode	1	210.03680 Da 62.14 s	27	326.185	116.22	35.6301	2680.74	3372.94	10946.1	3705.76	19.6725	22.4617	1.67901	0.631386	0.784834	0.185551	0.546339	0.39063
Internode	1	594.13695 Da 62.18 s	27	459.09	157.96	34.4072	0.00704583	0.00195416	24951.4	6920.27	2.82382e-05	0	0.809123	1.8456	3.34489	0.616265	0.194355	0.0887922
Internode	1	354.09491 Da 67.41 s	27	6929.39	3357.95	48.4595	1.95067	0.541018	1.12758e+07	3.12735e+06	1.72996e-05	0	1.35699	0.699331	4.70607	0.293564	0.51347	0.0477624
Internode	1	376.07584 Da 67.51 s	27	1227.08	522.021	42.5417	0.00953676	0.00264502	272506	75579.6	3.49965e-06	0	0.554452	0.75321	1.16403	0.81187	0.489007	0.298868
Internode	1	328.07834 Da 69.49 s	27	962.82	222.954	23.1564	1187.99	11343.8	48606.4	16851.9	2.38579	22.7128	1.32852	0.637554	0.825493	0.305684	0.543258	0.378954
Internode	1	340.07896 Da 77.36 s	27	4654.83	1369.2	29.4146	7.44701	2.06543	1.8747e+06	519949	0.000397235	2.24818e-12	0.752833	0.209496	0.0238674	0.659084	0.813489	0.879428
Internode	1	136.03747 Da 77.92 s	23	4722.33	2186.29	46.2969	0.175512	0.0486782	4.77989e+06	1.3257e+06	3.67188e-06	1.37774e-14	0.911398	3.47147	0.037412	0.541953	0.059653	0.849407
Internode	1	320.04971 Da 77.94 s	25	1791.5	664.473	37.0904	0.0159386	0.00442059	441525	122457	3.60991e-06	0	0.53823	2.69051	0.189992	0.823807	0.102626	0.669569
Internode	1	298.06853 Da 77.75 s	27	5931.62	1792.55	30.2203	0.11511	0.0319259	3.21325e+06	891195	3.58237e-06	0	1.05106	1.09608	2.28857	0.450242	0.361212	0.152573
Internode	1	618.11921 Da 77.78 s	27	1494.02	600.942	40.2231	0.0134425	0.00372829	361132	100160	3.72234e-06	0	0.627224	0.694583	0.309861	0.756598	0.515692	0.586554
Internode	1	324.14143 Da 81.90 s	27	2174.13	624.859	28.7406	0.0117384	0.00325565	390448	108291	3.00639e-06	0	0.576073	0.435454	0.457773	0.795702	0.655441	0.509691
Internode	1	580.14215 Da 83.77 s	27	6316.74	1796.78	28.4447	1.45144e+06	1.01418e+06	1.8055e+06	614477	44.5645	20.7169	3.73394	2.09254	1.10681	0.0137488	0.160284	0.310596
Internode	1	894.20499 Da 89.07 s	27	2703.56	1042.54	38.5619	26641.6	228294	1.062e+06	357866	2.44724	20.9036	1.67251	1.89864	2.89957	0.187272	0.18639	0.110691
Internode	1	916.18230 Da 89.58 s	25	941.973	364.925	38.7405	0.0518087	0.0143692	133170	36934.7	3.89041e-05	0	0.695574	0.371745	0.207221	0.703457	0.696136	0.655934
Internode	1	396.03955 Da 89.20 s	26	2150.85	632.266	29.3961	0.0255846	0.0070959	399760	110873	6.4e-06	2.05919e-14	0.557848	2.18463	0.0193382	0.809348	0.149367	0.891382
Internode	1	136.03780 Da 89.33 s	26	26072.9	6927.12	26.5682	5.27939e+06	1.08239e+07	4.29629e+07	1.44466e+07	10.9435	21.6505	1.69559	1.35557	1.43923	0.181237	0.289637	0.250172
Internode	1	180.04448 Da 89.53 s	27	1231.41	271.591	22.0552	23374.8	20597.8	51130.3	17354.7	31.3734	22.2211	2.50808	1.86076	0.107064	0.0597253	0.192039	0.748353
Internode	1	948.12398 Da 89.55 s	27	3258.4	819.68	25.1559	0.357231	0.0990781	671874	186344	5.31693e-05	0	2.4679	3.37793	5.06754	0.0629422	0.06352	0.0409675
Internode	1	298.06897 Da 89.22 s	27	67905	14980.3	22.0607	312143	4.58387e+07	2.24119e+08	7.53536e+07	0.139082	20.4223	1.24921	0.992806	1.51612	0.341989	0.395177	0.23849
Internode	1	320.04912 Da 90.16 s	26	2468.34	650.165	26.3402	10971.5	87442.6	412440	138249	2.59122	20.5797	0.880079	0.724981	0.487404	0.564141	0.501654	0.496521
Internode	1	650.05687 Da 89.83 s	27	3427.65	475.425	13.8703	725.421	45538.7	225353	75400.8	0.320872	20.138	2.601	7.96733	1.91091	0.0529567	0.00489413	0.188518
Internode	1	618.11933 Da 90.21 s	27	12302.4	2149	17.4681	0.171166	0.0474729	4.61821e+06	1.28086e+06	3.70632e-06	1.42597e-14	0.682204	0.724265	0.0158787	0.713872	0.50198	0.901515
Internode	1	351.98817 Da 90.48 s	27	2320.52	211.244	9.10329	9316.18	11968.5	36137.6	12476.2	20.4959	23.7908	1.53367	0.0994444	0.567488	0.228199	0.905974	0.46374
Internode	1	312.10421 Da 92.23 s	25	3056.24	1201.51	39.3133	0.0923918	0.0256249	1.44362e+06	400388	6.4e-06	3.22565e-14	0.277324	0.0355026	0.396852	0.970561	0.965207	0.538866
Internode	1	456.18368 Da 92.40 s	27	4365.97	1118.73	25.6239	0.0801003	0.0222158	1.25157e+06	347122	6.4e-06	0	0.33547	0.265772	0.824766	0.947798	0.770396	0.379158
Internode	1	324.14151 Da 95.31 s	27	2716.19	432.725	15.9313	0.00523816	0.00145281	187251	51934	2.79741e-06	1.55427e-14	0.628405	3.20854	0.0880582	0.755685	0.0712757	0.771017
Internode	1	338.09955 Da 96.80 s	26	6094.22	5728.45	93.9979	1.36656	0.379015	3.28151e+07	9.10127e+06	4.16442e-06	1.60547e-14	1.14397	1.06875	4.24487	0.396273	0.369866	0.0584613
Internode	1	164.04725 Da 96.83 s	26	1284.17	1050.01	81.7658	0.0823977	0.022853	1.10253e+06	305786	7.47353e-06	0	1.23717	2.75292	2.97426	0.347839	0.0981166	0.106596
Internode	1	290.07852 Da 98.45 s	27	6857.67	1909.48	27.8444	8.92688	2.47587	3.6461e+06	1.01125e+06	0.000244833	0	0.834551	1.94152	0.013539	0.597315	0.180222	0.909022
Internode	1	866.20356 Da 113.97 s	27	2061.82	545.591	26.4617	0.00957026	0.00265431	297670	82558.7	3.21506e-06	1.38271e-14	1.30009	0.753406	5.22876	0.318261	0.488921	0.0383073
Internode	1	326.09964 Da 118.49 s	27	1064.15	217.262	20.4166	0.0137023	0.00380034	47203	13091.7	2.90285e-05	0	0.398511	1.29023	0.0238327	0.91571	0.306	0.879515
Internode	1	426.09394 Da 118.95 s	27	2477.79	584.531	23.5909	0.011219	0.00311158	341676	94764	3.2835e-06	0	0.945011	0.570915	2.92105	0.518768	0.577627	0.109494
Internode	1	578.14289 Da 118.55 s	27	28638.8	7250.89	25.3185	1.56561	0.434223	5.25754e+07	1.45818e+07	2.97784e-06	1.00206e-14	1.00635	0.686897	3.53686	0.478247	0.519313	0.080985
Internode	1	164.04738 Da 119.14 s	27	1775.67	381.386	21.4784	0.00498682	0.0013831	145455	40342	3.42843e-06	0	0.687298	1.32765	0.683161	0.709903	0.296504	0.422364
Internode	1	464.18871 Da 129.42 s	27	4297.32	756.692	17.6085	0.0203816	0.00565282	572583	158806	3.55958e-06	0	0.927141	0.428833	1.2782	0.531011	0.659541	0.27723
Internode	1	370.08998 Da 130.61 s	27	31924.1	7593.99	23.7876	11.3687	3.15311	5.76687e+07	1.59944e+07	1.97138e-05	0	0.46484	0.0845555	1.10298	0.874989	0.919386	0.311403
Internode	1	586.12851 Da 138.54 s	27	1785.95	526.012	29.4528	0.00710647	0.00197098	276689	76739.6	2.5684e-06	1.48756e-14	0.68557	0.735896	1.88188	0.711249	0.49672	0.191705
Internode	1	282.07347 Da 138.75 s	27	10092.3	3038.2	30.1043	0.311197	0.0863106	9.23068e+06	2.56013e+06	3.37133e-06	0	1.49226	0.378171	6.41051	0.242087	0.691903	0.0239429
Internode	1	164.04736 Da 138.87 s	27	8195.47	1634.87	19.9484	0.0941973	0.0261256	2.67279e+06	741300	3.5243e-06	1.74223e-14	1.03374	0.477325	2.73472	0.460934	0.630177	0.120427
Internode	1	298.06778 Da 140.65 s	27	4259.61	1417.49	33.2774	0.0718243	0.0199205	2.00927e+06	557270	3.57465e-06	0	1.29313	0.87048	3.73583	0.321413	0.440228	0.0737442
Internode	1	136.03726 Da 143.09 s	26	2837.05	901.778	31.7858	80684.4	195659	738797	254589	9.84579	23.1993	1.05942	1.261	0.0312483	0.445146	0.313659	0.862219
Internode	1	572.15301 Da 145.52 s	27	987.867	620.644	62.8267	45249.6	95763.7	343785	119113	11.6312	23.6994	1.66779	0.167665	2.35499	0.188529	0.84731	0.147167
Internode	1	870.23420 Da 147.54 s	27	1833.21	680.996	37.1476	0.175195	0.0485902	463755	128622	3.77774e-05	0	0.957453	1.4092	3.95639	0.510358	0.276952	0.0666013
Internode	1	290.07891 Da 147.83 s	27	137980	22186.8	16.0797	19.6339	5.44547	4.92256e+08	1.36527e+08	3.98856e-06	1.7124e-14	1.22295	0.984365	3.30613	0.354869	0.398111	0.0904764
Internode	1	246.08862 Da 147.96 s	26	2369.34	570.855	24.0934	0.0361353	0.0100221	325875	90381.4	1.10887e-05	0	2.6391	0.13444	9.54109	0.0504296	0.87532	0.00800751
Internode	1	892.21400 Da 148.25 s	27	1365.69	302.816	22.1731	0.00586865	0.00162767	91697.7	25432.4	6.4e-06	0	0.551326	1.92206	1.29101	0.814184	0.182992	0.274937
Internode	1	634.07617 Da 148.50 s	27	1888.15	313.634	16.6106	15244.1	24622.9	84263.6	28912.6	15.3195	23.2634	1.19708	0.572657	0.365662	0.367982	0.576698	0.555053
Internode	1	358.06459 Da 148.54 s	24	1927.63	736.447	38.2048	82958.7	136033	465737	160014	15.1192	23.3429	1.32371	0.0630628	0.511743	0.307779	0.93915	0.486145
Internode	1	390.00388 Da 148.65 s	27	3061.22	412.461	13.4737	9105.52	36738.1	161578	54469.9	5.33474	21.2954	1.05389	0.712207	0.713337	0.448513	0.507499	0.412539
Internode	1	402.15281 Da 152.40 s	27	1710.31	714.939	41.8016	0.193899	0.0537779	511137	141764	3.79348e-05	0	0.727698	1.57707	2.36171	0.678495	0.241165	0.146634
Internode	1	354.09381 Da 160.97 s	27	2944.32	803.125	27.277	0.095138	0.0263865	645009	178893	1.47499e-05	0	0.988676	1.47613	0.173219	0.489679	0.262	0.683577
Internode	1	164.04693 Da 161.03 s	27	1313.8	274.295	20.8781	0.00261686	0.000725786	75238	20867.3	3.47811e-06	0	0.798509	1.11557	1.00875	0.624254	0.355185	0.332246
Internode	1	866.20426 Da 165.77 s	27	29342	7719.68	26.3093	20.6725	5.73351	5.95934e+07	1.65282e+07	3.46892e-05	1.41448e-13	0.795633	0.348938	2.772	0.626427	0.7114	0.118137
Internode	1	194.05701 Da 166.12 s	24	2926.27	1204.99	41.1785	0.0929287	0.0257738	1.45201e+06	402715	6.4e-06	0	1.36015	3.90664	11.7105	0.292246	0.0448591	0.00412778
Internode	1	312.08374 Da 166.17 s	27	4223.4	758.982	17.9709	0.01626	0.00450972	576054	159769	2.82266e-06	1.01046e-14	0.963408	1.04299	3.56535	0.506367	0.378236	0.0798975
Internode	1	466.11047 Da 168.84 s	27	1128.71	266.787	23.6365	0.00226172	0.000627289	71175.4	19740.5	3.17767e-06	1.02226e-14	0.620006	1.36383	0.713076	0.76217	0.287641	0.412623
Internode	1	336.08340 Da 168.96 s	27	5602.47	1500.36	26.7804	0.0819899	0.0227399	2.25109e+06	624339	3.64224e-06	0	0.75037	0.323467	1.54125	0.66098	0.728902	0.234829
Internode	1	434.21450 Da 173.23 s	27	456.453	135.612	29.7099	6265.59	5789.27	13011.6	4543.29	32.5026	23.9896	2.3558	3.12724	0.267541	0.072972	0.0753789	0.613061
Internode	1	416.16807 Da 178.45 s	27	1078.43	179.113	16.6086	0.000942483	0.000261398	32081.3	8897.76	2.93779e-06	0	1.05404	2.24345	2.31947	0.448421	0.142839	0.150028
Internode	1	1002.22093 Da 179.44 s	27	1595.14	451.985	28.3351	0.00712011	0.00197476	204290	56659.9	3.48529e-06	0	1.39247	0.712349	5.33594	0.279109	0.507434	0.0366509
Internode	1	1154.27080 Da 179.47 s	27	9039.87	2741.08	30.3221	0.274874	0.0762362	7.51349e+06	2.08387e+06	3.6584e-06	0	1.07658	0.565703	3.21115	0.434844	0.580419	0.0947694
Internode	1	1442.32835 Da 185.45 s	27	9753.79	3450.61	35.3771	2.99366	0.830291	1.19067e+07	3.30232e+06	2.51426e-05	0	0.845267	0.476416	3.63738	0.589415	0.630714	0.0772258
Internode	1	626.14812 Da 186.50 s	25	396.637	164.51	41.4761	0.000940383	0.000260815	27063.4	7506.03	3.47474e-06	0	0.420217	0.588319	0.25894	0.903087	0.568417	0.618774
Internode	1	866.20165 Da 186.52 s	27	2735.56	698.265	25.5255	0.0333809	0.0092582	487574	135229	6.84633e-06	0	1.34205	0.645472	4.06589	0.299866	0.539332	0.0633622
Internode	1	1730.38369 Da 193.97 s	27	6156.34	2569.66	41.74	0.961583	0.266695	6.60314e+06	1.83138e+06	1.45625e-05	0	1.10412	1.26567	5.69054	0.418716	0.31242	0.0317386
Internode	1	1154.26912 Da 194.44 s	27	1677.25	496.616	29.609	0.0097234	0.00269679	246628	68402.2	3.94254e-06	1.66887e-14	1.27101	0.847293	3.82683	0.331626	0.449415	0.0706915
Internode	1	366.18883 Da 196.25 s	27	2560.18	568.385	22.2009	89738.9	87176.1	236699	80321.6	27.4903	22.4553	1.38409	0.269128	0.0701016	0.282459	0.76791	0.795047
Internode	1	470.08757 Da 200.69 s	23	248.979	84.2641	33.8439	650.919	1634.47	6491.87	2209.14	9.11294	22.3034	1.16121	0.19693	0.562153	0.386886	0.823484	0.465808
Internode	1	1442.32761 Da 200.59 s	27	1775.21	619.116	34.8757	0.0267661	0.00742359	383304	106309	6.983e-06	2.14759e-14	0.864128	0.815259	4.59952	0.575645	0.462469	0.050013
Internode	1	2018.44561 Da 203.89 s	27	4021.82	2151.78	53.5027	0.438724	0.12168	4.63017e+06	1.28418e+06	9.47533e-06	0	0.94147	0.896191	4.92902	0.521178	0.430291	0.0434276
Internode	1	2306.51551 Da 210.49 s	24	1423.4	1210.45	85.0393	0.383746	0.106432	1.46519e+06	406370	2.61909e-05	0	1.03291	1.17594	5.18126	0.461453	0.337228	0.0390695
Internode	1	610.15396 Da 228.79 s	27	180767	23126.7	12.7937	7.03858e+07	1.25399e+08	4.68226e+08	1.58389e+08	13.068	22.1928	1.34279	0.579186	0.247964	0.299551	0.573229	0.626243
Internode	1	678.13880 Da 229.41 s	27	3583.38	402.084	11.2208	19968.6	38885.1	143090	48924.6	12.2463	22.8625	1.45479	1.47078	0.709426	0.255382	0.263162	0.413792
Internode	1	673.14669 Da 229.50 s	27	2306.57	224.24	9.7218	9418.35	12338.5	41251.9	13933.7	18.5875	22.2924	1.96131	3.22387	0.0293295	0.124775	0.0705307	0.866471
Internode	1	464.09562 Da 230.14 s	27	3435.07	1884.89	54.8719	512988	857656	3.07107e+06	1.04468e+06	14.3131	22.6361	0.946791	0.805097	0.489479	0.517559	0.4667	0.495621
Internode	1	866.20351 Da 234.60 s	27	5519.32	1468.31	26.603	0.116629	0.032347	2.15592e+06	597945	5.40969e-06	2.15992e-14	1.11563	0.927257	2.80407	0.412125	0.418625	0.116209
Internode	1	354.09454 Da 235.09 s	27	2514.84	661.645	26.3097	0.0444189	0.0123196	437773	121417	1.01465e-05	5.31852e-14	0.804635	1.63454	0.0319126	0.619637	0.23015	0.860779
Internode	1	208.05746 Da 235.13 s	27	1736.9	382.471	22.0203	0.00562869	0.00156112	146284	40571.9	3.84778e-06	1.40682e-14	0.749315	1.90662	1.0264	0.661792	0.185223	0.328195
Internode	1	426.09438 Da 238.32 s	27	1412.36	375.924	26.6168	0.00489788	0.00135843	141319	39194.7	3.46584e-06	0	0.722203	0.300941	1.1159	0.682756	0.744791	0.30869
Internode	1	578.14247 Da 238.37 s	27	13160	3212.65	24.4123	2.42152	0.67161	1.03211e+07	2.86256e+06	2.34619e-05	0	0.905868	0.578313	4.34611	0.545831	0.573692	0.0558881
Internode	1	464.09544 Da 240.82 s	27	44234.5	9955.69	22.5066	2.4052e+07	2.5654e+07	7.58707e+07	2.56623e+07	24.0706	22.3618	2.112	0.131299	2.57787	0.10137	0.878023	0.13068
Internode	1	527.09002 Da 241.35 s	27	918.321	220.402	24.0006	11622.1	12486.9	37309.6	12605.3	23.7516	22.2924	1.94976	0.675616	1.21483	0.126793	0.524679	0.288965
Internode	1	532.08158 Da 241.42 s	27	1065.52	254.127	23.8502	23401.2	19082.2	42284.2	14422.2	35.6262	22.139	2.59871	1.24503	1.3188	0.0531126	0.317938	0.270051
Internode	1	510.23072 Da 245.27 s	27	7167.09	2404.59	33.5504	0.162327	0.0450215	5.78203e+06	1.60365e+06	2.80744e-06	0	0.450137	0.800626	0.0592582	0.884542	0.468576	0.811203
Internode	1	480.22034 Da 248.29 s	27	33464.4	11243.6	33.5986	20.9145	5.80064	1.26418e+08	3.5062e+07	1.65439e-05	6.66786e-14	0.424189	0.105233	1.14843	0.900698	0.90082	0.302003
Internode	1	464.22444 Da 248.19 s	27	3269.1	885.055	27.0734	0.0238471	0.00661399	783322	217255	3.04435e-06	0	0.444968	0.277298	0.501247	0.887835	0.761895	0.490573
Internode	1	522.20969 Da 249.33 s	27	1387.21	415.163	29.9278	0.032868	0.00911594	172360	47804.2	1.90693e-05	0	2.11319	2.36662	6.14213	0.101205	0.130198	0.0265544
Internode	1	568.21504 Da 253.60 s	27	9026.09	2230.25	24.7089	61774.8	1.15491e+06	4.91663e+06	1.72203e+06	1.24085	23.1701	1.13695	0.659377	0.497638	0.400151	0.532516	0.492111
Internode	1	1054.43141 Da 254.92 s	27	2344.25	645.002	27.5142	55058.8	97035.8	363754	122821	13.1464	22.0714	1.22676	0.567393	0.669048	0.352972	0.579512	0.427086
Internode	1	1038.43292 Da 255.93 s	27	833.282	275.386	33.0483	0.00267136	0.000740901	75837.3	21033.5	3.52248e-06	0	0.474783	0.409509	0.144943	0.868379	0.671677	0.70913
Internode	1	434.08431 Da 256.00 s	27	2756.6	669.761	24.2966	89735	112884	363252	123214	19.8096	22.5937	1.4322	0.440208	0.383958	0.263742	0.652516	0.545446
Internode	1	1442.32664 Da 256.92 s	27	1581.58	528.425	33.4112	0.0106359	0.00294987	279233	77445.4	3.80897e-06	0	1.30178	0.336038	4.69975	0.3175	0.720203	0.0478925
Internode	1	372.14138 Da 257.94 s	27	3901.65	807.13	20.6869	0.0224854	0.00623634	651458	180682	3.45155e-06	0	0.53771	0.360869	0.0476218	0.824186	0.703368	0.830403
Internode	1	492.19978 Da 262.65 s	27	2827.85	517.993	18.3175	0.0490745	0.0136108	268317	74417.6	1.82898e-05	6.13589e-14	0.729756	1.13322	2.759	0.6769	0.349822	0.118929
Internode	1	594.15874 Da 264.89 s	27	9193.91	1906.41	20.7356	9087.75	752138	3.62593e+06	1.22387e+06	0.250005	20.6876	1.33385	2.76612	0.36298	0.30338	0.0971922	0.556489
Internode	1	657.15256 Da 265.11 s	22	311.455	128.168	41.1513	4602.89	4659.98	12216.6	4204.09	27.3664	23.4033	1.64313	0.318812	0.0857888	0.195254	0.732154	0.773897
Internode	1	222.07267 Da 267.17 s	26	2677.17	652.817	24.3846	34183.7	112520	395477	142042	7.95598	25.6899	1.56728	2.02994	0.063292	0.21752	0.168226	0.805022
Internode	1	501.20457 Da 266.89 s	27	3311.06	358.257	10.82	0.0100705	0.00279307	128348	35597.4	7.84627e-06	0	0.706158	0.466844	0.00385694	0.69522	0.636395	0.951358
Internode	1	438.20982 Da 267.11 s	27	97793.2	13362.7	13.6642	4.64741	1.28896	1.78561e+08	4.95238e+07	2.60271e-06	8.34515e-15	0.579023	1.76672	0.0459909	0.793476	0.206932	0.833285
Internode	1	312.10554 Da 267.15 s	27	52098.2	6917.26	13.2774	8.49972	2.3574	4.78485e+07	1.32708e+07	1.77638e-05	0	0.439189	1.4743	0.593311	0.891473	0.262397	0.453944
Internode	1	348.17743 Da 268.32 s	27	13841.7	3219.13	23.2568	0.66322	0.183944	1.03628e+07	2.87413e+06	6.4e-06	0	0.488448	0.21914	2.22269	0.859112	0.805912	0.15818
Internode	1	1096.43940 Da 268.59 s	27	1575.12	826.692	52.4843	71986.5	154617	615228	207346	10.4751	21.7692	1.01481	0.937395	0.220061	0.472845	0.414897	0.646215
Internode	1	434.08461 Da 269.59 s	27	1268.58	322.196	25.3981	50648.8	33873.2	54521.5	18588.4	48.1588	20.1438	2.91065	0.0710249	0.00740957	0.0358534	0.931772	0.932623
Internode	1	466.23996 Da 269.90 s	27	5173.99	1492.63	28.8487	0.142588	0.0395467	2.22793e+06	617917	6.4e-06	0	0.321203	0.0339411	1.01916	0.954021	0.966708	0.329848
Internode	1	480.22173 Da 273.21 s	27	7455.47	1935.85	25.9655	10.1507	2.81529	3.74751e+06	1.03937e+06	0.000270864	0	0.750716	0.134908	0.396708	0.660713	0.874919	0.538938
Internode	1	1096.43916 Da 276.82 s	26	766.053	382.465	49.9268	43.8253	29514.8	146239	48992.8	0.0299593	20.1761	0.674063	0.929036	0.195738	0.720214	0.417969	0.664942
Internode	1	396.19885 Da 276.68 s	27	21263.8	3346.39	15.7375	2.76692	0.767405	1.11983e+07	3.10586e+06	2.47083e-05	9.40917e-14	0.578098	0.953086	0.522578	0.794174	0.409201	0.481647
Internode	1	302.04053 Da 282.34 s	27	864.616	215.386	24.9111	9653.8	11742.2	37187.1	12608.5	20.6098	22.5686	1.3784	0.0392763	0.0409067	0.284755	0.961591	0.842628
Internode	1	548.02666 Da 282.78 s	27	2358.26	392.138	16.6283	37987.8	40114.2	117170	39677.6	24.4833	22.4308	1.48339	0.208035	0.0011317	0.245171	0.814645	0.973639
Internode	1	918.17683 Da 282.79 s	27	1931.31	490.807	25.4132	71720.5	65784.5	171212	58016.4	29.5228	22.242	1.8202	0.839285	0.0145935	0.151986	0.452638	0.905563
Internode	1	546.07291 Da 282.89 s	27	1799.76	313.117	17.3977	0.00394807	0.001095	98042.1	27192	4.02692e-06	0	0.720447	0.850322	0.862073	0.684118	0.448202	0.368891
Internode	1	448.10047 Da 282.54 s	27	162076	27092.3	16.7158	1.74526e+08	1.88077e+08	5.64547e+08	1.90631e+08	23.6142	22.2579	1.48818	0.185755	0.0706545	0.243501	0.832491	0.794261
Internode	1	511.09521 Da 283.13 s	27	4802.99	392.409	8.1701	22229	36846.6	133010	45118.7	14.3192	22.4461	1.35722	1.15372	1.24216	0.293466	0.343713	0.283822
Internode	1	516.08659 Da 283.32 s	27	2276.44	425.875	18.708	52937.9	50181.2	131042	44628.6	28.7737	22.6276	2.50598	2.22294	1.72697	0.0598887	0.145078	0.209922
Internode	1	520.19406 Da 284.90 s	27	396.661	125.912	31.7429	0.000666589	0.000184878	15853.8	4397.05	4.2046e-06	0	0.709539	1.49053	0.158413	0.692591	0.258906	0.696625
Internode	1	462.21014 Da 285.54 s	27	92846	23660.2	25.4832	55.3926	15.3631	5.59803e+08	1.55261e+08	9.89501e-06	5.21616e-14	1.10812	0.464232	2.6658	0.416412	0.637956	0.124806
Internode	1	396.19884 Da 290.05 s	27	7770.37	1071.55	13.7902	0.328679	0.0911592	1.14823e+06	318460	2.8625e-05	1.14706e-13	0.477008	1.08867	0.791775	0.866885	0.363537	0.388599
Internode	1	206.09332 Da 292.23 s	25	2306.77	775.068	33.5997	0.0930994	0.0258211	600730	166613	1.54977e-05	0	0.653987	1.04574	1.57555	0.735842	0.377333	0.22995
Internode	1	368.14639 Da 292.06 s	27	5913.04	748.798	12.6635	0.0223712	0.00620466	560698	155510	3.98988e-06	0	0.985496	0.544839	1.8977	0.491757	0.591748	0.18996
Internode	1	348.17769 Da 293.93 s	27	9572.47	1494.18	15.6091	8682.91	477873	2.22448e+06	758969	0.388817	21.3924	1.08767	2.21624	0.0100036	0.428289	0.145818	0.921748
Internode	1	810.38584 Da 294.64 s	27	3266.33	860.571	26.3467	0.275719	0.0764708	740581	205400	3.72301e-05	0	0.527407	0.560737	0.637105	0.831665	0.583093	0.438092
Internode	1	526.21879 Da 296.08 s	27	6150.36	1642.48	26.7054	0.628664	0.17436	2.69774e+06	748218	2.33034e-05	6.90447e-14	0.480406	0.129548	1.46982	0.864591	0.879533	0.245437
Internode	1	970.42168 Da 295.92 s	27	10913.7	4961.21	45.4585	3.60041	0.998575	2.46136e+07	6.8266e+06	1.46277e-05	6.05402e-14	0.385589	0.123586	0.919528	0.922862	0.884699	0.353868
Internode	1	294.09422 Da 296.10 s	27	15913.2	4380.8	27.5294	6.1626	1.7092	1.91914e+07	5.32274e+06	3.21112e-05	0	0.579181	0.0412439	1.75991	0.793357	0.959711	0.205868
Internode	1	552.23879 Da 296.17 s	27	3646.32	466.468	12.7928	0.0137412	0.00381113	217592	60349.2	6.31514e-06	3.27629e-14	0.91233	0.739089	2.34831	0.541302	0.495288	0.1477
Internode	1	436.19294 Da 296.18 s	27	3232.24	520.365	16.0992	18802.4	59074.2	253065	85192.7	6.916	21.3756	0.929017	0.250685	0.500941	0.529717	0.781687	0.490703
Internode	1	576.20235 Da 296.51 s	27	4610.44	569.221	12.3463	60897.1	82848.9	267323	91444.9	18.5537	23.1526	1.48447	0.737421	0.0174334	0.244792	0.496035	0.896835
Internode	1	560.18306 Da 296.55 s	27	3373.82	393.958	11.6769	53432.8	46543.8	106385	36582.2	33.4336	22.9013	3.29365	0.19358	5.79486	0.0226407	0.826172	0.0304431
Internode	1	462.21017 Da 296.20 s	27	329380	77301.4	23.4688	2380.31		5.97551e+09		3.98344e-05		0.663691	0.0775639	2.28556	0.728292	0.925763	0.152823
Internode	1	562.13658 Da 296.85 s	26	2702.24	655.675	24.2642	94373.6	108263	338565	114273	21.7984	22.2544	1.20492	0.0982299	0.0280884	0.363966	0.90706	0.869298
Internode	1	468.25663 Da 302.49 s	27	11752.7	3432.18	29.2033	0.753909	0.209097	1.17798e+07	3.26714e+06	6.4e-06	2.23618e-14	0.485823	0.097637	2.81023	0.860908	0.90759	0.115843
Internode	1	1004.48503 Da 306.96 s	25	475.157	217.339	45.7404	0.00140161	0.000388736	47236.1	13101	2.96724e-06	0	0.4555	0.758883	0.226153	0.881089	0.48651	0.641726
Internode	1	552.22023 Da 314.06 s	27	8388.84	1411.69	16.8281	0.0688343	0.0190912	1.99286e+06	552720	3.45405e-06	0	0.524083	1.32029	0.35836	0.83406	0.298343	0.558981
Internode	1	974.47463 Da 315.99 s	27	3174.3	1432.58	45.1305	10.3037	2.85773	2.05226e+06	569196	0.000502062	0	0.845771	1.09694	0.934114	0.589044	0.360945	0.350196
Internode	1	492.19892 Da 321.08 s	27	2722.79	649.487	23.8538	0.0269974	0.00748772	421834	116996	6.4e-06	3.37998e-14	0.954227	6.12178	2.07705	0.51253	0.0122953	0.17152
Internode	1	495.10184 Da 324.57 s	26	440.372	139.738	31.7318	2092.44	4384.52	17535.9	5892.95	10.6603	21.588	1.61586	0.456421	3.18736	0.202978	0.642648	0.095883
Internode	1	432.10499 Da 324.58 s	27	4096.85	1135.3	27.7115	344486	341529	954902	323192	26.5114	22.3237	1.67537	0.395127	0.165225	0.18651	0.680874	0.690537
Internode	1	1082.45732 Da 326.69 s	26	414.258	170.483	41.1537	0.00109587	0.000303941	29064.3	8060.99	3.77051e-06	0	0.58877	0.877989	0.111871	0.786092	0.437299	0.742982
Internode	1	436.13617 Da 327.38 s	27	1321.98	318.772	24.1133	0.00305503	0.000847312	101615	28183	3.00646e-06	1.01262e-14	0.980059	3.43751	2.12222	0.495324	0.0610251	0.167237
Internode	1	462.11580 Da 331.77 s	24	423.592	165.967	39.1808	0.05519	0.015307	27545	7639.61	0.000200363	0	0.476751	0.292556	0.226818	0.867058	0.750806	0.64124
Internode	1	974.47316 Da 338.72 s	22	449.441	280.915	62.5033	0.00283293	0.000785713	78913.5	21886.7	3.58992e-06	0	0.485446	0.0993224	0.174617	0.861165	0.906083	0.682379
Internode	1	452.11015 Da 339.59 s	26	751.132	238.102	31.6991	0.00216372	0.000600108	56692.5	15723.7	3.81659e-06	0	0.625533	0.289689	0.037087	0.757904	0.752876	0.850054
Internode	1	479.15747 Da 340.70 s	27	492.567	146.558	29.7539	1386.92	4897.01	20189.3	6906.03	6.428	22.376	0.780404	0.216585	0.723161	0.637979	0.807912	0.409418
Internode	1	434.12098 Da 343.30 s	27	860.812	195.977	22.7665	14184.1	11218.3	24552.7	8337.48	36.6166	21.7376	3.53304	3.55275	3.63486	0.0171972	0.0565103	0.0773172
Internode	1	398.12077 Da 350.28 s	27	1357.51	344.237	25.358	0.0047495	0.00131727	118499	32865.7	4.00805e-06	1.22802e-14	0.634617	0.105227	0.0758368	0.750877	0.900825	0.787043
Internode	1	330.14516 Da 357.80 s	27	4993.7	1571.14	31.4624	0.0861161	0.0238843	2.46848e+06	684633	3.48863e-06	0	0.559161	0.0704485	0.162094	0.808371	0.932304	0.693316
Internode	1	342.14442 Da 357.84 s	27	3594.32	1289.5	35.8759	0.0627605	0.0174066	1.6628e+06	461178	3.77439e-06	0	0.609849	0.676872	0.0253603	0.769986	0.524079	0.875747
Internode	1	372.14162 Da 359.67 s	27	15953.4	3445.39	21.5965	0.462654	0.128317	1.18707e+07	3.29233e+06	3.89745e-06	0	1.11138	0.392207	3.60685	0.414549	0.682759	0.078345
Internode	1	766.37479 Da 368.83 s	22	326.625	156.705	47.9768	0.000853733	0.000236783	24556.3	6810.7	3.47663e-06	1.48148e-14	0.408494	0.0264513	2.57929	0.909996	0.973944	0.130583
Internode	1	722.38605 Da 368.91 s	24	390.142	156.624	40.1453	896.544	5168.83	23690.6	7963.21	3.64639	20.8997	1.13132	0.845138	0.999881	0.403282	0.450279	0.33431
Internode	1	422.21453 Da 379.93 s	26	2976.19	2860.06	96.0978	5.29753e+06	3.10402e+06	3.2362e+06	1.10951e+06	62.0775	16.8951	6.59936	0.30171	5.44564	0.000987122	0.744242	0.0350417
Internode	1	418.25591 Da 379.51 s	27	6132.07	1431.16	23.3389	0.0740505	0.0205379	2.04822e+06	568073	3.61536e-06	1.6076e-14	1.01968	4.54412	0.103094	0.469764	0.0301412	0.752891
Internode	1	586.24071 Da 389.68 s	26	2488.13	1050.79	42.232	0.0636213	0.0176454	1.10416e+06	306238	5.76198e-06	0	1.06892	0.230148	2.06773	0.439422	0.797363	0.172421
Internode	1	724.40127 Da 389.84 s	27	1364.41	1107.4	81.1635	445955	354736	788077	267275	36.138	21.7105	1.67888	1.18877	0.227229	0.185584	0.333545	0.640941
Internode	1	584.22451 Da 392.09 s	27	12021.5	3501.98	29.1311	85630.1	2.48024e+06	1.2184e+07	4.07712e+06	0.697904	20.2023	0.644454	0.390321	0.0410589	0.743249	0.68398	0.84234
Internode	1	724.40154 Da 396.87 s	27	1184.72	482.655	40.7401	42776.8	57120.4	192038	64915.9	18.2173	22.3395	0.95804	0.271602	3.67708	0.509964	0.766083	0.0757985
Internode	1	768.39158 Da 396.31 s	27	1062.63	451.897	42.5265	57391.8	54539.1	148141	50086.3	27.9234	22.1847	1.29511	0.757296	4.67082	0.320514	0.487207	0.0484935
Internode	1	436.09919 Da 399.29 s	27	792.685	276.005	34.8191	8214.33	17587.9	68453.2	23203.4	10.7142	22.1742	1.98697	4.01911	1.03618	0.120411	0.0417503	0.325979
Internode	1	464.26169 Da 404.59 s	27	3149.25	684.677	21.741	0.0176322	0.0048903	468783	130017	3.76128e-06	0	1.01303	2.17535	1.01072	0.47398	0.150428	0.33179
Internode	1	424.23004 Da 406.97 s	27	2301.36	460.566	20.0128	0.0169628	0.00470462	212121	58831.9	7.99672e-06	0	0.733573	0.171416	0.106761	0.673946	0.844213	0.748696
Internode	1	584.22419 Da 411.24 s	27	6535.04	1699.81	26.0107	0.101936	0.028272	2.88935e+06	801361	3.52799e-06	0	0.452545	0.339023	0.00010565	0.882997	0.718156	0.991944
Internode	1	448.23057 Da 414.21 s	27	1630.54	537.527	32.9663	0.0184918	0.00512871	288935	80136.1	6.4e-06	0	0.633063	0.205133	3.02277	0.752081	0.816944	0.104035
Internode	1	1016.48537 Da 420.62 s	27	1569.81	1030.85	65.6672	33330.5	220427	1.03139e+06	345487	3.13045	20.6067	0.902382	1.03327	0.780557	0.548285	0.381451	0.39189
Internode	1	448.23091 Da 423.09 s	27	23182.3	3411.94	14.7179	4.58379	1.27131	1.16413e+07	3.22872e+06	3.93751e-05	0	0.677394	0.597373	0.781829	0.717619	0.563692	0.391515
Internode	1	708.40579 Da 426.37 s	26	645.354	427.806	66.2902	58568	55274.3	131198	45503.4	30.8632	23.6922	2.0547	0.772728	0.557207	0.10966	0.480477	0.467739
Internode	1	511.22553 Da 428.87 s	27	1592.38	403.09	25.3137	0.0214416	0.00594682	162481	45064.2	1.31963e-05	0	1.13459	0.513229	1.69923	0.401459	0.609396	0.213417
Internode	1	312.10431 Da 430.43 s	27	2967.14	543.412	18.3143	0.018899	0.00524164	295297	81900.6	6.4e-06	0	0.666892	1.29983	1.44026	0.7258	0.30353	0.250012
Internode	1	512.24544 Da 430.41 s	27	6319.93	1108.15	17.5343	0.0785924	0.0217976	1.22801e+06	340588	6.4e-06	2.68136e-14	0.649904	1.87366	1.61796	0.739016	0.190093	0.224099
Internode	1	448.23053 Da 431.27 s	27	56953.5	14253.2	25.0259	8.02893	2.22682	2.03152e+08	5.63443e+07	3.95217e-06	0	0.871863	0.503162	0.807624	0.57005	0.615143	0.38402
Internode	1	424.23018 Da 434.08 s	27	10506.5	1530.65	14.5686	0.548668	0.152173	2.34289e+06	649800	2.34185e-05	0	0.769005	2.4673	0.299665	0.646677	0.12081	0.592713
Internode	1	448.23062 Da 438.84 s	27	18422.6	5796.44	31.4638	118.803	32.9501	3.35987e+07	9.31859e+06	0.000353594		0.754403	0.168615	0.115547	0.657876	0.846525	0.738961
Internode	1	462.24528 Da 442.44 s	27	3425.06	826.826	24.1405	0.0200729	0.00556723	683642	189608	2.93618e-06	1.20411e-14	0.646169	0.760553	0.848853	0.741917	0.485778	0.372482
Internode	1	810.30668 Da 464.14 s	27	3089.74	850.247	27.5184	0.0192695	0.00534439	722921	200502	2.6655e-06	0	0.341332	0.140229	0.0177719	0.945125	0.870365	0.895845
Internode	1	450.24581 Da 469.32 s	27	10794.6	2354.66	21.8134	0.371826	0.103126	5.54445e+06	1.53775e+06	6.70628e-06	0	0.386853	0.145989	1.26367	0.922176	0.865466	0.279862
Internode	1	1030.50358 Da 476.98 s	25	489.634	228.334	46.6336	3140.1	11333.2	49186.3	16583.7	6.00098	21.3801	1.99622	0.382401	6.61379	0.118878	0.689133	0.0221627
Internode	1	810.30707 Da 480.90 s	27	3301.69	924.502	28.0009	0.285545	0.0791958	854703	237052	3.34086e-05	1.08964e-13	0.385941	0.208778	0.000299479	0.922671	0.814057	0.986437
Internode	1	490.24051 Da 482.79 s	27	1068.71	365.067	34.1594	7821.25	30740.5	126025	43363	5.84345	22.6915	1.41596	1.76516	0.00994247	0.269918	0.20719	0.921987
Internode	1	1260.58807 Da 486.10 s	25	2681.92	1130.26	42.1437	0.241165	0.0668872	1.27748e+06	354310	1.88781e-05	1.031e-13	0.322975	0.741643	0.0467621	0.95327	0.494145	0.831915
Internode	1	1246.60746 Da 503.45 s	26	938.766	357.201	38.05	1854.13	26321.9	125861	42290.6	1.45177	20.5782	0.528936	0.396936	0.0784545	0.83056	0.679709	0.783499
Internode	1	1260.58435 Da 510.65 s	26	2268.01	771.661	34.0236	18224.8	124737	578394	194391	3.05468	20.8142	0.722783	0.556711	0.0126863	0.682305	0.58527	0.91192
Internode	1	1044.51883 Da 520.00 s	24	613.724	301.996	49.2072	25411.4	25097.5	67234.5	22939.2	27.4285	22.8236	1.87537	1.18329	1.39105	0.140664	0.335112	0.257882
Internode	1	1154.51573 Da 528.69 s	22	559.691	318.218	56.856	8084.11	23921.3	93791.4	32318.9	7.93528	23.0164	1.18049	0.654013	0.0493876	0.376622	0.535133	0.827342
Internode	1	1086.53123 Da 528.61 s	27	7573.49	2787.39	36.8045	1.15066e+06	1.82567e+06	6.66927e+06	2.24707e+06	14.7144	22.0053	1.07413	0.473932	0.0237532	0.436306	0.632182	0.879714
Internode	1	538.21930 Da 530.57 s	27	2923.66	987.015	33.7596	0.0659772	0.0182988	974199	270194	6.77245e-06	2.38997e-14	0.610725	0.11976	0.0228217	0.769313	0.888032	0.882077
Internode	1	1124.50739 Da 531.23 s	27	2829.98	930.607	32.8839	21533.1	181117	845893	284619	2.48242	20.8116	0.780395	0.288003	0.198865	0.637986	0.754096	0.662458
Internode	1	1056.52113 Da 531.16 s	27	34366.9	10512	30.5875	1.82222e+07	2.63265e+07	9.29962e+07	3.1321e+07	16.3842	22.0423	1.16584	0.371518	0.289873	0.3844	0.696286	0.598759
Internode	1	1119.51581 Da 531.37 s	26	1101.93	374.184	33.957	0.00374792	0.00103949	140013	38832.7	2.67683e-06	0	0.447552	0.174614	0.0439655	0.886193	0.841582	0.836938
Internode	1	504.34449 Da 535.45 s	27	1068.2	1046.41	97.96	0.0806172	0.0223592	1.09498e+06	303692	7.36245e-06	0	2.21552	1.10695	5.54152	0.0880617	0.357835	0.0337028
Internode	1	1058.53351 Da 535.96 s	26	7757.71	3353.4	43.2266	1.13467e+06	2.51386e+06	1.01678e+07	3.41824e+06	10.0392	21.5673	1.0892	1.10178	0.407292	0.427389	0.359436	0.533648
Internode	1	1128.54203 Da 541.63 s	26	2415.11	1999.97	82.8108	0.148862	0.0412868	3.9999e+06	1.10937e+06	3.72164e-06	0	0.823728	1.44107	0.270545	0.605346	0.269714	0.611094
Internode	1	1056.51851 Da 543.00 s	27	10392	3427.4	32.981	1.39258e+06	2.67105e+06	1.04199e+07	3.50407e+06	11.789	21.7143	0.987443	0.488954	0.20007	0.490483	0.623359	0.661507
Internode	1	924.47193 Da 543.59 s	27	2974.27	1708.5	57.4427	185033	632251	2.74477e+06	923519	6.31554	21.2775	0.824444	0.789643	0.396657	0.604813	0.473221	0.538964
Internode	1	1098.53236 Da 544.20 s	27	11513.2	7927.78	68.858	1.75834e+06	1.40419e+07	6.12155e+07	2.10371e+07	2.79218	22.213	1.00513	1.2667	0.785635	0.479028	0.312148	0.390395
Internode	1	1099.53105 Da 545.13 s	26	6943.1	5255.14	75.6887	130.787	36.2739	2.76164e+07	7.65941e+06	0.000473584	0	0.801945	1.76866	0.234752	0.621663	0.206611	0.635515
Internode	1	966.48474 Da 555.05 s	26	1629.86	1647.07	101.056	0.104314	0.0289314	2.71285e+06	752408	3.84518e-06	0	0.64104	1.24146	0.388695	0.745899	0.318902	0.543011
Internode	1	1098.53212 Da 555.54 s	27	3265.26	2306.95	70.6513	0.179848	0.0498809	5.32203e+06	1.47606e+06	3.37931e-06	0	0.893858	1.19242	0.709056	0.554312	0.332508	0.413911
Internode	1	952.50459 Da 555.51 s	27	1778.14	1040.53	58.5177	23226.9	221449	1.06095e+06	354825	2.14235	20.3713	0.893394	0.479114	1.31384	0.554642	0.629122	0.270915
Internode	1	1114.56393 Da 557.84 s	26	1399.29	788.062	56.3188	795.741	139042	620301	215171	0.128119	22.3844	0.798429	0.784319	0.0465948	0.624314	0.47549	0.832212
Internode	1	1084.55227 Da 560.43 s	27	4980.1	2519.54	50.5921	124392	1.41266e+06	6.23241e+06	2.14457e+06	1.95684	22.1722	0.931265	0.634738	0.622945	0.528168	0.544662	0.443117
Internode	1	1084.55315 Da 568.96 s	25	958.226	544.888	56.8643	21268.1	69544.5	277228	95500.3	7.1251	22.9123	1.22107	0.580261	1.31605	0.355809	0.57266	0.270529
Internode	1	720.26234 Da 569.59 s	27	930.005	173.838	18.6921	4428.29	7976.79	26248.8	9199.24	14.4352	24.6299	1.00017	0.300198	0.145692	0.482223	0.745322	0.708418
Internode	1	314.00950 Da 572.32 s	26	1871	594.087	31.7523	147454	123115	234650	82634.3	38.59	23.8056	1.68339	0.0342637	0.719399	0.184401	0.966397	0.410609
Internode	1	316.00471 Da 572.45 s	26	2362.97	571.501	24.1857	61170.3	83924.2	269921	92495.1	18.4753	23.2693	1.488	1.57594	0.211357	0.243561	0.241388	0.652764
Internode	1	275.99230 Da 573.89 s	25	2279.83	712.123	31.2358	65777	125591	446581	153907	12.8381	23.4279	1.21526	0.24498	0.374118	0.358723	0.786006	0.550572
Internode	1	486.33400 Da 580.46 s	27	2890.09	3846.43	133.09	1.47497	0.409082	1.4795e+07	4.1034e+06	9.96934e-06	0	2.40977	2.05213	5.35815	0.0679395	0.16536	0.0363182
Internode	1	304.00619 Da 583.31 s	24	1837.98	815.675	44.3789	0.112662	0.0312467	665326	184528	1.69333e-05	4.94904e-14	0.524876	0.0966928	0.145099	0.833489	0.908436	0.708981
Internode	1	714.26518 Da 584.03 s	27	7818.52	1683.98	21.5383	0.087453	0.0242551	2.83578e+06	786505	3.08391e-06	0	0.579773	0.260797	0.719219	0.79291	0.774099	0.410666
Internode	1	324.00975 Da 585.83 s	26	2664.81	616.107	23.1202	12552.3	80454.6	367844	124004	3.29979	21.0446	0.769896	0.431298	0.0060924	0.645996	0.658012	0.93889
Internode	1	488.34889 Da 587.43 s	27	1834.89	941.77	51.3256	0.0567635	0.0157434	886930	245990	6.4e-06	0	0.235361	0.059847	1.21858	0.982613	0.942148	0.288251
Internode	1	374.01376 Da 588.35 s	26	2948.2	717.634	24.3414	106930	131807	414021	140870	20.526	22.8074	1.85078	1.92095	0.359787	0.145596	0.18315	0.558209
Internode	1	350.01015 Da 595.62 s	22	1830.83	883.332	48.2478	188931	228016	616696	216785	23.4514	24.9629	1.44747	0.338777	0.24892	0.258061	0.718324	0.625584
Internode	1	556.33610 Da 596.62 s	26	586.187	339.814	57.9702	0.0319951	0.00887383	115473	32026.5	2.77078e-05	0	0.82355	2.78205	1.83375	0.605479	0.09609	0.19714
Internode	1	488.34958 Da 596.50 s	27	4566.94	3536.04	77.4268	0.50105	0.138966	1.25036e+07	3.46786e+06	4.00726e-06	0	1.73431	2.48079	4.53266	0.171565	0.119612	0.0514892
Internode	1	362.01200 Da 598.96 s	27	2847.55	349.596	12.2771	5779.01	26996.3	116827	39751.1	4.7135	21.8292	0.851844	0.5853	0.00707168	0.584593	0.570003	0.934173
Internode	1	406.01694 Da 600.46 s	24	2414.99	864.012	35.777	0.0233546	0.00647739	746517	207046	3.12847e-06	1.55945e-14	0.367491	1.87643	0.00643994	0.932398	0.189679	0.937175
Internode	1	394.01179 Da 601.10 s	22	2360.02	1132.05	47.9677	0.0505249	0.0140131	1.28153e+06	355432	3.94254e-06	0	0.59496	0.172859	0.581186	0.78138	0.843024	0.4585
Internode	1	486.33334 Da 601.72 s	25	1208.03	2013.32	166.662	0.311749	0.0864635	4.05347e+06	1.12423e+06	7.69091e-06	0	2.15667	1.35941	5.85496	0.0953767	0.288707	0.0297248
Internode	1	438.01785 Da 606.31 s	22	2677.02	1284.41	47.979	101357	363589	1.55476e+06	526364	6.12013	21.6644	1.14606	0.428217	3.42326	0.395124	0.659924	0.0855001
Internode	1	676.36590 Da 607.54 s	27	4113.66	1887.2	45.8763	646005	933462	2.97248e+06	1.02717e+06	17.8529	23.8205	1.63864	1.43671	0.167091	0.196504	0.270691	0.688894
Internode	1	380.01085 Da 609.24 s	22	2297.85	1123.17	48.8791	79813.2	281479	1.18693e+06	403242	6.30067	21.9146	1.29428	0.304523	1.17052	0.320888	0.742238	0.297578
Internode	1	412.01571 Da 609.86 s	25	2615.79	796.36	30.4443	236532	187041	405206	137825	36.858	21.8168	2.58931	2.66082	0.977246	0.0537594	0.104855	0.339658
Internode	1	432.01658 Da 610.61 s	22	2520.95	1197.67	47.5086	0.0387921	0.010759	1.43441e+06	397833	2.7044e-06	0	0.74945	0.123572	0.325578	0.661688	0.884711	0.577318
Internode	1	594.27935 Da 611.34 s	27	1118.33	459.638	41.1003	8119.36	47195.4	203717	69773.6	3.83285	22.1416	1.11836	0.918008	0.0162611	0.410575	0.42206	0.900343
Internode	1	450.01738 Da 613.19 s	24	2838.11	1051.83	37.0608	0.24508	0.067973	1.10634e+06	306844	2.21523e-05	0	0.514226	0.119556	1.4891	0.841107	0.888211	0.242511
Internode	1	563.32148 Da 612.96 s	27	2433.97	1223.29	50.2592	0.566529	0.157127	1.49644e+06	415039	3.78583e-05	0	0.880156	0.316088	0.113615	0.564086	0.734064	0.741066
Internode	1	722.37123 Da 614.36 s	26	1026.71	687.214	66.9336	141145	143002	349857	122198	28.7464	24.3083	2.08906	1.91272	0.0009909	0.104604	0.184337	0.975332
Internode	1	444.01795 Da 614.86 s	22	2148	1047.85	48.7828	394593	352743	762248	266359	34.1095	23.8772	2.05444	1.46206	0.663296	0.109698	0.265066	0.429035
Internode	1	482.02115 Da 617.18 s	22	2367.93	1155.49	48.7976	257563	336216	1.09178e+06	371143	19.088	22.7364	0.427432	0.110907	0.81794	0.898731	0.895801	0.381083
Internode	1	456.01838 Da 617.53 s	25	2926.97	876.771	29.9549	0.0559363	0.0155139	768727	213206	7.27649e-06	0	0.70305	0.147135	0.0948638	0.697638	0.864494	0.762617
Internode	1	492.02055 Da 617.87 s	26	2728.8	586.336	21.487	85514.5	90730.8	262192	89048.2	24.5939	22.6277	1.6757	0.183358	0.674622	0.186424	0.834438	0.425211
Internode	1	488.34950 Da 619.01 s	27	2481.98	3082.6	124.199	2.20324	0.61107	9.50244e+06	2.6355e+06	2.31861e-05	0	1.80448	1.67943	4.84957	0.155385	0.221947	0.0449169
Internode	1	514.02375 Da 623.10 s	24	2780.53	1012.45	36.412	234685	265559	801603	272164	22.6467	22.6486	1.74912	0.304362	1.29533	0.168008	0.742353	0.274169
Internode	1	582.02875 Da 623.05 s	24	2905.81	1068.66	36.7765	262429	306200	899235	308486	22.5908	23.35	1.29373	0.445078	0.050826	0.321138	0.649534	0.82489
Internode	1	911.35356 Da 623.83 s	26	1322.36	301.537	22.8029	0.00285049	0.000790583	90924.4	25217.9	3.13501e-06	0	0.62199	1.58984	0.974919	0.760639	0.238666	0.340215
Internode	1	528.02715 Da 625.80 s	23	2505.87	1058.78	42.2521	690820	443222	558286	193668	55.3052	19.4512	4.08466	2.05885	0.331562	0.0094385	0.164503	0.573881
Internode	1	546.02675 Da 626.85 s	22	2555.77	1239.13	48.4837	356381	446667	1.22683e+06	432084	22.51	25.1064	1.15689	0.0439911	0.128375	0.389221	0.957094	0.725468
Internode	1	294.21781 Da 628.08 s	26	1473.78	952.729	64.6452	236973	257811	694659	240461	25.4363	23.8807	1.80326	1.10684	0.134183	0.155652	0.357869	0.71961
Internode	1	614.03102 Da 628.78 s	25	2851.08	884.302	31.0164	102339	185308	685727	232803	12.9861	22.4317	1.35629	1.83075	0.0290444	0.293858	0.196653	0.867115
Internode	1	578.27532 Da 629.55 s	27	2782.27	1636.84	58.8312	171575	613512	2.51986e+06	863384	6.37485	22.4782	1.17333	1.58818	0.0390092	0.380408	0.238988	0.846269
Internode	1	470.33898 Da 629.33 s	27	2828.59	2358.87	83.3937	0.226066	0.0626995	5.56425e+06	1.54325e+06	4.06284e-06	0	1.52582	2.52194	4.50528	0.230767	0.11604	0.0521085
Internode	1	632.03225 Da 630.35 s	24	2728.49	1034.34	37.9091	0.142228	0.039447	1.06987e+06	296728	1.3294e-05	4.35251e-14	0.292761	0.595826	0.102647	0.965198	0.564497	0.753408
Internode	1	650.03335 Da 634.07 s	24	2661.78	993.981	37.3427	184914	269851	823508	288078	18.337	24.6469	1.8575	0.857627	0.616719	0.14423	0.445293	0.445356
Internode	1	278.22352 Da 634.78 s	25	447.604	188.486	42.11	6456.1	8967.57	29489.1	10064.3	17.9609	22.9854	1.72506	1.02315	0.276672	0.173826	0.384832	0.607123
Internode	1	618.03100 Da 634.65 s	24	2685.55	1017.75	37.8973	358677	297604	688378	233890	34.2558	22.0317	2.9108	0.867627	2.43364	0.035847	0.441347	0.141071
Internode	1	514.31339 Da 634.74 s	27	6903.51	2407.54	34.8741	2.05959e+06	1.80663e+06	3.98215e+06	1.38066e+06	34.0894	23.3725	2.22002	1.3166	1.2957e-05	0.0875285	0.29927	0.997179
Internode	1	477.28452 Da 635.26 s	27	1336.34	396.934	29.7031	22438.2	37268.3	136271	46082.2	14.138	22.2278	1.07927	0.502033	0.023366	0.433248	0.615791	0.880691
Internode	1	678.03655 Da 639.04 s	26	2974.77	687.117	23.0981	145773	145812	347411	121745	29.5575	24.47	1.70892	0.0285652	0.459101	0.177845	0.971895	0.509088
Internode	1	565.33689 Da 639.32 s	27	1287.24	391.41	30.407	0.0390545	0.0108318	153202	42490.5	2.54922e-05	0	0.385077	0.305199	3.19896e-06	0.92314	0.741758	0.998598
Internode	1	664.03357 Da 639.65 s	27	3161.99	421.732	13.3376	64884.7	53284.3	117047	40042.1	35.6644	22.331	3.77037	1.61821	5.59258	0.0132108	0.23322	0.0330141
Internode	1	692.03894 Da 640.00 s	27	2904.46	375.562	12.9305	22392.2	36938.5	120835	42052	15.6341	24.221	1.5511	0.802036	0.448343	0.222595	0.467984	0.514015
Internode	1	560.31836 Da 640.65 s	26	1254.83	605.531	48.2559	20038.4	83971.7	348079	119626	5.44349	22.5668	1.37535	2.07152	0.0920358	0.285997	0.162901	0.766066
Internode	1	668.03542 Da 641.34 s	24	2494.32	948.615	38.0311	0.0371182	0.0102947	899870	249579	4.12484e-06	0	0.886161	0.408991	1.29507	0.55979	0.672005	0.274216
Internode	1	696.03645 Da 642.19 s	24	2886.21	1108.16	38.3951	228176	316890	1.01732e+06	349254	18.32	23.3906	1.70891	0.470237	2.25991	0.177847	0.634374	0.154981
Internode	1	728.03926 Da 643.07 s	25	2825.35	864.096	30.5837	220385	215965	546473	188384	28.7387	23.441	2.04603	1.14526	0.531268	0.110976	0.34622	0.478091
Internode	1	266.15487 Da 644.44 s	22	2004.88	948.809	47.325	574698	333824	344845	117960	62.4982	16.6549	4.92591	0.525397	0.1328	0.00410021	0.602532	0.720992
Internode	1	700.03871 Da 644.54 s	24	2555.69	956.502	37.4264	76066.4	208172	843747	286767	8.26977	22.1437	1.66842	0.779063	4.27291	0.188362	0.477744	0.0577348
Internode	1	774.04561 Da 645.61 s	22	2412.62	1170.03	48.4964	0.0515087	0.0142859	1.36898e+06	379686	3.76257e-06	2.083e-14	0.562256	0.095256	0.0619564	0.806065	0.909724	0.807044
Internode	1	742.04112 Da 645.32 s	25	2735.06	816.519	29.8537	0.0273367	0.00758183	666703	184910	4.10028e-06	0	0.739886	1.5857	1.10935	0.669066	0.239473	0.310061
Internode	1	714.03697 Da 646.46 s	24	2666.32	1021.64	38.3164	157928	254631	895695	305098	14.989	22.7583	1.22538	0.21045	0.320442	0.353658	0.812736	0.580303
Internode	1	540.34239 Da 646.42 s	27	1129.76	739.052	65.4166	0.0458935	0.0127286	546199	151488	8.40235e-06	0	1.42148	2.01122	2.80903	0.267805	0.170688	0.115914
Internode	1	472.35466 Da 646.12 s	27	5056.84	2909.95	57.5448	0.250726	0.0695388	8.46781e+06	2.34855e+06	2.96093e-06	0	1.05871	2.7125	3.04885	0.445577	0.101011	0.102689
Internode	1	746.04070 Da 648.25 s	23	2465.7	1049.71	42.5725	580144	406064	621829	216221	48.266	21.2836	4.34968	0.5192	5.72434	0.00718626	0.606017	0.0313119
Internode	1	732.03938 Da 649.76 s	22	2364.11	1158.93	49.0218	0.0345049	0.00956994	1.34312e+06	372515	2.56901e-06	0	0.458441	0.0600864	0.556492	0.87918	0.941925	0.468019
Internode	1	764.04209 Da 651.14 s	23	2314.93	986.319	42.607	0.0554901	0.0153902	972826	269813	5.70401e-06	0	1.9076	0.00394999	8.43345	0.134465	0.996059	0.0115495
Internode	1	824.04772 Da 651.76 s	23	2369.97	999.961	42.193	0.0277771	0.00770397	999922	277329	2.77792e-06	0	0.400631	0.0127992	0.251549	0.91451	0.987294	0.623781
Internode	1	472.35474 Da 651.49 s	27	7174.69	3867.94	53.9109	0.544062	0.150896	1.49609e+07	4.14942e+06	3.63655e-06	1.7607e-14	1.10646	2.75423	1.92178	0.417369	0.0980246	0.187342
Internode	1	806.04701 Da 652.72 s	26	2729.95	626.302	22.9419	40776.1	100367	355408	125008	10.2922	24.5786	2.24165	0.933089	3.87209	0.0850105	0.416476	0.0692294
Internode	1	810.04579 Da 655.19 s	22	2234.43	1066.64	47.7363	0.0312025	0.00865401	1.13771e+06	315545	2.74256e-06	1.02324e-14	0.492365	0.168879	1.83936	0.856419	0.846306	0.196496
Internode	1	842.04752 Da 659.95 s	23	2207.92	932.902	42.2525	56772.8	191947	817061	276365	6.49697	21.6459	0.908873	1.10782	0.000919955	0.543722	0.357568	0.976231
Internode	1	764.03052 Da 669.62 s	22	1832.74	883.891	48.2278	0.026572	0.00736975	781263	216683	3.40116e-06	0	0.712764	0.00800976	1.38886	0.690084	0.992027	0.25824
Internode	1	732.02870 Da 669.99 s	22	1887.56	891.872	47.2499	0.0531008	0.0147275	795436	220614	6.67568e-06	2.06976e-14	0.871364	0.503325	1.48045	0.57041	0.615049	0.243819
Internode	1	960.60423 Da 676.99 s	27	8378.58	5608.89	66.9432	6.33286e+06	7.99379e+06	2.54773e+07	8.66458e+06	19.9083	22.7732	1.51974	1.33007	8.38418e-06	0.232778	0.295901	0.997731
Internode	1	312.17576 Da 680.66 s	22	1299.41	1024.07	78.8107	0.0394226	0.0109339	1.04873e+06	290865	3.75909e-06	0	0.717387	0.133641	1.26645	0.686493	0.876007	0.279356
Internode	1	378.14961 Da 702.22 s	27	987.146	542.515	54.9579	38809.9	73263.1	258661	89237	13.0466	23.5107	1.51032	1.87752	0.00314676	0.235927	0.189515	0.956058
Internode	1	278.22413 Da 702.31 s	27	4603.16	3320	72.1243	2.47707e+06	3.09335e+06	8.82341e+06	3.07702e+06	21.92	24.4578	1.88641	2.08821	0.0116333	0.138508	0.160819	0.915639
Internode	1	346.21113 Da 702.47 s	27	1352.67	650.163	48.0653	108751	117996	323582	111525	25.1545	23.6011	1.87873	1.08027	0.00153011	0.140003	0.366188	0.96935
Internode	1	456.35913 Da 706.25 s	27	1488.35	368.418	24.7536	0.0146819	0.00407202	135732	37645.3	1.08168e-05	0	0.769394	1.32415	0.347668	0.646379	0.297377	0.564831
Internode	1	822.54827 Da 706.55 s	27	4450.6	1787.01	40.1521	833806	858343	2.40224e+06	817646	25.7662	22.7358	1.5606	0.617131	0.00509263	0.2196	0.553536	0.944119
Internode	1	688.24899 Da 717.82 s	26	737.359	194.532	26.3823	0.00318846	0.000884319	37842.7	10495.7	8.42555e-06	0	0.990648	0.338608	0.146641	0.488393	0.71844	0.707518
Internode	1	620.26259 Da 717.82 s	27	2817.4	435.222	15.4477	45202.8	50396.6	147002	50183.9	23.518	23.0036	1.79827	1.49115	0.795714	0.15675	0.258774	0.387453
Internode	1	968.57497 Da 719.74 s	27	1874.31	514.181	27.4331	107128	85103.1	169083	58409.4	38.7849	22.5635	2.26255	0.180659	0.976511	0.0826536	0.836635	0.339834
Internode	1	998.58736 Da 720.98 s	27	1736.73	622.248	35.8287	234580	147993	185264	63957.8	55.8731	19.0391	3.2729	0.089912	0.0217711	0.023197	0.914535	0.884802
Internode	1	280.23934 Da 722.82 s	27	1008.96	346.724	34.3646	7255.42	27465.5	113478	38896.3	6.00945	22.4619	1.25364	0.196589	1.46554	0.33986	0.823758	0.246092
Internode	1	592.26813 Da 723.22 s	27	1219.98	421.968	34.5882	0.00680929	0.00188856	178057	49384.2	3.82421e-06	0	0.748574	1.88567	0.0589919	0.662363	0.188301	0.811619
Internode	1	852.52424 Da 724.63 s	26	1017.91	471.155	46.2864	147701	91600.6	103668	35970.6	58.7585	18.4945	3.50296	0.0142592	0.107687	0.0177928	0.985856	0.747649
Internode	1	737.49893 Da 726.75 s	27	6786.02	2809.13	41.3958	0.404691	0.112241	7.89121e+06	2.18863e+06	5.12837e-06	0	2.02802	4.76965	0.620928	0.113766	0.0263233	0.443841
Internode	1	837.42673 Da 727.28 s	27	2316.51	899.191	38.8166	49419.8	184144	762605	261049	6.08599	22.3846	2.20494	3.77029	0.944182	0.0893304	0.0489887	0.347695
Internode	1	368.26972 Da 728.01 s	27	2837.67	346.876	12.224	0.00452834	0.00125594	120323	33371.5	3.76349e-06	0	0.652896	1.08985	1.0305	0.736691	0.363163	0.327262
Internode	1	339.76804 Da 733.75 s	27	1921.92	223.744	11.6416	0.00335842	0.000931459	50061.2	13884.5	6.70863e-06	0	0.788007	0.806813	0.700162	0.632201	0.465983	0.416784
Internode	1	310.18061 Da 735.62 s	25	2054.34	2167.81	105.523	1.5375e+06	1.34345e+06	3.23472e+06	1.10236e+06	32.2177	22.4195	1.8582	0.0365319	0.142873	0.144088	0.964219	0.711111
Internode	1	924.45839 Da 741.40 s	27	2170.93	533.451	24.5725	191312	113392	117414	40444.9	61.9683	17.1595	3.39666	0.175369	0.640295	0.0200912	0.840962	0.436972
Internode	1	806.51704 Da 741.40 s	27	3169.94	845.407	26.6695	447972	272535	314261	108115	58.771	18.0526	3.09096	0.194444	0.00896753	0.0287876	0.825478	0.925898
Internode	1	356.16465 Da 741.94 s	27	2280.31	469.08	20.5709	94490.3	73874.3	138927	48246.7	40.4814	22.6477	2.90074	1.63816	0.0882796	0.0362947	0.229477	0.770739
Internode	1	324.22539 Da 742.04 s	27	2051.95	479.748	23.3802	111288	80817.9	135340	46948.3	45.1238	21.7787	2.64541	0.296989	0.162537	0.0500246	0.747619	0.692921
Internode	1	498.37015 Da 743.45 s	27	13475.3	3158.28	23.4375	0.277991	0.0771007	9.97472e+06	2.76649e+06	2.78695e-06	9.33683e-15	0.826549	0.31187	0.461821	0.603248	0.737033	0.507855
Internode	1	638.28712 Da 743.53 s	27	4922.63	703.624	14.2937	0.0189821	0.00526469	495086	137312	3.83411e-06	0	0.991599	0.508244	2.04114	0.487774	0.612234	0.175025
Internode	1	566.35721 Da 743.60 s	27	6935.05	1211.27	17.4659	0.0550673	0.0152729	1.46717e+06	406920	3.7533e-06	0	0.85005	1.26385	0.280333	0.585907	0.312903	0.604778
Internode	1	790.52311 Da 744.56 s	27	5229.53	1736.89	33.2131	1.19932e+06	975895	1.96785e+06	681898	37.8672	22.886	2.01031	0.0310009	0.0159496	0.116583	0.969541	0.901297
Internode	1	908.46276 Da 744.59 s	27	2249.18	770.827	34.2715	354246	227878	295528	102261	54.5184	19.5224	3.06064	0.304167	0.0368594	0.0298584	0.742492	0.850509
Internode	1	436.21708 Da 748.88 s	23	2500.04	1451.68	58.0665	0.686886	0.190508	2.10738e+06	584483	3.25943e-05	0	0.612698	0.324184	1.64614	0.767796	0.728403	0.220318
Internode	1	606.28309 Da 752.62 s	27	2273.14	475.663	20.9254	0.0144803	0.00401612	226255	62751.9	6.4e-06	0	0.271454	0.0622828	0.0290226	0.972469	0.939876	0.867164
Internode	1	674.27145 Da 752.80 s	27	786.345	140.846	17.9114	0.000602854	0.000167202	19837.5	5501.93	3.03896e-06	0	0.430147	0.112485	0.00627316	0.897073	0.89441	0.937992
Internode	1	424.33191 Da 762.28 s	27	2065.38	378.756	18.3384	9471.18	33482.9	134694	46426.8	6.56969	22.8889	1.00943	0.130713	0.590863	0.476279	0.878528	0.454858
Internode	1	620.42793 Da 765.01 s	24	386.698	149.841	38.7489	2202.8	5582.5	20443	7129.8	9.72719	23.9766	1.09088	0.511487	0.0289115	0.426408	0.610386	0.867416
Internode	1	314.08226 Da 767.85 s	26	2347.64	642.635	27.3737	0.0264307	0.00733056	412980	114540	6.4e-06	3.45244e-14	0.526886	0.255396	3.81271	0.832041	0.778141	0.0711554
Internode	1	354.20748 Da 770.98 s	22	1479.2	1528.75	103.35	0.125465	0.0347978	2.33708e+06	648191	5.36845e-06	0	1.1178	0.296438	1.10207	0.410892	0.748015	0.311596
Internode	1	147.97348 Da 772.39 s	27	2062.19	401.79	19.4837	45201.7	44545.7	118892	40579.7	27.5463	22.844	1.66495	0.707621	0.155252	0.189291	0.509617	0.699503
Internode	1	384.19603 Da 776.59 s	27	2444.61	1039.3	42.5138	0.0637682	0.0176861	1.08014e+06	299577	5.9037e-06	2.15556e-14	1.13695	1.00899	0.431247	0.400149	0.38962	0.522027
Internode	1	590.52346 Da 776.70 s	26	2898.39	1371.27	47.3115	201175	486106	1.69921e+06	599317	10.586	24.7828	1.9175	2.07659	0.80933	0.132621	0.162266	0.383532
Internode	1	284.27056 Da 776.83 s	27	8067.63	2993.8	37.1088	1.58868e+06	2.45907e+06	7.55731e+06	2.65705e+06	17.3703	24.9584	2.08455	1.7964	0.532038	0.105254	0.202093	0.477778
Internode	1	352.25809 Da 776.84 s	27	4749.92	1331.72	28.0366	741111	609553	1.16618e+06	408895	38.8567	23.4928	2.96186	1.73393	0.0694948	0.0336677	0.212431	0.795914
Internode	1	424.18869 Da 776.99 s	27	2229.2	557.195	24.9953	74345	94374.7	248109	88533.5	23.056	25.9586	2.38964	1.91198	0.355157	0.0697705	0.184444	0.560721
Internode	1	369.24814 Da 777.01 s	27	2099.17	560.961	26.7229	108211	98486.5	221024	76958.1	32.8675	23.7714	3.23034	4.51247	0.207438	0.0243869	0.0307261	0.655767
Internode	1	147.97361 Da 782.88 s	26	2542	683.831	26.9013	98629.2	126459	378256	130856	20.6819	23.9274	1.12948	0.113268	0.0148846	0.404311	0.893721	0.904631
Internode	1	326.19088 Da 784.88 s	27	2779.64	2319.77	83.4556	626982	1.30581e+06	4.80171e+06	1.65031e+06	11.5494	23.1598	1.46364	0.280882	1.48226	0.252177	0.759274	0.243544
Internode	1	354.20725 Da 787.01 s	22	1713.46	1372.69	80.112	0.214542	0.0595031	1.88427e+06	522603	1.13859e-05	3.49495e-14	0.899088	0.230484	1.06661	0.550609	0.797103	0.319222
Internode	1	999.58456 Da 787.38 s	27	9412.39	1259.52	13.3815	392801	421666	1.21438e+06	413447	24.4404	22.7975	1.51447	0.113456	0.000969169	0.234535	0.893556	0.975604
Internode	1	1050.58462 Da 787.48 s	27	12682.9	1518.69	11.9743	562524	620617	1.78174e+06	609461	23.9957	23.1264	2.74906	0.528906	4.25145	0.0438555	0.600569	0.0582897
Internode	1	936.58843 Da 787.26 s	27	50581.2	6577.77	13.0044	1.78556e+07	1.40159e+07	2.73987e+07	9.4635e+06	39.4562	22.4594	3.28988	0.586338	3.99571	0.0227408	0.569457	0.0654159
Internode	1	1054.52779 Da 787.50 s	27	11588.6	991.895	8.55923	278037	273943	723824	247551	27.752	22.9684	1.9372	0.784496	0.560672	0.12903	0.475415	0.466384
Internode	1	1067.57326 Da 787.76 s	27	2924.69	305.728	10.4534	617.28	18874.1	92893.9	31073.5	0.660113	20.1724	0.900188	0.446081	0.530999	0.549832	0.648921	0.478201
Internode	1	1122.51625 Da 787.86 s	27	2902.83	248.344	8.55522	17692	17181.5	45072.2	15399.8	28.188	22.8786	1.8314	1.57479	0.39898	0.149611	0.241614	0.537794
Internode	1	1118.57234 Da 787.97 s	27	3541.35	312.221	8.81645	15368.2	24782.8	83367.5	28730.2	15.565	23.5658	1.27035	0.229498	0.0131842	0.331938	0.797865	0.910216
Internode	1	798.54976 Da 791.37 s	27	3121.14	2084.11	66.7741	978103	1.13063e+06	3.41907e+06	1.16372e+06	22.2439	22.8214	1.56296	0.934721	0.0662674	0.218865	0.415877	0.800596
Internode	1	582.53282 Da 793.99 s	27	11494.2	1742.18	15.157	1.66812e+06	1.09052e+06	1.54377e+06	531339	51.9357	19.8653	4.14664	0.717855	2.57822	0.00884787	0.504905	0.130656
Internode	1	599.52300 Da 794.41 s	27	6613.41	661.94	10.0091	0.0488724	0.0135548	438165	121525	1.11539e-05	0	0.792863	0.881101	0.258852	0.628522	0.436092	0.618833
Internode	1	620.42775 Da 796.59 s	26	697.448	210.051	30.1171	0.00153498	0.000425726	44121.4	12237.1	3.47898e-06	0	0.557055	0.601499	0.60931	0.809938	0.561554	0.448046
Internode	1	988.63871 Da 797.48 s	27	4194.27	3239.57	77.2379	2.19685e+06	2.70891e+06	8.43131e+06	2.87495e+06	20.6701	22.9542	1.49626	1.00146	0.0126731	0.240707	0.392195	0.911966
Internode	1	294.18540 Da 808.18 s	23	3084.47	2461.76	79.8115	1.8924e+06	1.7571e+06	4.31684e+06	1.4824e+06	30.4771	23.0658	1.78477	0.0756261	0.00215547	0.159762	0.927539	0.963626
Internode	1	622.44367 Da 809.68 s	27	9767.42	2869.28	29.376	2.0878e+06	2.16512e+06	6.22264e+06	2.10869e+06	25.1226	22.46	2.76242	0.946123	5.53762	0.0431238	0.411718	0.0337561
Internode	1	731.55225 Da 809.30 s	27	2686.82	871.884	32.4504	306601	235110	471592	161310	39.399	21.8493	4.01111	2.34426	3.47732	0.0101981	0.132395	0.0833146
Internode	1	145.93152 Da 811.13 s	22	3348.55	1625.79	48.5521	438490	731647	2.25817e+06	799759	16.2605	25.4027	1.25738	0.0533086	0.0210414	0.338073	0.948279	0.886734
Internode	1	147.97417 Da 817.26 s	27	5099.4	705.069	13.8265	162607	141592	341576	116287	32.2515	22.349	2.47674	0.169919	2.433	0.0622189	0.845447	0.141119
Internode	1	984.60545 Da 819.06 s	27	3254.75	760.928	23.379	109211	143369	474862	160782	18.6982	22.4585	2.58464	3.52826	3.4085	0.0540842	0.0574367	0.0861087
Internode	1	713.49831 Da 823.84 s	26	2453.9	1144.05	46.6218	10398.4	277291	1.29917e+06	441190	0.794031	21.1593	2.34722	7.2787	0.447916	0.0738079	0.00680558	0.514213
Internode	1	837.52607 Da 824.96 s	27	23848.5	3215.61	13.4835	2.94072e+06	2.82584e+06	7.52833e+06	2.55971e+06	28.0897	22.5571	2.75895	1.12723	4.84582	0.0433128	0.351633	0.0449887
Internode	1	888.52505 Da 825.12 s	27	4734.38	604.251	12.763	112421	106131	262305	90245.5	30.0008	23.2257	2.95656	2.52694	3.42556	0.0338867	0.115615	0.0854055
Internode	1	892.46942 Da 825.12 s	27	7638.56	741.91	9.7127	120386	141473	436027	148100	21.6361	22.6863	2.02198	1.20238	1.24473	0.114719	0.329691	0.283345
Internode	1	774.52936 Da 824.79 s	27	67155.6	10416.5	15.5109	2.09043e+07	2.86436e+07	8.9414e+07	3.0863e+07	18.9491	23.7646	2.93735	1.94296	5.89653	0.0346945	0.180018	0.0292396
Internode	1	130.98270 Da 825.59 s	23	1888.34	788.138	41.737	0.0200343	0.00555652	621161	172279	3.2253e-06	0	0.402174	0.405911	2.59199	0.913632	0.673964	0.129715
Internode	1	117.93534 Da 825.50 s	26	3788.84	855.949	22.5913	57968.1	194562	680675	245145	7.84792	25.8519	1.15504	0.0543483	0.1867	0.390225	0.947301	0.672258
Internode	1	735.48272 Da 835.52 s	27	4947.17	1856.83	37.5333	12703.2	721442	3.43599e+06	1.16354e+06	0.368347	20.9132	2.57701	1.24881	11.4808	0.0546189	0.316919	0.00441419
Internode	1	145.93149 Da 836.34 s	25	3486.68	1028.91	29.5097	42905.7	223898	1.01841e+06	342333	4.04269	20.9515	0.83393	0.350641	0.000180834	0.597774	0.710248	0.989461
Internode	1	827.54150 Da 836.90 s	26	4653.06	1958.74	42.0958	972966	1.08216e+06	2.9606e+06	1.02489e+06	24.735	23.9087	2.83148	1.59954	3.80272	0.0395508	0.236789	0.0714854
Internode	1	831.48047 Da 836.95 s	27	6553.9	1660.8	25.3406	1.03454e+06	816123	1.75781e+06	598159	37.049	21.8224	4.23947	1.06016	6.19146	0.00803958	0.372632	0.0260504
Internode	1	776.53794 Da 836.98 s	27	13344.4	3975.84	29.7941	3.28561e+06	4.01e+06	1.26811e+07	4.30282e+06	20.5779	22.6195	2.54913	1.72155	3.67574	0.0566235	0.214551	0.0758462
Internode	1	844.53307 Da 837.14 s	27	3232.02	821.525	25.4183	142536	171013	538769	182580	20.921	22.5333	2.1645	0.340066	3.17673	0.0943665	0.717442	0.0963854
Internode	1	759.54864 Da 836.93 s	27	12999.6	4695.51	36.1203	5.61389e+06	5.94591e+06	1.67692e+07	5.72332e+06	25.0809	22.9446	3.07482	1.82176	4.88068	0.029352	0.198062	0.0443268
Internode	1	202.91291 Da 838.60 s	27	2132.25	305.898	14.3463	30244.8	28322.7	66807	23164.9	31.1636	23.6515	1.6771	0.174641	0.0532865	0.186055	0.84156	0.820779
Internode	1	759.54804 Da 844.08 s	27	3687.05	1432.11	38.8415	231637	482521	1.83426e+06	624627	11.2124	22.52	2.19358	0.282971	5.90237	0.0907157	0.75775	0.0291721
Internode	1	627.55409 Da 845.11 s	27	6989.62	1320.25	18.8888	602994	515803	1.1813e+06	404566	33.7946	22.6	2.77748	1.33431	2.49136	0.0423152	0.294848	0.136795
Internode	1	610.56399 Da 845.19 s	27	4417.82	1047.78	23.7172	496858	368262	658981	227560	42.9868	21.8873	3.09005	1.2575	1.4531	0.0288192	0.314591	0.248009
Internode	1	368.92518 Da 846.57 s	27	2430.94	276.536	11.3757	16498.8	20004.3	61078.5	20874.4	21.2676	23.1076	1.48901	0.726657	0.466238	0.243211	0.500893	0.505865
Internode	1	360.87004 Da 848.89 s	27	2029.09	184.08	9.07202	9770.71	9379.25	24633	8397.77	28.4002	22.7185	1.62511	1.56175	0.0328146	0.200323	0.244202	0.858848
Internode	1	317.95473 Da 851.01 s	27	4446.56	656.746	14.7698	220650	150043	232773	80121.6	48.6631	20.6033	2.96938	0.715751	0.00731677	0.0333593	0.50587	0.933045
Internode	1	130.98285 Da 851.45 s	22	3577.48	1723.59	48.1788	0.918227	0.25467	2.97075e+06	823937	3.09089e-05	1.25399e-13	0.616578	1.03846	3.14036	0.764812	0.379733	0.0981293
Internode	1	832.51118 Da 857.42 s	22	1842.49	1511.31	82.0253	0.084328	0.0233884	2.28405e+06	633482	3.69203e-06	0	0.547707	1.31579	0.388944	0.816855	0.299475	0.542883
Internode	1	340.20735 Da 857.38 s	27	2517.61	1861.59	73.9426	943340	1.00085e+06	2.62374e+06	910033	26.4457	23.9715	2.30499	1.04908	1.76505	0.0780832	0.376239	0.205245
Internode	1	358.85661 Da 858.51 s	27	2770.74	269.197	9.7157	28039.9	22560.7	46853.7	16111.8	37.4397	22.452	2.25242	0.757927	0.0437803	0.0837873	0.48693	0.837277
Internode	1	341.86890 Da 858.53 s	27	2432.56	375.095	15.4197	52609.9	44083.3	93789.6	32408.4	35.9359	22.9483	2.61871	1.7273	0.000871362	0.0517653	0.213564	0.976867
Internode	1	339.86825 Da 858.48 s	27	1721.97	908.752	52.7741	51469.4	191438	778169	267904	6.20383	22.77	0.963245	0.0836278	0.0252186	0.506476	0.92023	0.876092
Internode	1	375.84606 Da 858.79 s	27	2041.22	190.658	9.34039	13330.9	10601.7	23345.6	7928.87	36.3472	21.7796	2.07656	0.108786	0.000852421	0.106413	0.897673	0.97712
Internode	1	227.91594 Da 858.94 s	27	1978.2	228.861	11.5691	0.00204555	0.000567333	52377.5	14526.9	3.9054e-06	1.96454e-14	0.747861	0.0605154	0.0125252	0.662912	0.941524	0.912479
Internode	1	244.90658 Da 860.32 s	27	7254.72	483.1	6.65911	0.0149367	0.00414269	233385	64729.5	6.4e-06	2.49406e-14	0.723949	5.00387	6.03576	0.681401	0.0229318	0.0276804
Internode	1	231.88203 Da 863.13 s	27	2017.08	177.723	8.81094	0.011314	0.00313793	31585.6	8760.26	3.582e-05	0	0.436367	1.27824	0.0263653	0.893233	0.309116	0.873332
Internode	1	242.90578 Da 863.84 s	26	2138.22	482.295	22.556	48615.8	58242	185804	62778	20.7388	22.3295	1.75339	1.83092	0.441611	0.166998	0.196628	0.517143
Internode	1	304.89398 Da 863.84 s	26	6529.36	1421.13	21.7653	484778	608758	1.61074e+06	572849	23.134	25.737	2.02229	1.63107	1.55146	0.11467	0.230799	0.233363
Internode	1	258.90107 Da 864.00 s	27	5034.42	424.74	8.43671	45715	54072.7	141432	49966.2	24.4273	25.2664	1.35267	0.102586	0.633944	0.295371	0.903173	0.439206
Internode	1	353.86107 Da 873.39 s	27	2209	249.307	11.286	31893.6	22496.2	35392.4	12287.7	47.4001	21.3764	3.241	1.22942	0.179445	0.0240825	0.322182	0.678286
Young leaf	1	422.21453 Da 379.93 s	27	6043.47	4503.74	74.5223	2.3909e+07	1.16264e+07	1.78734e+06	613884	93.0444	3.89614	26.0723	0.521172	0.169981	3.05144e-07	0.604906	0.686373
Young leaf	1	586.14026 Da 34.87 s	27	3453.72	1059.3	30.6713	807225	442422	341914	117049	70.2461	14.0746	10.3442	0.488945	7.83826	8.6645e-05	0.623364	0.014189
Young leaf	1	504.34449 Da 535.45 s	27	3946.26	1914.51	48.5146	2.95534e+06	1.58102e+06	992982	340976	74.8505	12.4227	9.4798	2.31886	2.15489	0.000141794	0.134942	0.164222
Young leaf	1	192.06221 Da 36.11 s	27	86717.8	15566.6	17.9508	2.03357e+08	1.05644e+08	5.29969e+07	1.81782e+07	79.3267	10.5134	8.94179	0.095233	0.0403201	0.000196191	0.909745	0.843744
Young leaf	1	1086.53123 Da 528.61 s	27	50073.9	5567.78	11.1191	1.53169e+07	1.0441e+07	1.67855e+07	5.75434e+06	47.7126	20.5615	8.79313	1.91315	16.5733	0.000215181	0.184276	0.00114515
Young leaf	1	1085.04262 Da 560.27 s	27	8028.37	791.535	9.85923	203516	177517	431019	146611	32.0733	22.3071	8.69382	18.9529	10.1067	0.000229035	0.000103846	0.00669293
Young leaf	1	472.35466 Da 646.12 s	27	12258.6	3007.37	24.5327	5.19795e+06	3.17794e+06	3.98918e+06	1.36271e+06	56.5786	18.2848	7.50863	7.07773	4.10644	0.000504634	0.00751549	0.0622104
Young leaf	1	540.14508 Da 34.95 s	27	4310.32	1003.64	23.2846	427707	321245	612563	210166	41.115	21.7887	7.45058	5.02411	6.82415	0.000525765	0.022663	0.0204807
Young leaf	1	556.33610 Da 596.62 s	27	3022.37	1231.13	40.7339	1.20157e+06	646964	426131	146315	73.8201	12.8309	7.41031	0.292949	1.68748	0.000541017	0.750523	0.214921
Young leaf	1	968.57497 Da 719.74 s	26	2146.63	812.07	37.83	323245	226588	371135	127901	46.5516	21.1073	7.33709	2.98924	6.7814	0.000570055	0.0829774	0.0208102
Young leaf	1	316.07929 Da 57.63 s	27	9352.79	2814.67	30.0945	3.05677e+06	2.45968e+06	5.12763e+06	1.76216e+06	37.3488	22.4233	6.88533	6.04971	5.19797	0.000793916	0.0127785	0.0387993
Young leaf	1	342.11611 Da 34.12 s	27	102100	11954.3	11.7084	9.05113e+07	5.55577e+07	6.44431e+07	2.22245e+07	58.4116	18.2815	6.74132	3.80584	2.45331	0.000885229	0.0478714	0.139595
Young leaf	1	540.34239 Da 646.42 s	27	2424.45	430.061	17.7385	106724	66424.5	85297.6	29235.4	55.5793	18.7277	6.3715	5.33899	0.607301	0.00117987	0.0189117	0.448779
Young leaf	1	488.34958 Da 596.50 s	27	30571.5	14172.8	46.3593	1.45947e+08	8.16892e+07	6.79126e+07	2.33195e+07	68.2443	14.9233	6.34019	0.322283	2.25892	0.00120955	0.729727	0.155065
Young leaf	1	330.14516 Da 357.80 s	23	187.976	62.3112	33.1484	2225.76	1339.18	1641.47	559.175	57.5544	17.8757	6.27366	3.75792	4.63694	0.00127552	0.0493842	0.0492085
Young leaf	1	334.06678 Da 34.41 s	27	7070.17	2643.41	37.3882	3.08124e+06	2.35947e+06	4.32823e+06	1.50135e+06	41.5851	22.3992	5.97382	9.68691	0.072948	0.00162834	0.00228588	0.791033
Young leaf	1	488.34950 Da 619.01 s	27	13913.4	6775.95	48.7011	3.44529e+07	1.89146e+07	1.42288e+07	4.88311e+06	70.7718	13.9814	5.68012	0.230373	0.189163	0.00208537	0.797189	0.670244
Young leaf	1	1002.22093 Da 179.44 s	27	2584.95	724.954	28.0452	165095	170776	391282	139204	29.6732	25.4456	5.48347	10.3205	0.424299	0.00247283	0.00176103	0.525349
Young leaf	1	534.17845 Da 35.62 s	27	64064.4	12161	18.9825	1.03646e+08	5.91002e+07	5.37021e+07	1.84442e+07	65.8706	15.7546	5.27174	0.25687	0.0428432	0.00298428	0.777035	0.839001
Young leaf	1	560.24191 Da 723.27 s	27	3572.18	865.692	24.2343	23941.6	173851	727260	252965	3.18711	23.0369	5.20119	23.7015	1.19893	0.0031806	3.20312e-05	0.292015
Young leaf	1	486.33400 Da 580.46 s	27	27668.2	16032.2	57.9444	1.67851e+08	9.88398e+07	1.03357e+08	3.54881e+07	61.8901	17.026	5.18457	1.10452	2.06701	0.00322898	0.358588	0.172491
Young leaf	1	440.09185 Da 36.10 s	27	45512	11171.9	24.5471	6.57962e+07	4.64946e+07	7.14827e+07	2.49115e+07	47.9289	21.4869	5.11958	4.85852	0.324041	0.00342624	0.0249731	0.578209
Young leaf	1	470.08757 Da 200.69 s	27	3568.58	284.349	7.96811	16987.8	20201.9	64453.5	21757	20.859	22.2664	5.04158	2.51814	19.6328	0.00368132	0.116365	0.000569929	procyanidin trimer
Young leaf	1	1058.50055 Da 461.26 s	27	6369.91	1129.09	17.7254	705052	446960	609529	208727	53.6332	19.1707	4.98224	8.07225	0.396808	0.00388983	0.00466058	0.538888
Young leaf	1	456.35913 Da 706.25 s	27	2641.36	555.815	21.0427	175725	109061	141207	48310.8	55.4458	18.6643	4.89135	3.31912	0.562971	0.00423567	0.0660977	0.46549
Young leaf	1	806.51704 Da 741.40 s	27	3899.78	1177.13	30.1845	455760	393214	946541	321799	32.5009	22.2359	4.78479	5.05958	2.0676	0.00468633	0.0222004	0.172434	procyanidin dimer	578.142
Young leaf	1	426.07762 Da 33.74 s	27	10740	1282.11	11.9377	1.16557e+06	689875	682870	236074	63.057	16.9879	4.78373	0.342881	0.701285	0.00469109	0.715518	0.41642
Young leaf	1	398.12077 Da 350.28 s	27	4553.4	1583.17	34.7689	1.44679e+06	895105	1.14092e+06	390607	55.9101	18.5805	4.69637	2.74506	0.199346	0.00510181	0.0986722	0.662078	flavone
Young leaf	1	1442.32761 Da 200.59 s	27	3228.22	1041.81	32.272	394953	349086	748408	261278	34.5431	23.7697	4.66638	6.7701	0.413191	0.00525211	0.00877256	0.530742
Young leaf	1	1042.53845 Da 545.88 s	27	2146.73	426.37	19.8614	77813.5	57102.2	107871	36851.5	41.9063	21.3959	4.66258	2.59246	2.89608	0.00527147	0.110198	0.110887
Young leaf	1	966.48474 Da 555.05 s	27	73414.8	6557.77	8.93249	1.40339e+07	1.24942e+07	2.99127e+07	1.02414e+07	31.9339	22.7518	4.57588	12.4891	2.10734	0.00573688	0.000771148	0.168633
Young leaf	1	290.03854 Da 36.12 s	27	5075.93	1775.88	34.9863	1.45939e+06	1.09668e+06	1.9225e+06	668404	43.153	22.276	4.54161	2.30017	2.40715	0.00593349	0.136852	0.143089
Young leaf	1	438.24558 Da 503.10 s	27	4356.83	777.129	17.837	344002	218211	290328	99719.2	54.2307	19.1889	4.46851	3.8432	0.153562	0.00637894	0.0467287	0.701055
Young leaf	1	1154.51573 Da 528.69 s	27	3785.18	489.984	12.9448	29885.6	55930.5	211835	71660.5	12.3637	22.1524	4.4432	4.76299	11.6479	0.00654192	0.0264279	0.00420359
Young leaf	1	752.39561 Da 426.02 s	27	2953.23	584.169	19.7807	154780	117079	209015	72586.6	42.546	22.3113	4.34597	0.716888	5.90355	0.00721323	0.505349	0.0291585
Young leaf	1	296.11006 Da 45.77 s	27	3566.35	634.943	17.8037	246515	158557	201161	69781.6	55.0656	19.5146	4.33973	0.383848	2.84103	0.00725897	0.688188	0.114034
Young leaf	1	1058.53351 Da 535.96 s	27	11213.5	2155.65	19.2237	2.00772e+06	1.49826e+06	2.81013e+06	965069	41.6725	21.7623	4.30272	5.03282	4.63543	0.00753665	0.0225484	0.0492407
Young leaf	1	974.47463 Da 315.99 s	27	42991.4	4843.74	11.2668	5.26066e+06	6.27311e+06	1.86071e+07	6.38773e+06	22.0409	23.4042	4.2684	1.92114	20.3892	0.00780501	0.183124	0.000484666
Young leaf	1	1730.38369 Da 193.97 s	27	9178.83	3404.09	37.0863	3.80872e+06	3.66636e+06	8.36845e+06	2.93722e+06	31.2775	24.4374	4.24398	5.70439	1.92334	0.0080025	0.0154173	0.187174
Young leaf	1	1002.50589 Da 389.93 s	27	26650	2901.39	10.887	3.10542e+06	2.57832e+06	5.57751e+06	1.91773e+06	35.7647	22.647	4.02121	7.1003	5.61507	0.0100898	0.00743169	0.0327161
Young leaf	1	1057.01369 Da 531.00 s	27	13405.8	2389.29	17.8229	1.70882e+06	1.57749e+06	4.06823e+06	1.3825e+06	29.5794	22.4311	4.01963	1.9807	6.87758	0.0101067	0.17479	0.0200774
Young leaf	1	503.92597 Da 30.87 s	27	2024.04	449.797	22.2227	47664.4	54535.8	158222	54279.1	23.1508	23.341	3.96776	6.19871	2.98714	0.0106779	0.0118023	0.105909
Young leaf	1	952.50506 Da 570.14 s	27	25503.1	3408.04	13.3632	2.41997e+06	3.13332e+06	9.42011e+06	3.25892e+06	20.4388	23.9288	3.95176	12.3669	5.31583	0.0108615	0.000805873	0.0369552
Young leaf	1	478.24058 Da 436.36 s	27	3574.06	709.131	19.841	189209	151949	324998	111154	36.7963	22.1819	3.90783	5.97932	1.93917	0.0113839	0.0132716	0.185481
Young leaf	1	159.98634 Da 31.32 s	27	3140.67	268.601	8.55237	30468	23116.3	44297.1	15223.8	40.7516	21.951	3.80882	1.37127	2.18786	0.0126685	0.285855	0.161249
Young leaf	1	472.35474 Da 651.49 s	27	13225.4	3963.79	29.9711	9.16396e+06	5.71718e+06	7.28604e+06	2.50125e+06	55.708	18.7806	3.80016	0.643538	1.5221	0.0127883	0.540288	0.237613
Young leaf	1	504.16824 Da 34.22 s	27	4164.92	679.379	16.3119	260520	162619	214047	73233.5	54.8964	18.8065	3.70716	1.28087	0.511179	0.0141601	0.308428	0.486381	procyanidin trimer
Young leaf	1	924.45839 Da 741.40 s	27	2640.28	797.083	30.1894	215395	184043	430773	146917	33.3343	22.3705	3.70211	2.49849	1.74128	0.0142391	0.11806	0.208149
Young leaf	1	1016.48537 Da 420.62 s	27	19552.6	2450.99	12.5353	2.24899e+06	1.84092e+06	3.94206e+06	1.35363e+06	36.3264	22.4964	3.57932	2.29518	10.5124	0.016324	0.137367	0.00590268	procyanidin trimer
Young leaf	1	1154.27080 Da 179.47 s	27	14359.1	3664.62	25.5213	13.7339	3.8091	1.34294e+07	3.72465e+06	0.000102267		3.53043	10.6105	0.105266	0.017248	0.00156781	0.750396
Young leaf	1	328.07834 Da 69.49 s	27	3438.69	466.459	13.565	112551	77011.7	118796	40994.6	48.6503	20.7557	3.52378	1.01963	0.460496	0.0173781	0.386017	0.508455	procyanidin pentamer
Young leaf	1	626.14759 Da 155.74 s	26	1280.19	475.424	37.1371	33900.8	63975.3	196629	70653.8	14.7056	26.279	3.46312	0.469548	7.96604	0.0186178	0.634784	0.0135679
Young leaf	1	387.94688 Da 30.96 s	27	4283.33	778.851	18.1833	55851.5	141432	554614	189514	9.14899	22.5807	3.46107	8.0057	2.98047	0.0186614	0.00480719	0.106264	procyanidin pentamer
Young leaf	1	708.40579 Da 426.37 s	27	3923.82	988.451	25.191	422823	327355	611380	212044	40.8839	22.5032	3.4512	0.171117	3.99802	0.0188729	0.844459	0.0653472
Young leaf	1	1084.55315 Da 568.96 s	27	52111.7	8977.54	17.2275	2.11156	0.585642	8.05963e+07	2.23534e+07	2.61993e-06	0	3.42504	26.8326	19.0871	0.0194466	1.62307e-05	0.000642181
Young leaf	1	282.09446 Da 36.53 s	27	7303.15	1049.23	14.3668	268490	291180	846331	288002	24.0837	22.7742	3.38665	4.18484	6.19832	0.0203243	0.0376078	0.0259812
Young leaf	1	516.25152 Da 723.28 s	27	2517.36	602.873	23.9487	12466	80436.5	351854	120281	3.42171	21.9638	3.37886	10.173	5.49771	0.0205077	0.00186964	0.034307
Young leaf	1	448.23057 Da 414.21 s	27	23658.4	3836.66	16.2169	4.5779e+06	4.22541e+06	1.04633e+07	3.58361e+06	30.4358	22.8936	3.37103	7.30322	1.81204	0.0206941	0.00672435	0.199656
Young leaf	1	490.24051 Da 482.79 s	27	3122.8	911.122	29.1765	489387	315590	415180	143539	54.1018	19.582	3.36836	1.50803	0.00110922	0.0207579	0.255201	0.973902
Young leaf	1	1129.03181 Da 541.35 s	27	12310.6	1481.09	12.0311	275534	537036	1.93912e+06	666532	12.4414	23.2281	3.34291	15.0857	5.27638	0.0213789	0.000321298	0.0375607
Young leaf	1	1442.32835 Da 185.45 s	27	15972.4	5232.87	32.7619	4.08199e+06	7.51244e+06	2.37888e+07	8.44914e+06	14.6461	25.5175	3.30519	6.85452	0.459595	0.0223378	0.00840514	0.508864
Young leaf	1	692.19130 Da 723.27 s	27	3311.49	543.255	16.4051	36626.3	74995.9	261860	91230.4	12.2707	24.109	3.29065	9.19708	2.02418	0.0227203	0.00281597	0.176711
Young leaf	1	956.46293 Da 361.78 s	27	3904.35	446.672	11.4404	64243	57121.3	138818	47383.3	31.6372	22.5741	3.28632	3.77576	10.2302	0.0228354	0.0488148	0.00644005
Young leaf	1	154.02759 Da 56.81 s	26	8048.37	2338.85	29.06	2.69678e+06	1.96735e+06	3.23728e+06	1.12734e+06	45.4457	21.9495	3.27306	1.00204	0.904505	0.0231926	0.391995	0.357708
Young leaf	1	806.44297 Da 571.62 s	27	3836.44	562.247	14.6554	161916	109542	169260	58204.8	48.8913	20.4991	3.27256	1.80677	0.137833	0.0232062	0.200434	0.716003
Young leaf	1	436.13617 Da 327.38 s	27	5587.25	1114.43	19.946	196915	356665	1.07233e+06	386227	15.5144	26.4729	3.22452	6.50306	0.290173	0.0245547	0.0100615	0.598571
Young leaf	1	462.24528 Da 442.44 s	27	14027.2	2532.65	18.0553	2.98687e+06	2.23473e+06	3.89803e+06	1.35473e+06	43.3829	22.2118	3.21624	4.11235	2.29429e-05	0.0247958	0.039359	0.996246
Young leaf	1	1084.55227 Da 560.43 s	27	114194	6073.91	5.31895	8.39651e+06	1.04118e+07	2.94591e+07	1.02834e+07	22.1803	24.5198	3.20326	1.0135	6.68308	0.0251793	0.388089	0.0215915
Young leaf	1	782.20778 Da 35.58 s	27	13265.7	2729.61	20.5764	4.00927e+06	2.79418e+06	4.19874e+06	1.46193e+06	48.8458	21.2352	3.20234	1.32758	0.94372	0.0252066	0.296519	0.347809
Young leaf	1	720.21019 Da 35.19 s	27	28806.9	7249.66	25.1664	1.00816e+07	1.36481e+07	4.32495e+07	1.48516e+07	18.9038	23.4174	3.18065	4.70201	1.40095	0.0258631	0.0274071	0.256272
Young leaf	1	307.08283 Da 37.13 s	27	7558.15	4038.31	53.4298	2.83884e+06	4.35275e+06	1.37572e+07	4.79508e+06	17.1056	24.376	3.16367	0.223763	7.3273	0.0263901	0.802309	0.017025
Young leaf	1	614.24944 Da 723.39 s	27	8744.25	1515.31	17.3292	0.0733657	0.020348	2.29617e+06	636843	3.19513e-06	1.014e-14	3.11977	22.9256	3.63098	0.0278095	3.8317e-05	0.0774588
Young leaf	1	2018.44561 Da 203.89 s	27	7170.2	3436.51	47.9277	2.92688e+06	3.46619e+06	9.27479e+06	3.25923e+06	23.9876	24.9273	3.0717	3.7062	1.9537	0.0294629	0.0510784	0.183943
Young leaf	1	866.20351 Da 234.60 s	27	13395.4	2448.67	18.28	667075	1.60622e+06	5.40261e+06	1.92854e+06	10.9903	25.5962	3.07047	6.88494	0.141082	0.0295065	0.00827711	0.712838
Young leaf	1	470.33898 Da 629.33 s	27	14631	7143.16	48.822	2.52457e+07	1.71759e+07	2.75068e+07	9.42951e+06	47.8569	20.5304	3.05432	0.576597	1.42456	0.0300872	0.574602	0.252488
Young leaf	1	986.50990 Da 520.25 s	27	4962.61	738.967	14.8907	63944.6	130664	486588	166417	11.6151	22.8377	3.05418	6.59672	6.7355	0.0300921	0.00958623	0.0211708
Young leaf	1	351.98817 Da 90.48 s	26	2101	452.976	21.56	42958	51954.6	164216	55664.2	20.7353	22.5511	3.01928	2.6376	9.34648	0.0313914	0.106636	0.00852704
Young leaf	1	448.23062 Da 438.84 s	27	38444.7	7215.87	18.7695	2.52715e+07	1.85367e+07	3.10489e+07	1.07999e+07	44.8709	21.9903	2.99376	4.6712	0.00674088	0.0323811	0.0279177	0.935727
Young leaf	1	1116.57856 Da 565.39 s	27	5369.82	958.643	17.8524	323709	286745	635437	220545	33.7497	23.4757	2.98639	6.21297	0.486875	0.0326734	0.0117134	0.49675
Young leaf	1	1058.53323 Da 552.89 s	27	3040.2	892.079	29.3427	132821	201298	672963	230851	16.4834	23.2905	2.95271	11.0648	0.811803	0.0340469	0.00131175	0.382826
Young leaf	1	210.03680 Da 62.14 s	27	13814.8	2083.27	15.08	791474	1.11999e+06	3.61029e+06	1.24079e+06	17.9808	23.4576	2.92271	4.9951	2.67107	0.035325	0.0230493	0.124465
Young leaf	1	756.20925 Da 195.02 s	27	3889.48	517.788	13.3125	125739	88568.8	151660	52008.6	45.3279	21.0438	2.91604	0.209483	7.43094	0.0356163	0.8135	0.0164002
Young leaf	1	396.19885 Da 276.68 s	27	4407.91	1136.09	25.7739	209129	308111	1.09054e+06	367803	16.0909	22.1275	2.91573	12.0514	1.84106	0.0356299	0.000904056	0.196302
Young leaf	1	885.62151 Da 32.81 s	26	2194.67	587.305	26.7605	0.0269917	0.00748614	344927	95665.5	7.82533e-06	4.1336e-14	2.89637	2.48983	8.65776	0.036491	0.118817	0.0107055
Young leaf	1	274.04428 Da 34.71 s	27	3050.44	1034.24	33.9046	228650	290999	862984	298877	20.9456	24.0016	2.89405	1.42511	7.34028	0.0365959	0.273311	0.0169452
Young leaf	1	1260.58435 Da 510.65 s	27	3867.46	735.737	19.0238	93032.2	137253	455113	156010	16.9722	23.258	2.88463	6.57411	4.51259	0.0370246	0.00969855	0.0519423
Young leaf	1	552.22023 Da 314.06 s	27	1512.58	353.482	23.3694	31630.2	33781	95321.4	32570.5	24.9152	23.0276	2.88377	3.45742	2.36793	0.0370639	0.0602162	0.146142
Young leaf	1	616.15984 Da 34.79 s	27	2165.85	698.376	32.2449	1.83315	0.508424	487727	135271	0.000375854	2.16036e-12	2.87508	4.32951	12.5464	0.0374649	0.0343723	0.00325162
Young leaf	1	592.26813 Da 723.22 s	27	45155.8	12113.5	26.826	2.3638e+06	3.27694e+07	1.44539e+08	4.98533e+07	1.60908	22.2681	2.86584	10.6048	3.72233	0.0378964	0.00157133	0.0742103
Young leaf	1	258.90107 Da 864.00 s	25	4566.46	1368.58	29.9704	819570	583181	1.07246e+06	365013	43.3171	20.9334	2.81293	0.392514	2.02823	0.040477	0.68256	0.176307
Young leaf	1	1044.51883 Da 520.00 s	27	13177.1	3205.56	24.3268	0.455771	0.126408	1.02756e+07	2.84995e+06	4.43545e-06	0	2.81288	14.7926	3.95916	0.0404794	0.000352792	0.0665168
Young leaf	1	436.09919 Da 399.29 s	27	4381.46	1361.73	31.0793	452694	496006	1.42993e+06	488184	24.0459	22.9955	2.80871	3.70437	1.82753	0.0406912	0.0511398	0.197857
Young leaf	1	506.26457 Da 648.25 s	27	1849.67	486.354	26.2941	0.0386536	0.0107206	236540	65604.4	1.63413e-05	4.92159e-14	2.77399	9.91988	2.77269	0.042501	0.00207446	0.118095
Young leaf	1	1116.53902 Da 532.66 s	27	8672.29	1281.87	14.7812	951379	624868	846669	293393	52.9118	20.0098	2.76214	1.90274	1.43543	0.0431389	0.185789	0.250769
Young leaf	1	1032.51841 Da 383.52 s	27	8694.64	1189.26	13.6781	334647	389037	1.10996e+06	383110	23.1653	23.7512	2.75564	2.27731	10.742	0.0434937	0.13923	0.00550321
Young leaf	1	768.39158 Da 396.31 s	27	719.414	372.548	51.7849	52351.1	41539.5	88841	30305.3	37.0779	21.9775	2.74348	3.09781	0.419376	0.0441654	0.0769299	0.527726
Young leaf	1	622.27488 Da 678.15 s	24	1723.96	778.849	45.178	77462.5	151539	535642	185275	12.6345	23.6571	2.69793	0.174662	7.33931	0.0467864	0.841543	0.0169512
Young leaf	1	372.06887 Da 61.87 s	27	23233.5	3600.1	15.4953	5.17906e+06	4.10802e+06	8.28014e+06	2.85243e+06	38.4797	22.429	2.68223	1.98262	0.187248	0.0477292	0.174528	0.671809
Young leaf	1	794.14366 Da 35.14 s	27	1951.09	625.925	32.0807	51341	93629.8	343677	116993	12.9971	22.6141	2.67445	4.06929	0.783385	0.0482043	0.0404433	0.391057
Young leaf	1	136.03780 Da 89.33 s	24	60184.1	25720.4	42.7362	2.5169e+08	2.19105e+08	4.51837e+08	1.58375e+08	35.7754	23.8842	2.66028	1.96604	0.374025	0.0490833	0.1768	0.550621
Young leaf	1	2064.99379 Da 554.81 s	27	10522.1	1625.7	15.4504	317065	669761	2.35481e+06	820756	11.8667	24.1089	2.63516	7.72458	0.0188687	0.0506849	0.00548763	0.892699
Young leaf	1	866.20426 Da 165.77 s	27	52945.3	9329.61	17.6212	7.56166	2.09723	8.70417e+07	2.4141e+07	8.6874e-06	0	2.62981	9.73967	0.262777	0.0510332	0.00223593	0.616211
Young leaf	1	796.45994 Da 545.96 s	27	4370.39	522.557	11.9568	101697	83450.1	179379	61587.8	36.1812	22.5055	2.62343	0.803442	1.4855	0.0514522	0.467394	0.243055
Young leaf	1	448.23053 Da 431.27 s	27	117375	24666.9	21.0154	2.27675e+08	1.95938e+08	4.12652e+08	1.43701e+08	35.556	23.4929	2.61913	1.45037	0.137515	0.0517374	0.267643	0.716315
Young leaf	1	1154.26912 Da 194.44 s	27	3403.16	944.925	27.7661	63139.9	228864	835693	297724	7.02465	25.0647	2.61395	5.40631	0.331418	0.052082	0.0182048	0.573963
Young leaf	1	1068.55830 Da 577.17 s	27	12178.7	2283.84	18.7528	203078	1.10321e+06	5.02553e+06	1.69012e+06	3.88397	20.9635	2.59478	11.2269	2.82036	0.0533817	0.00123223	0.115244
Young leaf	1	1016.48749 Da 450.97 s	27	5795.84	987.824	17.0437	396319	300367	599054	204531	39.8161	21.6729	2.56845	0.780218	4.93724	0.0552258	0.477248	0.0432768
Young leaf	1	810.43813 Da 524.44 s	27	20823.4	2915.58	14.0015	2.17895e+06	2.30566e+06	6.45996e+06	2.20756e+06	25.2225	23.0252	2.56563	4.87665	7.55563	0.0554274	0.0247075	0.0156834
Young leaf	1	968.50029 Da 562.57 s	27	5997.47	878.288	14.6443	396431	277625	434744	150724	47.6953	21.2316	2.56482	0.654682	0.000150852	0.0554859	0.534806	0.990374
Young leaf	1	416.16807 Da 178.45 s	27	18401.8	2785.65	15.138	0.293727	0.0814651	7.75987e+06	2.1522e+06	3.7852e-06	0	2.55953	4.5718	6.77072	0.0558665	0.0296402	0.0208934
Young leaf	1	1130.55752 Da 549.26 s	27	11943.5	1505.32	12.6036	993045	763026	1.40816e+06	488402	41.3562	22.4298	2.54511	0.499348	1.77687	0.0569196	0.617336	0.203821
Young leaf	1	432.10499 Da 324.58 s	27	12788.1	1926.32	15.0634	859168	961454	2.89047e+06	980771	22.9134	22.602	2.53426	1.99025	5.36156	0.0577264	0.173493	0.0362674
Young leaf	1	436.05114 Da 35.93 s	27	948.509	260.048	27.4165	6275.89	15258.7	61712.8	20857	9.23079	21.8565	2.52894	5.21211	0.828929	0.0581266	0.0203306	0.377992
Young leaf	1	146.06961 Da 34.06 s	27	5215.82	1466.16	28.11	946355	704785	1.29493e+06	445900	42.2238	21.8399	2.52768	0.952631	0.525939	0.0582217	0.409365	0.480266
Young leaf	1	866.20165 Da 186.52 s	27	3588.25	780.265	21.745	0.119038	0.0330152	608813	168854	1.95525e-05	0	2.51056	10.5425	0.134322	0.059532	0.00161079	0.719472
Young leaf	1	588.15639 Da 34.70 s	27	4395.63	1178.62	26.8134	344137	374876	1.06782e+06	365200	24.3731	23.1059	2.50588	5.09301	2.08196	0.0598964	0.0217744	0.171047
Young leaf	1	1060.51499 Da 469.48 s	27	2452.36	708.109	28.8745	116249	135541	394606	135627	22.7557	23.4744	2.50539	7.25367	0.595096	0.0599349	0.00688969	0.45328
Young leaf	1	464.18871 Da 129.42 s	27	1076.29	193.51	17.9794	9243.63	9774.79	28544.6	9668.56	24.4617	22.4485	2.50135	3.63509	2.29705	0.060251	0.0535179	0.151868
Young leaf	1	1046.49754 Da 412.21 s	27	4019.04	552.773	13.7538	101838	90648.7	212316	72991.2	32.4164	22.9808	2.47841	0.48063	6.22728	0.0620828	0.628231	0.0256915
Young leaf	1	1260.58807 Da 486.10 s	27	2385.77	553.247	23.1894	58444	76843.3	250829	85233.5	18.8973	22.7068	2.46491	6.61166	1.91648	0.0631892	0.00951279	0.187915
Young leaf	1	620.26259 Da 717.82 s	27	8718.35	1524.87	17.4903	0.0936857	0.0259837	2.32522e+06	644900	4.02911e-06	0	2.46291	9.94402	1.62974	0.0633554	0.00205386	0.222508
Young leaf	1	394.05057 Da 62.02 s	27	3779.45	448.905	11.8775	35745.2	50351.7	167942	57205	17.5491	22.8442	2.43883	3.42035	1.3458	0.0653893	0.0617318	0.265415
Young leaf	1	1062.32627 Da 35.14 s	27	6425.34	1979.83	30.8128	577820	981573	3.38713e+06	1.16511e+06	14.5732	23.3978	2.41911	3.42301	0.549306	0.0671086	0.0616216	0.470851
Young leaf	1	1096.43916 Da 276.82 s	27	9356.94	1397.27	14.933	440476	522339	1.54546e+06	530456	22.1797	23.3906	2.41253	1.46966	4.61269	0.0676929	0.263405	0.0497281
Young leaf	1	1030.50358 Da 476.98 s	27	12115.8	3830.18	31.6132	1.3215e+06	3.52496e+06	1.34534e+07	4.64775e+06	8.9442	23.2837	2.37135	8.14116	2.86723	0.0714812	0.00451412	0.112523
Young leaf	1	948.31148 Da 35.32 s	26	2166.46	557.346	25.7261	96815.7	87280.9	218139	74257.7	30.7395	22.465	2.36286	0.237192	1.85851	0.0722911	0.791946	0.194319
Young leaf	1	1030.50259 Da 505.01 s	27	3389.29	1121.23	33.0817	163991	307805	1.10548e+06	379409	12.9181	23.1569	2.35213	8.81428	1.98808	0.0733284	0.0033292	0.180369
Young leaf	1	606.19551 Da 35.43 s	27	5046.06	582.184	11.5374	79623.7	87684.8	262577	88975.2	23.2681	22.5036	2.35049	0.889607	3.51854	0.0734881	0.432811	0.0816937
Young leaf	1	426.09438 Da 238.32 s	27	4175.07	694.296	16.6296	109723	134660	384153	133633	22.2168	24.288	2.30756	3.63997	0.352778	0.0778158	0.053346	0.56202
Young leaf	1	1044.52114 Da 533.99 s	27	4695.41	1180.88	25.1497	97268.2	325529	1.30447e+06	449109	6.93911	22.8547	2.29382	7.50709	3.1943	0.0792595	0.0060901	0.0955565
Young leaf	1	1130.55966 Da 449.75 s	27	3936.94	441.751	11.2207	68832.6	58300.2	131325	45019.2	34.3891	22.6028	2.29067	5.02922	0.129139	0.0795941	0.0225956	0.724688
Young leaf	1	2306.51551 Da 210.49 s	25	3345.55	2207.11	65.9715	571542	1.26148e+06	4.35663e+06	1.53189e+06	11.5974	24.6653	2.29028	2.95273	2.02817	0.0796355	0.0851314	0.176312
Young leaf	1	617.76101 Da 32.81 s	27	2098.8	332.946	15.8636	28063.3	30659.3	85129.5	29291.3	24.7925	23.5002	2.25625	1.71357	1.19312	0.0833563	0.21593	0.293141
Young leaf	1	1184.54992 Da 723.06 s	27	4657.76	2561.69	54.9984	265743	1.49025e+06	6.31567e+06	2.17407e+06	4.03779	22.4925	2.24799	7.50488	1.3627	0.0842878	0.0060966	0.262567
Young leaf	1	1072.54918 Da 553.49 s	27	15073.9	2437.82	16.1725	717708	1.45925e+06	5.28241e+06	1.82035e+06	11.9616	23.365	2.2465	9.6385	3.44304	0.0844572	0.00233286	0.0846927
Young leaf	1	486.33334 Da 601.72 s	27	5349.81	2652.52	49.5816	3.37021e+06	2.3418e+06	3.90607e+06	1.33948e+06	46.3177	20.8557	2.23857	0.13156	0.00333007	0.085365	0.877798	0.954798
Young leaf	1	610.19029 Da 35.25 s	27	5780.61	601.833	10.4112	52354.4	91484.9	314212	108500	14.2824	23.6399	2.23672	0.213242	5.2869	0.0855782	0.810537	0.0373981
Young leaf	1	502.32890 Da 591.24 s	27	2483.24	2478.9	99.8252	2.09923e+06	1.76418e+06	4.1214e+06	1.40148e+06	33.7462	22.1359	2.23649	1.96742	0.155564	0.0856044	0.17661	0.699217
Young leaf	1	1126.44820 Da 259.09 s	27	3117.8	566.507	18.1701	51154.7	80896.5	273674	93993.1	15.7482	23.3449	2.22623	0.609723	6.03045	0.0867973	0.55732	0.0277381
Young leaf	1	438.01785 Da 606.31 s	24	2878.14	1046.43	36.3577	141429	252810	960302	323502	12.8369	21.8982	2.22501	2.74682	2.77915	0.0869407	0.0985472	0.117704
Young leaf	1	1072.51451 Da 526.18 s	27	14159.3	2735.22	19.3175	3.7851e+06	2.57786e+06	4.04722e+06	1.39149e+06	48.3267	20.6071	2.22335	1.14852	0.463785	0.0871352	0.345252	0.506969
Young leaf	1	1442.32664 Da 256.92 s	26	3182.66	1180.57	37.0939	4159.55	329793	1.38988e+06	491898	0.29838	23.6519	2.21501	5.20491	0.383702	0.0881228	0.0204148	0.545578
Young leaf	1	356.07387 Da 87.64 s	27	14970.8	2597.75	17.3521	2.10529e+06	1.9029e+06	4.74477e+06	1.61667e+06	30.7339	22.5268	2.19217	2.81674	0.342822	0.0908883	0.0937376	0.567524
Young leaf	1	282.07347 Da 138.75 s	27	6946.98	1354.31	19.4949	889120	588187	945442	321414	48.465	19.9109	2.18888	0.549677	0.00265635	0.0912949	0.589098	0.959624
Young leaf	1	870.23420 Da 147.54 s	27	9941.41	1560.48	15.6968	77130.9	543444	2.36339e+06	810925	3.16043	22.1654	2.18322	6.99868	0.774311	0.0919987	0.00781766	0.393741
Young leaf	1	768.19482 Da 33.74 s	26	1639.34	527.326	32.1669	94302.9	87138.2	196791	68648.8	32.396	23.9378	2.17202	0.489445	0.0464782	0.0934071	0.623073	0.832418
Young leaf	1	724.40154 Da 396.87 s	27	999.145	630.258	63.0798	111726	109109	291347	99282.3	27.7186	22.7272	2.15919	3.32931	0.618048	0.0950511	0.0656427	0.444877
Young leaf	1	278.22352 Da 634.78 s	27	2738.84	1726.87	63.0511	652417	830208	2.40121e+06	836714	21.3653	24.4089	2.15533	1.0988	1.75535	0.0955519	0.360364	0.206424
Young leaf	1	837.52607 Da 824.96 s	27	32090.4	4813.18	14.9988	2.06393	0.572432	2.31667e+07	6.4253e+06	8.90903e-06	3.21607e-14	2.1429	5.03325	2.09542	0.097183	0.0225427	0.169762
Young leaf	1	1192.27084 Da 89.28 s	27	4179.85	741.093	17.7301	247583	181165	324697	111725	43.2626	21.6199	2.14182	0.0713202	0.0891947	0.0973254	0.9315	0.769591
Young leaf	1	202.91291 Da 838.60 s	26	2112.69	466.97	22.1031	34854.1	51673.8	184599	62156.9	15.8822	22.0079	2.13643	4.54425	0.00164434	0.0980438	0.0301388	0.968227
Young leaf	1	944.49822 Da 377.90 s	27	3477.65	505.75	14.5429	91843.6	75510.5	168522	57507.6	35.2748	22.2103	2.13521	0.383421	2.16286	0.0982075	0.688467	0.163497
Young leaf	1	304.89398 Da 863.84 s	26	6543.58	1391.75	21.2689	334754	465198	1.61497e+06	544082	17.1693	22.0854	2.13402	1.19014	4.23463	0.0983663	0.333154	0.0587292
Young leaf	1	411.87034 Da 32.46 s	27	2360.6	390.741	16.5526	6594.59	34279.1	146548	50204.1	4.30619	22.2181	2.12229	5.49439	0.00426906	0.0999545	0.0173253	0.948829
Young leaf	1	918.17683 Da 282.79 s	27	3660.48	311.807	8.51818	14970.2	24606.4	83464.5	28753.4	15.2083	23.5272	2.11792	2.22243	0.277378	0.100553	0.145134	0.606669
Young leaf	1	1196.52326 Da 541.42 s	27	6763.83	391.774	5.79218	23783.4	36938.1	130957	44367	15.3699	22.4083	2.10678	0.513615	3.95363	0.102097	0.609177	0.0666855
Young leaf	1	756.20944 Da 239.27 s	27	4596.71	742.562	16.1542	139098	149359	421470	144129	24.8137	23.0852	2.09556	1.03684	2.16118	0.103677	0.380267	0.16365
Young leaf	1	341.86890 Da 858.53 s	27	2451.37	468.73	19.1211	19175.5	49969.2	201738	68469.7	8.68006	22.0892	2.08779	4.28151	0.325087	0.104787	0.0354092	0.577603
Young leaf	1	1128.53877 Da 558.06 s	27	12165.6	2414.76	19.8491	142142	1.21789e+06	5.69814e+06	1.91673e+06	2.43383	20.787	2.07053	1.52208	12.6523	0.107299	0.252271	0.00315672
Young leaf	1	475.15739 Da 34.58 s	27	4620.47	827.158	17.902	202484	191402	493292	168352	29.1019	22.7484	2.04026	2.02631	6.35744	0.111862	0.168699	0.0244346
Young leaf	1	306.07288 Da 56.47 s	27	3031.83	559.129	18.4419	103953	96555.2	221992	77244.9	31.8929	23.8194	1.99917	0.599676	0.00172239	0.118394	0.562498	0.967482
Young leaf	1	1099.53105 Da 545.13 s	27	117495	4381.37	3.72897	904148	4.52313e+06	1.83621e+07	6.39057e+06	4.69291	23.2811	1.99329	0.735038	8.49293	0.119361	0.497106	0.0113184
Young leaf	1	326.09964 Da 118.49 s	27	3357.56	413.206	12.3068	0.00672504	0.00186519	170739	47354.5	3.93878e-06	1.20532e-14	1.99322	5.58714	7.92378	0.119373	0.0164511	0.0137698
Young leaf	1	1124.32333 Da 35.49 s	27	6327.89	1284.93	20.3058	261910	430125	1.41391e+06	491184	15.6288	24.1025	1.98751	3.16025	0.296888	0.120321	0.0736809	0.594414
Young leaf	1	1161.52125 Da 554.57 s	27	3924.64	305.237	7.77745	8864.08	21256.4	84845.3	28757.7	9.45911	22.0684	1.96772	0.819001	4.0324	0.123669	0.460922	0.0643324
Young leaf	1	514.31339 Da 634.74 s	27	49228.1	31548	64.0855	2.13935e+08	2.74061e+08	8.03564e+08	2.7932e+08	21.0256	24.2463	1.95693	1.01778	0.990716	0.125537	0.386641	0.336461
Young leaf	1	999.58456 Da 787.38 s	27	12176.8	2470.67	20.29	0.260304	0.0721955	6.1042e+06	1.693e+06	4.26435e-06	1.52571e-14	1.95566	4.03823	3.10787	0.125758	0.0412468	0.0997195
Young leaf	1	812.45259 Da 392.43 s	27	3700.76	481.909	13.0219	87516.4	71573.9	152123	52293.8	36.5201	22.5446	1.94823	2.26414	1.55435	0.127065	0.140621	0.23295
Young leaf	1	831.28969 Da 34.71 s	26	1946.16	602.583	30.9627	0.0400197	0.0110995	363107	100708	1.10215e-05	4.5341e-14	1.93181	3.99139	4.99556	0.130002	0.0424931	0.0422248
Young leaf	1	868.44366 Da 418.68 s	27	5342.24	719.4	13.4663	166141	151259	364518	125182	31.3084	23.0046	1.91108	4.5686	1.26758	0.133814	0.0296976	0.27915
Young leaf	1	606.28309 Da 752.62 s	27	13591.7	3015.33	22.185	0.472512	0.131051	9.09219e+06	2.52172e+06	5.1969e-06	0	1.90718	7.96618	4.56444	0.134544	0.00489677	0.0507811
Young leaf	1	866.20356 Da 113.97 s	27	3373.93	697.456	20.6719	0.10249	0.0284257	486445	134916	2.10692e-05	9.57273e-14	1.89721	7.06077	0.137258	0.136431	0.00757917	0.716568
Young leaf	1	1046.49734 Da 342.49 s	27	11152.9	1899.38	17.0304	964210	997701	2.7131e+06	929797	26.2205	23.1792	1.89429	6.8146	0.607705	0.13699	0.00857667	0.448632
Young leaf	1	1004.48503 Da 306.96 s	27	9569.33	1193.52	12.4724	225287	354690	1.21501e+06	415764	15.6417	23.094	1.89244	2.39011	3.64968	0.137344	0.127936	0.0767799
Young leaf	1	936.58843 Da 787.26 s	27	65351.8	10128.9	15.499	4.2768	1.18617	1.02595e+08	2.84546e+07	4.16864e-06	2.05405e-14	1.88964	2.6585	2.2788	0.137882	0.105031	0.153388
Young leaf	1	676.36590 Da 607.54 s	27	29993.2	22264.6	74.2321	4.93e+07	1.25131e+08	4.50968e+08	1.58078e+08	9.85471	24.317	1.88818	1.64111	1.7326	0.138164	0.228928	0.209222
Young leaf	1	403.92334 Da 31.05 s	27	1374	271.719	19.7758	30512.5	24882.6	48220.3	16834.1	38.7545	23.2346	1.88139	0.218266	0.281181	0.139483	0.806596	0.604237
Young leaf	1	728.03926 Da 643.07 s	25	2840.46	867.429	30.5383	61791.4	167611	694259	234408	8.17292	21.6958	1.87166	2.386	4.50916	0.141397	0.128329	0.0520201
Young leaf	1	1152.53887 Da 569.12 s	27	4151.37	471.038	11.3466	1950.41	45176.6	220056	73756.1	0.878538	20.3329	1.85749	1.53769	7.71737	0.144232	0.249059	0.014807
Young leaf	1	724.40127 Da 389.84 s	27	1649.68	1275.51	77.3183	398056	429777	1.24878e+06	424707	24.171	22.7329	1.84601	3.58464	0.643224	0.146572	0.055329	0.435948
Young leaf	1	260.02970 Da 35.50 s	25	3688.75	1169.54	31.7055	161682	325343	1.21697e+06	415245	11.7275	22.6897	1.84429	4.43976	0.20228	0.146927	0.0321195	0.659771
Young leaf	1	882.19795 Da 138.27 s	27	3047.06	892.226	29.2816	253579	244270	575915	200812	30.5703	24.0652	1.84322	0.689422	0.464126	0.147149	0.51812	0.506815
Young leaf	1	578.14289 Da 118.55 s	27	77948	12244.9	15.7091	5.52311	1.53183	1.49938e+08	4.15854e+07	3.68359e-06	0	1.84161	11.1517	0.172746	0.147482	0.00126842	0.683983
Young leaf	1	339.86825 Da 858.48 s	27	1302.02	800.572	61.4869	0.0671216	0.0186162	640915	177758	1.04728e-05	0	1.83458	6.24164	0.85186	0.148944	0.011537	0.371661
Young leaf	1	911.35356 Da 623.83 s	27	6011.42	1038.85	17.2813	159755	254117	926662	312425	14.7047	22.0496	1.83163	2.60211	0.271913	0.149563	0.109426	0.610202
Young leaf	1	297.88918 Da 33.00 s	27	13171.1	1654.58	12.5622	267155	628309	2.48701e+06	843968	9.70006	22.1692	1.82352	8.6194	3.18749	0.151279	0.00363108	0.0958767
Young leaf	1	1056.51851 Da 543.00 s	27	20742.5	3690.67	17.7928	0.710072	0.196939	1.3621e+07	3.77779e+06	5.21306e-06	0	1.8194	4.22975	1.8624	0.152157	0.0365676	0.193881
Young leaf	1	852.52424 Da 724.63 s	27	2632.2	1281.28	48.6771	0.2847	0.0789615	1.64168e+06	455320	1.7342e-05	0	1.81861	2.59159	2.57884	0.152325	0.110269	0.130613
Young leaf	1	1098.53212 Da 555.54 s	26	106469	22028.4	20.6899	1.09273e+07	1.01697e+08	4.75039e+08	1.60055e+08	2.24856	20.8677	1.80385	1.41828	5.87461	0.155524	0.274867	0.0294943
Young leaf	1	664.38048 Da 382.87 s	27	7118.32	1043.99	14.6662	421157	342326	710303	244856	37.2224	22.6373	1.78677	1.4281	1.59894	0.159311	0.272633	0.226698
Young leaf	1	1114.56393 Da 557.84 s	27	80070.5	5976.29	7.46378	1.36408	0.378326	3.5716e+07	9.90584e+06	3.81923e-06	0	1.77882	6.07422	6.41083	0.161107	0.0126117	0.0239399
Young leaf	1	936.47403 Da 564.13 s	27	5794.2	763.32	13.1739	58667.6	134616	527677	179289	10.0057	22.2771	1.77771	2.65477	3.07604	0.161361	0.105316	0.101308
Young leaf	1	884.43985 Da 368.24 s	27	15214.7	2380.55	15.6464	1.84121e+06	1.68447e+06	3.99853e+06	1.37848e+06	31.5289	23.2414	1.77674	3.06952	1.03226	0.161582	0.078456	0.326865
Young leaf	1	580.14215 Da 83.77 s	27	3499	1107.44	31.6501	367251	367579	904153	314735	28.8854	24.0761	1.7727	0.148186	0.529978	0.162505	0.863605	0.478616
Young leaf	1	568.21504 Da 253.60 s	27	6239.13	789.37	12.6519	74592.3	142120	552070	185771	11.9031	21.7648	1.76807	0.457452	3.48967	0.16357	0.642027	0.0828248
Young leaf	1	1140.50217 Da 510.33 s	26	2896.12	771.434	26.6368	220752	174782	380678	129403	36.7045	21.7949	1.76402	0.170414	0.553641	0.164508	0.845039	0.469139
Young leaf	1	634.13616 Da 33.31 s	27	1530.54	360.964	23.5841	14509.5	29626.9	116532	39268.2	11.0725	21.8037	1.74611	2.60519	0.0614295	0.168724	0.109181	0.807849
Young leaf	1	1004.48440 Da 311.83 s	27	8509.31	1134.98	13.3381	431820	373529	880234	300568	32.9118	22.489	1.74259	1.48789	3.66187	0.169566	0.25947	0.0763414
Young leaf	1	563.32148 Da 612.96 s	27	12180.2	9378.34	76.9966	1.12443e+07	2.29308e+07	7.78461e+07	2.73383e+07	12.6212	24.657	1.74173	1.306	0.947641	0.169773	0.301955	0.346841
Young leaf	1	682.24590 Da 192.91 s	27	3692.79	634.271	17.1759	0.0154841	0.00429452	402299	111578	3.84891e-06	1.44687e-14	1.73597	4.88758	5.92737	0.171161	0.0245489	0.0288856
Young leaf	1	298.06778 Da 140.65 s	27	2997.87	603.343	20.1257	148334	117154	231844	80032.7	39.0171	22.4856	1.73374	0.273733	0.00372744	0.171703	0.764513	0.95218
Young leaf	1	713.49831 Da 823.84 s	27	2384.92	1092.16	45.7945	30065.3	269455	1.1649e+06	402239	2.51599	22.4757	1.72738	1.62976	1.46178	0.173256	0.231044	0.246669
Young leaf	1	837.42673 Da 727.28 s	27	2184.8	934.614	42.778	67742.1	206324	810918	279625	7.7097	23.0391	1.72608	1.15244	1.38116	0.173573	0.344092	0.259504
Young leaf	1	477.28452 Da 635.26 s	27	4198.68	1930.24	45.9725	713538	947626	3.05715e+06	1.04294e+06	18.9233	22.974	1.72036	2.98929	0.0320845	0.174985	0.0829741	0.860409
Young leaf	1	522.20969 Da 249.33 s	27	4328.6	607.166	14.0269	43858.1	86026.5	327352	110977	11.8149	22.2625	1.71517	2.37396	2.21717	0.176277	0.129487	0.158661
Young leaf	1	870.45891 Da 402.60 s	27	2932.57	484.018	16.5049	73749.8	68269.1	166557	57241.4	30.6898	23.1028	1.71323	0.473587	1.47291	0.176761	0.632387	0.244964
Young leaf	1	626.14812 Da 186.50 s	27	12104.6	3749.82	30.9784	1.08438e+06	3.39505e+06	1.30654e+07	4.54116e+06	7.66357	23.5501	1.71114	5.88875	0.241402	0.177286	0.0139384	0.630808
Young leaf	1	578.27532 Da 629.55 s	27	14354.8	9439.11	65.7557	6.18011e+06	2.18618e+07	8.3444e+07	2.9252e+07	6.89559	24.0173	1.68916	2.30983	0.522292	0.182896	0.135861	0.481765
Young leaf	1	594.15874 Da 264.89 s	27	154691	13240.6	8.55937	1.56784e+07	3.91986e+07	1.6052e+08	5.41463e+07	8.89813	21.6986	1.68793	3.68434	1.42479	0.183216	0.0518148	0.25245
Young leaf	1	338.01042 Da 582.39 s	27	2736.57	345.183	12.6137	7591.72	27393.7	112107	38468.2	6.34234	22.5708	1.65717	2.59485	0.206983	0.191397	0.110007	0.656117
Young leaf	1	1000.48985 Da 420.32 s	27	4908.01	678.363	13.8216	39647.6	110657	423684	146602	8.55707	23.3501	1.65622	1.45143	4.37495	0.191654	0.267409	0.0551799
Young leaf	1	360.87004 Da 848.89 s	26	1998.51	429.131	21.4725	0.0487048	0.0135083	184154	51075	2.64479e-05	0	1.65384	2.6852	3.99127	0.192303	0.103021	0.0655487
Young leaf	1	628.22882 Da 685.88 s	27	2534.88	511.522	20.1794	0.0174781	0.00484755	261655	72570	6.67982e-06	0	1.64526	2.78928	0.493244	0.194662	0.0955943	0.493996
Young leaf	1	488.34889 Da 587.43 s	27	5345.53	3616.96	67.6634	3.22683e+06	3.51799e+06	1.00631e+07	3.43891e+06	24.2802	23.0549	1.60925	0.245766	0.978847	0.204896	0.78541	0.339276
Young leaf	1	1016.48618 Da 373.18 s	27	27453.8	4219.86	15.3708	4.05031e+06	4.90352e+06	1.41493e+07	4.89912e+06	22.2549	23.976	1.58944	3.64222	1.36702	0.210758	0.0532672	0.261846
Young leaf	1	465.81211 Da 32.91 s	27	8099.37	1113.63	13.7496	112523	290644	1.13568e+06	388903	9.01481	22.7108	1.57244	5.50623	0.70327	0.215925	0.0172109	0.415777
Young leaf	1	654.14177 Da 87.84 s	27	3635.78	595.627	16.3824	49494.6	84483.4	308080	104492	13.8417	22.4142	1.56872	3.88178	0.027846	0.217073	0.0455813	0.869858
Young leaf	1	754.16105 Da 723.65 s	26	2075.07	481.65	23.2113	42810.2	67883.8	195481	70207.1	17.9655	26.3724	1.55988	1.66952	0.072833	0.219826	0.223728	0.791193
Young leaf	1	448.23091 Da 423.09 s	27	67845.8	12065.6	17.7839	9.26429	2.56945	1.45579e+08	4.03763e+07	6.36375e-06	2.04716e-14	1.55975	5.53491	0.302904	0.219866	0.016937	0.590742
Young leaf	1	688.24899 Da 717.82 s	27	2183.74	346.537	15.869	0.030558	0.00847526	120088	33306.4	2.54464e-05	9.69418e-14	1.55564	13.575	2.41478	0.22116	0.000527599	0.142504
Young leaf	1	737.49893 Da 726.75 s	27	6367.92	2780.24	43.6602	486997	1.76861e+06	7.27734e+06	2.49359e+06	6.27224	22.4705	1.5429	0.929784	1.53457	0.225214	0.417693	0.235795
Young leaf	1	397.95200 Da 33.29 s	25	1810.13	646.616	35.722	30793.4	96598.9	389513	133459	7.32642	22.5817	1.52463	1.44393	1.10952	0.231159	0.269074	0.310025
Young leaf	1	606.24742 Da 685.87 s	27	7005.99	1297.02	18.513	0.245585	0.0681131	1.68226e+06	466574	1.45986e-05	0	1.51773	5.62107	0.00146942	0.233447	0.016144	0.969963
Young leaf	1	582.53282 Da 793.99 s	27	11054.7	1616.27	14.6206	12201.4	551985	2.60097e+06	883367	0.466921	21.1153	1.50036	2.54898	0.0945542	0.239303	0.11376	0.762992
Young leaf	1	527.12565 Da 33.83 s	27	2978.91	483.305	16.2242	42414.6	56886	192884	65102.9	18.0259	22.2321	1.4992	1.08311	0.233389	0.2397	0.365289	0.63649
Young leaf	1	578.14247 Da 238.37 s	27	38641.1	6552.15	16.9564	1.69705	0.470677	4.29307e+07	1.19068e+07	3.95299e-06	0	1.49578	9.20955	0.285969	0.240872	0.00280085	0.601206
Young leaf	1	1118.57234 Da 787.97 s	27	3643.07	345.751	9.49066	23355.6	29927	97330.4	33004.3	19.3524	22.5693	1.48627	0.496675	0.108939	0.244163	0.618879	0.746243
Young leaf	1	320.04912 Da 90.16 s	25	2271.91	670.316	29.5045	0.0834839	0.0231543	449324	124620	1.85799e-05	0	1.48492	0.514403	4.13922	0.244635	0.60873	0.0612974
Young leaf	1	602.14504 Da 35.14 s	27	10890.1	1532.02	14.0679	0.577586	0.160194	2.34708e+06	650962	2.46087e-05	0	1.48051	1.65433	5.29952	0.246179	0.226491	0.0372042
Young leaf	1	632.03225 Da 630.35 s	23	2637.12	1130.23	42.8583	308900	340240	986992	336763	23.8369	22.9605	1.47783	1.50052	0.226664	0.247123	0.256784	0.641353
Young leaf	1	290.07852 Da 98.45 s	27	18723.9	3605.54	19.2564	1.03944e+06	2.86091e+06	1.20184e+07	4.04475e+06	7.96023	21.4595	1.47113	4.70782	0.627528	0.249495	0.0273121	0.44148
Young leaf	1	164.04736 Da 138.87 s	23	5110.73	2401.84	46.9959	27.0648	7.50644	5.76879e+06	1.59998e+06	0.000469157	0	1.47036	3.04714	0.978809	0.249768	0.0796875	0.339285
Young leaf	1	1016.98014 Da 347.54 s	27	6420.1	1632.06	25.4212	529428	692262	2.17293e+06	744814	19.5913	23.3025	1.4685	5.14939	1.32827	0.250434	0.0210768	0.268412
Young leaf	1	434.12098 Da 343.30 s	27	4471.82	830.357	18.5687	1.82253	0.50548	689491	191231	0.000264329	0	1.4665	2.20058	0.570453	0.251147	0.147564	0.462597
Young leaf	1	790.52311 Da 744.56 s	27	13927.8	5929.5	42.5731	6.56566	1.82099	3.5159e+07	9.75135e+06	1.86742e-05	0	1.45762	1.54713	1.39318	0.254353	0.24714	0.257534
Young leaf	1	952.50459 Da 555.51 s	27	20359.9	2083	10.2309	254050	1.00122e+06	4.10348e+06	1.4122e+06	5.83014	22.7022	1.45371	2.55255	1.02859	0.255775	0.113462	0.327697
Young leaf	1	1147.54692 Da 568.22 s	27	2524.03	270.994	10.7366	1148.73	15366.4	72365.5	24418.8	1.56259	20.8672	1.45097	1.46742	3.3976	0.256777	0.263894	0.0865618
Young leaf	1	466.11047 Da 168.84 s	27	3462.03	656.054	18.95	0.158572	0.04398	430407	119373	3.68424e-05	0	1.44811	25.6911	0.898292	0.257825	2.06386e-05	0.359314
Young leaf	1	984.60545 Da 819.06 s	27	4200.2	1701.8	40.5171	0.0877884	0.0243481	2.89612e+06	803240	3.03124e-06	1.13694e-14	1.43909	1.00316	5.45234	0.261164	0.391612	0.0349462
Young leaf	1	381.85104 Da 32.95 s	27	12739.4	1816.43	14.2583	152.94	721156	3.29926e+06	1.13517e+06	0.00463537	21.857	1.4335	3.02232	1.1081	0.263254	0.0810793	0.310324
Young leaf	1	194.05701 Da 166.12 s	25	2228.41	706.791	31.7172	99610.3	127031	405688	138074	19.7132	22.8229	1.43176	1.05878	0.392751	0.263909	0.373079	0.540942
Young leaf	1	495.10184 Da 324.57 s	27	1245.06	232.084	18.6403	0.00393652	0.0010918	53862.8	14938.9	7.30842e-06	0	1.43085	3.58326	2.52585	0.26425	0.0553796	0.134316
Young leaf	1	732.02870 Da 669.99 s	24	2004.6	740.642	36.9472	75988.7	130276	476829	161632	13.7457	22.3693	1.42253	2.88744	0.148039	0.267405	0.0891453	0.706198
Young leaf	1	565.33689 Da 639.32 s	27	4357.84	1795.1	41.1924	0.224487	0.0622616	3.22238e+06	893729	6.9665e-06	0	1.41909	1.37833	2.03155	0.268717	0.284173	0.175975
Young leaf	1	130.98270 Da 825.59 s	24	2080.86	752.326	36.1546	0.0300861	0.00834438	565994	156979	5.31561e-06	2.90879e-14	1.41704	1.6663	0.988318	0.269504	0.224311	0.337027
Young leaf	1	566.05512 Da 36.03 s	27	9511.75	1439.41	15.1329	266562	489735	1.82111e+06	618166	12.7684	22.4084	1.41391	1.37576	0.599838	0.270709	0.284785	0.451523
Young leaf	1	511.09521 Da 283.13 s	27	5248.99	322.384	6.14183	14692.7	25641.1	90325.1	30973.4	13.9907	23.1597	1.40894	0.48185	0.298332	0.272634	0.627514	0.593528
Young leaf	1	620.42793 Da 765.01 s	27	4031.65	1482.06	36.7607	0.0631607	0.0175176	2.19651e+06	609202	2.8755e-06	1.06e-14	1.39405	2.22633	3.18486	0.27848	0.144705	0.096001
Young leaf	1	790.35827 Da 607.58 s	27	2402.08	1652.54	68.7963	0.121897	0.033808	2.7309e+06	757415	4.46361e-06	1.70516e-14	1.39071	1.57643	1.27195	0.279808	0.241291	0.278359
Young leaf	1	1072.51427 Da 510.31 s	27	38441.4	5069.09	13.1865	8.01378e+06	7.47008e+06	1.83519e+07	6.30666e+06	30.3948	23.1207	1.3894	1.34435	1.07701	0.28033	0.292373	0.316959
Young leaf	1	273.96618 Da 31.11 s	27	11698.9	1571.77	13.4353	77857.3	520104	2.39759e+06	806874	3.14518	20.9128	1.38515	2.54904	0.918261	0.282033	0.113754	0.354189
Young leaf	1	998.58736 Da 720.98 s	27	4606.02	1666.06	36.1714	0.374738	0.103934	2.77577e+06	769859	1.35003e-05	4.74496e-14	1.38333	0.954865	2.37752	0.282763	0.408561	0.145388
Young leaf	1	294.21781 Da 628.08 s	27	10470.8	9083.42	86.7501	8.27803	2.29591	8.25086e+07	2.28838e+07	1.00329e-05	3.61203e-14	1.37509	1.55375	0.31975	0.286099	0.245805	0.580708
Young leaf	1	1240.53972 Da 717.79 s	27	1826.06	294.306	16.117	0.0318058	0.00882133	86616	24023	3.67204e-05	0	1.37275	7.90115	0.332279	0.287057	0.00504833	0.573472
Young leaf	1	340.07896 Da 77.36 s	25	1946.5	661.214	33.9694	52234.5	103714	388394	132356	11.8545	22.613	1.36946	0.69732	2.55202	0.288402	0.51441	0.132471
Young leaf	1	1102.52665 Da 506.52 s	27	8624.95	1455.09	16.8707	572007	611634	1.60839e+06	558205	26.2341	24.0216	1.3619	0.539043	2.26545	0.291522	0.59494	0.154512
Young leaf	1	766.37479 Da 368.83 s	26	873.82	439.441	50.2896	39735.6	48547.2	155094	52510.7	20.395	22.4706	1.3605	2.6421	2.83418	0.2921	0.106288	0.114433
Young leaf	1	722.38605 Da 368.91 s	27	1032.6	495.716	48.0067	64157	64629.4	183466	62057.7	25.9092	22.3073	1.35564	1.78395	3.56789	0.29413	0.204106	0.0798015
Young leaf	1	424.23004 Da 406.97 s	27	3189.39	715.466	22.4327	88727.5	123646	426852	144036	17.2093	22.196	1.35539	2.59849	0.841841	0.294234	0.109715	0.374407
Young leaf	1	324.14143 Da 81.90 s	27	13305.4	821.608	6.175	119086	167707	562815	191416	17.4639	22.7388	1.35265	0.489158	0.280447	0.295382	0.62324	0.604705
Young leaf	1	306.07352 Da 74.14 s	27	9437.99	2628.47	27.8499	926504	1.61213e+06	6.02845e+06	2.03474e+06	13.3215	22.0559	1.35186	3.89558	0.915292	0.295714	0.0451787	0.354944
Young leaf	1	362.01200 Da 598.96 s	26	2720.96	601.49	22.1058	0.0471446	0.0130756	361790	100343	1.30309e-05	4.55059e-14	1.35066	1.95703	5.85738	0.296218	0.178048	0.0296963
Young leaf	1	954.52012 Da 562.56 s	27	4441.96	1081.49	24.3472	36552.1	255374	1.13556e+06	386785	3.11847	21.6888	1.34928	6.87471	0.0430426	0.2968	0.00831993	0.838633
Young leaf	1	268.07898 Da 35.67 s	26	4136.38	905.972	21.9026	0.0316125	0.00876772	820786	227645	3.85149e-06	1.41834e-14	1.34764	3.89961	1.41914	0.297491	0.0450618	0.253349
Young leaf	1	402.15281 Da 152.40 s	27	11475.7	1531.64	13.3468	9.47395	2.6276	2.3459e+06	650636	0.00040385	0	1.34413	0.545755	2.35165	0.298981	0.591245	0.147434
Young leaf	1	136.03747 Da 77.92 s	24	8826.77	3381.2	38.3062	0.425855	0.118111	1.14325e+07	3.1708e+06	3.72495e-06	1.62925e-14	1.34034	0.457094	5.20547	0.300593	0.642242	0.0386788
Young leaf	1	320.05293 Da 159.73 s	26	715.07	270.487	37.8267	0.00239275	0.000663631	73163.3	20291.8	3.27043e-06	0	1.3334	10.0217	0.0297173	0.303573	0.00198915	0.8656
Young leaf	1	1124.50739 Da 531.23 s	27	8690.55	688.917	7.9272	0.0186428	0.00517058	474606	131632	3.92806e-06	1.22644e-14	1.32236	4.07801	0.830409	0.308369	0.040221	0.377578
Young leaf	1	831.48047 Da 836.95 s	27	8851.31	2570.93	29.0458	0.241487	0.0669764	6.60969e+06	1.8332e+06	3.65353e-06	0	1.31453	0.597167	3.90289	0.311813	0.5638	0.0682552
Young leaf	1	327.90801 Da 32.48 s	27	2148.49	364.517	16.9662	4515.69	28642.5	128656	43599	3.39088	21.3967	1.31287	2.40058	0.742995	0.312546	0.126942	0.403226
Young leaf	1	208.05673 Da 36.63 s	26	4919.27	1315.66	26.7451	200240	408605	1.54371e+06	525822	11.482	22.557	1.30483	0.586139	1.06907	0.316129	0.569561	0.318685
Young leaf	1	134.02163 Da 37.93 s	23	7560.5	3445.93	45.5781	255125	2.5581e+06	1.16366e+07	3.95758e+06	2.14539	21.4552	1.30481	1.12832	1.7523	0.316141	0.351302	0.206796
Young leaf	1	1344.30027 Da 282.10 s	27	13186.3	1746.07	13.2415	175808	714805	2.8864e+06	999225	5.7412	23.0725	1.29535	0.655065	1.24722	0.320403	0.534619	0.282883
Young leaf	1	844.53307 Da 837.14 s	27	3928.03	1062.62	27.0521	0.207385	0.0575182	1.12915e+06	313171	1.83664e-05	5.8322e-14	1.29096	0.315302	1.90183	0.3224	0.734616	0.189507
Young leaf	1	1086.53258 Da 535.18 s	27	41833.9	4962.55	11.8625	6.61614e+06	7.17277e+06	1.87874e+07	6.541e+06	26.0442	24.2404	1.28671	0.590384	3.06431	0.324348	0.567336	0.101901
Young leaf	1	908.46276 Da 744.59 s	27	5395.71	2171.13	40.2381	0.997006	0.27652	4.7138e+06	1.30737e+06	2.11508e-05	0	1.28563	1.00215	1.40723	0.324844	0.391957	0.255257
Young leaf	1	594.27935 Da 611.34 s	27	3654.07	2448.9	67.0185	0.246702	0.0684229	5.99712e+06	1.6633e+06	4.11368e-06	1.55295e-14	1.28393	1.47459	0.385755	0.325624	0.262335	0.544519
Young leaf	1	1050.58462 Da 787.48 s	27	15133.5	1315.76	8.69436	200554	406101	1.54314e+06	524521	11.5017	22.4169	1.28374	0.3534	0.730137	0.325714	0.708384	0.407223
Young leaf	1	776.53794 Da 836.98 s	27	18230.8	6596.15	36.1813	1.55263	0.430622	4.35091e+07	1.20673e+07	3.56851e-06	0	1.2749	0.9995	2.72284	0.329808	0.392868	0.121168
Young leaf	1	396.19884 Da 290.05 s	27	4906.36	638.585	13.0155	0.0471249	0.0130701	407791	113101	1.15561e-05	0	1.27381	0.269331	2.83357	0.330319	0.76776	0.114469
Young leaf	1	894.20499 Da 89.07 s	27	15019.5	1968.91	13.109	1.11413e+06	1.10237e+06	2.85333e+06	980687	28.0818	23.2813	1.27376	0.0335235	0.521423	0.330339	0.96711	0.482123
Young leaf	1	510.23072 Da 245.27 s	27	3945.58	880.627	22.3193	0.0258053	0.0071571	775504	215086	3.32755e-06	0	1.27177	4.64812	2.32315	0.331273	0.0283071	0.149728
Young leaf	1	1002.50688 Da 363.33 s	27	3028.31	473.19	15.6256	24816.9	53188.5	200811	68646	10.999	22.7604	1.25978	3.29683	3.04802	0.336931	0.0671058	0.102731
Young leaf	1	1392.28426 Da 240.57 s	27	3693.15	894.606	24.2234	189177	216836	626046	215060	23.2055	23.4311	1.2568	0.108538	0.388604	0.33835	0.897892	0.543058
Young leaf	1	610.15396 Da 228.79 s	27	391757	19292.1	4.92451	3.84728e+07	8.51755e+07	3.35952e+08	1.13704e+08	10.2752	22.0385	1.24233	0.569326	0.507334	0.345324	0.578476	0.487997
Young leaf	1	424.33191 Da 762.28 s	27	2077.44	334.723	16.1123	0.00763363	0.00211719	112039	31074.1	6.81336e-06	0	1.24064	4.34689	0.551416	0.346147	0.0340054	0.470017
Young leaf	1	1466.43506 Da 35.47 s	26	1624.69	454.44	27.9709	0.00783449	0.0021729	206516	57277.2	3.79365e-06	0	1.22954	3.57001	0.00609345	0.351597	0.0558675	0.938885
Young leaf	1	449.83849 Da 32.82 s	27	2839.45	421.059	14.8289	19861.4	41022.6	158589	53727.7	11.1299	22.169	1.22301	0.593046	0.271988	0.354839	0.565945	0.610153
Young leaf	1	164.04693 Da 161.03 s	25	2249.7	727.586	32.3415	0.0249839	0.00692929	529382	146824	4.71945e-06	1.55499e-14	1.21308	3.27369	1.08643	0.35982	0.0681713	0.314928
Young leaf	1	1046.49746 Da 337.67 s	25	11401.9	3750.29	32.8919	2.42708e+06	3.42322e+06	1.1752e+07	3.97569e+06	17.1174	22.3678	1.20615	2.49898	0.431334	0.363337	0.118017	0.521985
Young leaf	1	974.47316 Da 338.72 s	27	11425	1705.98	14.932	373033	684548	2.55866e+06	867275	12.7241	22.3086	1.2052	3.25682	0.494869	0.36382	0.0689598	0.493298
Young leaf	1	426.09394 Da 118.95 s	27	6760.65	1092.49	16.1596	0.0928305	0.0257465	1.19354e+06	331029	7.77772e-06	0	1.20402	5.11299	0.0554263	0.364424	0.0215242	0.817286
Young leaf	1	1212.50374 Da 685.84 s	26	2660.79	758.53	28.5077	0.629128	0.174489	575367	159578	0.000109344	4.57826e-13	1.19475	1.62852	1.1326	0.369188	0.231276	0.305231
Young leaf	1	434.08431 Da 256.00 s	27	15291.8	1904.45	12.454	479767	886398	3.18211e+06	1.09086e+06	13.1017	23.0902	1.19172	0.345384	0.073822	0.370753	0.713814	0.789817
Young leaf	1	1120.51725 Da 550.32 s	27	4848.87	726.159	14.9758	122312	138605	411964	140376	22.8931	22.8894	1.18988	0.884678	1.30295	0.371712	0.434709	0.272822
Young leaf	1	1166.51467 Da 554.71 s	27	5766.22	437.246	7.58289	0.0226337	0.00627746	191184	53025	1.18387e-05	0	1.18876	3.75277	1.56681	0.372294	0.04955	0.231181
Young leaf	1	1086.53932 Da 546.60 s	27	17309.3	1582.97	9.14518	216926	597580	2.30564e+06	795362	8.59942	23.1544	1.18729	0.148705	4.55374	0.373059	0.863167	0.0510182
Young leaf	1	298.06853 Da 77.75 s	27	13920.6	2810.68	20.1908	408834	1.92308e+06	7.52479e+06	2.64639e+06	5.15318	24.0074	1.17652	1.35417	2.25798	0.378714	0.289977	0.155145
Young leaf	1	594.13695 Da 62.18 s	27	5071.06	1348.24	26.587	208906	428323	1.62234e+06	552404	11.4079	22.5273	1.17582	3.05957	0.972942	0.379086	0.0790005	0.340689
Young leaf	1	892.21400 Da 148.25 s	27	2263.16	157.919	6.97779	948.323	5556.93	24056.1	8233.18	3.79263	22.0887	1.17393	1.2667	0.00179301	0.380089	0.312149	0.966822
Young leaf	1	113.99255 Da 825.40 s	24	3530.32	1351.45	38.2811	0.115542	0.0320456	1.82641e+06	506555	6.32619e-06	0	1.17365	0.677148	1.77629	0.380238	0.523947	0.20389
Young leaf	1	480.09042 Da 192.57 s	27	17650	8127.64	46.049	2.62852	0.729021	6.60586e+07	1.83214e+07	3.97908e-06	0	1.1726	8.8995	0.0485024	0.380792	0.00320628	0.828869
Young leaf	1	346.21113 Da 702.47 s	27	3698.56	1264.23	34.1818	54258.6	372101	1.54809e+06	538817	3.38619	23.1055	1.16749	0.695776	0.247164	0.383514	0.515133	0.626795
Young leaf	1	892.46942 Da 825.12 s	27	9100.82	654.645	7.19326	0.0119523	0.00331497	428560	118861	2.78894e-06	0	1.15934	0.785272	1.14919	0.387895	0.475083	0.30185
Young leaf	1	572.14467 Da 33.79 s	24	1825.23	706.641	38.7152	59890.6	125292	444727	154460	11.8685	23.8757	1.15805	0.269123	0.774761	0.388594	0.767913	0.393607
Young leaf	1	618.11921 Da 77.78 s	27	3910.32	907.194	23.2	17507.6	186619	806746	279302	2.12406	22.5834	1.15491	0.676173	2.06851	0.390291	0.524413	0.172345
Young leaf	1	454.10189 Da 35.68 s	25	6931.01	2418.14	34.8887	497461	1.37307e+06	5.38641e+06	1.84908e+06	8.45467	22.8208	1.15448	0.366753	0.00997738	0.390526	0.699445	0.92185
Young leaf	1	366.18883 Da 196.25 s	27	297.891	83.87	28.1546	0.000531432	0.000147393	7034.18	1950.93	7.555e-06	0	1.13526	2.71749	1.3421	0.401087	0.100649	0.266043
Young leaf	1	940.46565 Da 525.33 s	27	3504.9	663.948	18.9434	92746.2	115551	354714	121500	20.7273	23.2604	1.13456	1.20194	0.0172675	0.401474	0.329815	0.897324
Young leaf	1	354.09491 Da 67.41 s	27	59988.8	10119	16.8681	5.53087e+06	2.36838e+07	9.72728e+07	3.35534e+07	5.38003	22.7967	1.13062	0.782834	0.160508	0.403675	0.476126	0.694736
Young leaf	1	358.14145 Da 284.85 s	27	2903.63	308.968	10.6407	0.0344127	0.00954437	95461.1	26476.1	3.60489e-05	0	1.12631	0.589228	6.20667	0.406085	0.567941	0.0258973
Young leaf	1	759.54864 Da 836.93 s	27	16956.2	4611.86	27.1987	0.815046	0.226053	2.12693e+07	5.89903e+06	3.83203e-06	0	1.12394	0.675865	2.55009	0.407422	0.52456	0.132607
Young leaf	1	1016.48667 Da 347.62 s	27	60102.1	8097.8	13.4734	2.65658e+06	1.48821e+07	6.31089e+07	2.17193e+07	4.03947	22.4782	1.12139	5.41667	1.37138	0.408861	0.0180988	0.26112
Young leaf	1	735.48272 Da 835.52 s	27	3551.92	1039.01	29.2521	49913.3	233493	1.03282e+06	349105	4.60993	21.3844	1.12085	1.67118	0.810438	0.409166	0.223429	0.383215
Young leaf	1	622.44367 Da 809.68 s	27	7535.47	3502.99	46.4867	3.6267	1.00587	1.2271e+07	3.40335e+06	2.95551e-05	0	1.1193	0.873752	4.17154	0.410041	0.438949	0.0604128
Young leaf	1	610.15244 Da 131.04 s	27	1550.74	407.999	26.31	0.00548236	0.00152053	166463	46168.6	3.29344e-06	0	1.11866	1.84615	3.16889	0.410407	0.19427	0.0967584
Young leaf	1	1099.02072 Da 544.11 s	27	36839.2	2277.13	6.18127	124159	1.06682e+06	5.06906e+06	1.69722e+06	2.39079	20.4788	1.11247	3.15856	4.0928	0.413923	0.073767	0.0625949
Young leaf	1	732.03938 Da 649.76 s	25	2645.8	832.01	31.4464	0.0205976	0.00571275	692241	191993	2.9755e-06	0	1.09553	1.99575	1.62519	0.423692	0.172753	0.223121
Young leaf	1	358.06459 Da 148.54 s	27	2224.65	286.686	12.8868	0.00233785	0.000648404	82188.9	22795.1	2.84449e-06	0	1.09282	2.40915	3.06507	0.42527	0.126134	0.101862
Young leaf	1	572.15301 Da 145.52 s	27	2693.95	1342.73	49.8425	0.0504784	0.0140002	1.80294e+06	500045	2.79979e-06	0	1.09077	2.84793	2.49589	0.426469	0.0916795	0.136466
Young leaf	1	452.11015 Da 339.59 s	27	1784.5	483.916	27.1177	0.0194646	0.00539851	234175	64948.4	8.312e-06	3.51524e-14	1.08264	0.570014	3.22224	0.43125	0.578109	0.0942558
Young leaf	1	418.25591 Da 379.51 s	27	683.391	153.215	22.4198	0.000860583	0.000238683	23474.8	6510.75	3.66598e-06	0	1.07638	2.09797	0.18765	0.43496	0.159615	0.671479
Young leaf	1	434.08461 Da 269.59 s	27	3905.73	598.828	15.332	0.0198194	0.00549691	358595	99456.3	5.52696e-06	0	1.07373	0.717615	0.978537	0.436539	0.505015	0.33935
Young leaf	1	1096.43940 Da 268.59 s	27	18254.4	2556.55	14.0052	0.233451	0.0647476	6.53597e+06	1.81275e+06	3.57179e-06	0	1.06871	4.12926	3.66079	0.439545	0.0389423	0.0763802
Young leaf	1	842.42767 Da 333.50 s	27	7079.48	1075.3	15.189	236573	292236	931151	315872	20.2593	22.602	1.06844	0.230537	1.73202	0.439706	0.797063	0.209295
Young leaf	1	1042.23610 Da 239.25 s	27	3976.16	885.064	22.2593	4937.32	177189	778745	270694	0.630016	22.5979	1.06762	1.09706	0.00198382	0.440199	0.360907	0.965103
Young leaf	1	717.69774 Da 32.83 s	27	3726.95	669.975	17.9765	25503.7	106517	425369	147937	5.65653	23.3589	1.06674	1.18059	1.84605	0.440731	0.335887	0.195732
Young leaf	1	511.22553 Da 428.87 s	27	2673.78	376.593	14.0847	16369.5	34576	126735	43642.3	11.4388	23.2799	1.06239	1.4636	0.270922	0.443351	0.264728	0.610848
Young leaf	1	954.48352 Da 546.65 s	27	2561.58	448.197	17.4969	47848.5	54000.3	156424	53575.7	23.4239	23.2271	1.0614	0.493654	0.0542614	0.443947	0.620627	0.819179
Young leaf	1	482.02115 Da 617.18 s	23	2439.48	1026.44	42.076	72995.1	231727	984964	332460	6.89961	21.5497	1.05787	1.893	0.00190847	0.446091	0.187218	0.965772
Young leaf	1	368.01171 Da 579.29 s	23	1925.24	849.85	44.1425	0.0232009	0.00643477	722245	200315	3.21233e-06	0	1.0552	3.01255	0.50402	0.447715	0.0816343	0.489396
Young leaf	1	231.88203 Da 863.13 s	27	2028.37	186.598	9.1994	2481.66	7704.84	32488.4	10981	7.09654	21.661	1.04559	0.484947	0.359772	0.453598	0.625699	0.558216
Young leaf	1	412.01571 Da 609.86 s	24	2328.22	887.252	38.1086	45050.6	172447	745014	252041	5.70213	21.5698	1.04483	0.962346	0.16822	0.454063	0.405881	0.687906
Young leaf	1	1054.52779 Da 787.50 s	27	13571.3	1140.53	8.40396	7.13477	1.97883	1.30079e+06	360775	0.000548491	0	1.04195	0.636192	0.155195	0.455841	0.543937	0.699554
Young leaf	1	376.07584 Da 67.51 s	27	4906.5	659.147	13.4342	0.0703483	0.0195111	434475	120502	1.61916e-05	5.35889e-14	1.03692	1.10274	0.638523	0.458953	0.359138	0.437594
Young leaf	1	1122.51625 Da 787.86 s	27	3012.72	206.035	6.83884	0.00129243	0.000358455	42450.4	11773.6	3.04456e-06	0	1.03003	0.188609	4.91629	0.463249	0.83018	0.0436623
Young leaf	1	336.08340 Da 168.96 s	27	3315.77	514.921	15.5295	4072.2	57539.4	261351	89272.4	1.53423	21.6428	1.02855	1.40498	0.0663779	0.464176	0.277926	0.800434
Young leaf	1	1152.53699 Da 560.52 s	27	7792.63	566.681	7.27202	20908.4	69382.5	301415	101285	6.48677	21.2098	1.02633	2.8546	0.365169	0.465573	0.0912459	0.555317
Young leaf	1	668.03542 Da 641.34 s	26	2700.49	616.409	22.8258	39572.4	85248.1	342367	115122	10.3609	21.6064	1.02493	0.201866	0.158036	0.46645	0.819541	0.696966
Young leaf	1	370.08998 Da 130.61 s	26	265.124	111.895	42.2047	0.000834782	0.000231527	12520.4	3472.54	6.66737e-06	2.0546e-14	1.02367	0.227971	0.161595	0.467244	0.799045	0.693762
Young leaf	1	304.00619 Da 583.31 s	25	1928.44	706.759	36.6493	54020.4	112526	448152	150713	10.7573	21.6452	1.02303	0.690539	0.188523	0.467646	0.517594	0.670765
Young leaf	1	1067.57326 Da 787.76 s	27	3247.82	309.266	9.52226	0.00475575	0.00131901	95645.4	26527.3	4.97227e-06	1.52144e-14	1.01717	4.29632	0.126416	0.47135	0.0350856	0.727478
Young leaf	1	1166.51472 Da 544.59 s	27	6270.57	648.493	10.3419	0.0343947	0.00953936	420543	116638	8.17862e-06	0	1.0169	2.85837	0.108322	0.471524	0.0910022	0.746934
Young leaf	1	434.12110 Da 297.23 s	27	1648.3	350.412	21.2589	14861.6	28502.5	108745	36781.5	12.0233	22.1212	1.01502	0.153328	1.2016	0.472715	0.859269	0.291499
Young leaf	1	266.15487 Da 644.44 s	24	2142.65	766.978	35.7958	1814.39	121424	586565	197784	0.308371	20.6322	1.00272	1.74972	0.449877	0.480578	0.209763	0.513307
Young leaf	1	444.01795 Da 614.86 s	24	2283.87	831.899	36.425	34140.5	155787	660304	225971	4.91623	22.2282	0.999101	0.429143	0.179924	0.482912	0.659349	0.677884
Young leaf	1	180.04448 Da 89.53 s	26	2862.71	625.608	21.8537	0.0174297	0.00483414	391385	108551	4.45335e-06	2.57594e-14	0.991448	1.35058	1.77059	0.487873	0.29085	0.204576
Young leaf	1	532.08158 Da 241.42 s	27	2415.24	307.458	12.7299	0.00284295	0.000788493	94530.2	26218	3.00745e-06	1.08852e-14	0.977531	2.45302	1.14639	0.496989	0.122093	0.302417
Young leaf	1	988.63871 Da 797.48 s	27	3609.1	2154.66	59.7007	117342	1.01094e+06	4.53323e+06	1.54552e+06	2.52317	21.6661	0.969611	0.627984	0.0816774	0.502233	0.548047	0.779222
Young leaf	1	302.04053 Da 282.34 s	27	2426.27	377.094	15.5421	0.0105205	0.00291786	142200	39439.1	7.39838e-06	0	0.968653	0.207295	2.36195	0.50287	0.81523	0.146615
Young leaf	1	1100.54504 Da 553.83 s	27	41498.3	11754.5	28.3253	3.08446e+07	3.55578e+07	1.08768e+08	3.69132e+07	22.093	22.6256	0.968113	1.17558	0.438798	0.503229	0.337331	0.51846
Young leaf	1	678.13880 Da 229.41 s	27	3264.91	320.49	9.8162	5.36384	21981.9	102709	35082.4	0.0052221	21.4009	0.965205	0.5495	0.742627	0.505167	0.589195	0.40334
Young leaf	1	520.19406 Da 284.90 s	27	10975.9	966.971	8.80994	0.033695	0.00934532	935032	259331	3.60362e-06	0	0.964881	0.356924	4.35	0.505383	0.706013	0.055792
Young leaf	1	714.03697 Da 646.46 s	23	2631.53	1135.2	43.1383	0.0437256	0.0121273	1.28868e+06	357415	3.39306e-06	0	0.964341	3.16085	0.00329118	0.505743	0.0736505	0.955062
Young leaf	1	1038.43292 Da 255.93 s	27	2768.54	492.151	17.7766	13586.1	51506.1	229405	76900.5	5.59121	20.9518	0.960938	0.181848	0.880887	0.508019	0.835666	0.36387
Young leaf	1	1086.56565 Da 573.41 s	27	3903.27	3910.95	100.197	584843	3.19154e+06	1.47462e+07	4.93902e+06	3.81476	20.6864	0.957707	0.695148	0.209367	0.510187	0.515427	0.654285
Young leaf	1	492.19892 Da 321.08 s	27	1696.84	432.399	25.4826	0.00798634	0.00221501	186969	51855.9	4.27148e-06	0	0.957592	7.14125	1.95178	0.510264	0.00728235	0.184146
Young leaf	1	464.09544 Da 240.82 s	27	221317	17198.5	7.77097	1560.15	432.707	2.95787e+08	8.20365e+07	0.000527454	0	0.95404	2.24532	0.129862	0.512655	0.142637	0.723954
Young leaf	1	806.04701 Da 652.72 s	23	2420.96	1044.58	43.1472	84309.2	244145	1.01204e+06	342689	7.68998	21.8408	0.948967	0.0143853	0.0200798	0.516084	0.985732	0.889333
Young leaf	1	368.14639 Da 292.06 s	27	5870.85	683.106	11.6356	0.0870461	0.0241423	466633	129421	1.86541e-05	0	0.945731	0.206387	0.999188	0.518278	0.815949	0.334472
Young leaf	1	339.76804 Da 733.75 s	27	1850.34	202.302	10.9332	0.00118476	0.000328593	40926.2	11350.9	2.89487e-06	8.88911e-15	0.944643	3.74275	1.11192	0.519018	0.0498745	0.309523
Young leaf	1	448.10047 Da 282.54 s	27	402655	36920.1	9.16917	73.7324	20.4497	1.36309e+09	3.78054e+08	5.4092e-06		0.938154	0.563348	1.42357	0.523443	0.581685	0.252643
Young leaf	1	620.42775 Da 796.59 s	27	2912.87	1324.72	45.4781	0.45419	0.12597	1.75487e+06	486714	2.58817e-05	0	0.936228	0.353102	3.67335	0.524762	0.708586	0.0759312
Young leaf	1	1042.46248 Da 315.94 s	27	2777.88	378.288	13.6179	2385.13	30343	140877	47729.4	1.66487	21.141	0.935686	0.295525	2.03189	0.525133	0.74867	0.175942
Young leaf	1	368.92518 Da 846.57 s	27	2487.82	241.782	9.71864	0.0225574	0.00625631	58458.4	16213.4	3.85871e-05	1.99142e-13	0.9345	1.88554	0.0677898	0.525946	0.188322	0.798373
Young leaf	1	772.20416 Da 84.40 s	27	3314.83	458.724	13.8385	6735.89	44364.5	204122	68716	3.19451	20.9398	0.927913	2.45733	1.12387	0.530478	0.121704	0.307032
Young leaf	1	798.54976 Da 791.37 s	27	2785.23	1519.05	54.5397	104456	512657	2.21022e+06	753975	4.51276	21.9707	0.926863	0.264598	0.0911104	0.531203	0.771268	0.767208
Young leaf	1	438.20982 Da 267.11 s	27	708.45	355.042	50.1153	0.0137789	0.00382158	126055	34961.3	1.09309e-05	0	0.926241	0.128008	0.0319174	0.531633	0.880865	0.860769
Young leaf	1	966.48589 Da 571.64 s	27	7980.75	1948.78	24.4185	373959	865016	3.44574e+06	1.16613e+06	9.79027	21.9944	0.918872	0.418698	9.29838	0.53674	0.665875	0.00866137
Young leaf	1	462.21014 Da 285.54 s	27	2050.5	1510.38	73.6591	0.333122	0.0923915	2.28125e+06	632705	1.46026e-05	0	0.918285	3.58278	0.0158039	0.537149	0.0553974	0.901746
Young leaf	1	462.11580 Da 331.77 s	27	2968.65	485.75	16.3627	0.0299463	0.00830561	235953	65441.7	1.26916e-05	0	0.914965	0.403841	0.966728	0.539461	0.675284	0.342185
Young leaf	1	722.37123 Da 614.36 s	27	6387.25	5109.91	80.0017	0.95288	0.264281	2.61112e+07	7.24194e+06	3.64932e-06	1.4267e-14	0.914533	2.15656	1.09785	0.539763	0.152602	0.31249
Young leaf	1	924.47193 Da 543.59 s	27	4809.84	672.251	13.9766	4547.94	100499	447690	154483	1.00565	22.2018	0.902827	2.68158	0.0448508	0.547971	0.103291	0.835331
Young leaf	1	424.23018 Da 434.08 s	27	820.975	192.454	23.4421	860.112	7658.53	36233.6	12153.4	2.31875	20.5852	0.89924	1.21106	0.397147	0.550502	0.32726	0.538717
Young leaf	1	464.09434 Da 295.14 s	27	3334.61	501.443	15.0375	1.46463	0.406215	251443	69737.9	0.000582485	0	0.896857	0.240759	0.118655	0.552187	0.789219	0.735618
Young leaf	1	1016.48635 Da 385.93 s	27	9830.29	1994.18	20.2861	765476	1.02194e+06	3.26434e+06	1.11696e+06	18.9953	23.1777	0.892958	0.153903	4.75613	0.554951	0.858786	0.0467463
Young leaf	1	180.06255 Da 33.99 s	25	2365.28	748.674	31.6526	0.0171646	0.0047606	560513	155458	3.0623e-06	1.03847e-14	0.886224	1.80725	1.99253	0.559745	0.200357	0.179913
Young leaf	1	713.53506 Da 836.92 s	27	10660.2	2900.29	27.2068	0.288167	0.0799232	8.41168e+06	2.33298e+06	3.4258e-06	0	0.885375	0.591939	1.38905	0.560351	0.566523	0.258208
Young leaf	1	358.85661 Da 858.51 s	27	2770.77	311.166	11.2303	6332.78	21447.5	90892.1	30785.4	6.51354	21.7374	0.884054	0.511386	1.4447	0.561295	0.610444	0.249317
Young leaf	1	395.89743 Da 27.98 s	27	2056.74	217.909	10.5949	1372.36	9978.17	46200.1	15550.5	2.88477	20.8891	0.881803	0.659727	0.143037	0.562906	0.532345	0.710953
Young leaf	1	610.56399 Da 845.19 s	27	4479.97	1183.33	26.4138	0.0412736	0.0114472	1.40027e+06	388366	2.94754e-06	0	0.875954	2.26997	1.12154	0.567103	0.140003	0.307517
Young leaf	1	320.04971 Da 77.94 s	27	2791.51	311.558	11.1609	0.00317527	0.00088066	97068.2	26921.9	3.27117e-06	0	0.857903	1.94085	0.1625	0.58017	0.180316	0.692954
Young leaf	1	489.17238 Da 34.40 s	27	13531.5	2187.67	16.1672	0.126372	0.0350494	4.78592e+06	1.32737e+06	2.6405e-06	0	0.854835	2.19812	2.70925	0.582407	0.14784	0.122023
Young leaf	1	312.10431 Da 430.43 s	26	561.119	135.006	24.0601	201.825	3825.76	18038.4	6101.27	1.10648	20.9519	0.851449	0.119031	0.461841	0.584882	0.888669	0.507846
Young leaf	1	944.26100 Da 35.10 s	27	5789.51	705.262	12.1817	0.0183591	0.00509189	497394	137952	3.69105e-06	0	0.850154	0.804198	2.69716	0.58583	0.467077	0.12279
Young leaf	1	1056.52113 Da 531.16 s	27	125446	8548.03	6.81413	4.21933	1.17023	7.30688e+07	2.02656e+07	5.77445e-06	2.88405e-14	0.848928	0.343343	1.44412	0.586728	0.715203	0.249407
Young leaf	1	447.15806 Da 33.93 s	27	3803.8	1023.06	26.8958	0.0814931	0.0226021	1.04666e+06	290290	7.78604e-06	0	0.846866	4.41595	1.09052	0.588241	0.0325913	0.314051
Young leaf	1	674.27145 Da 752.80 s	27	2346.73	382.548	16.3013	0.00377117	0.00104593	146343	40588.2	2.57694e-06	9.94372e-15	0.839637	2.7032	9.02002	0.593559	0.101691	0.00948855
Young leaf	1	312.08374 Da 166.17 s	27	3395.67	427.045	12.5762	22463.6	43794	161455	55180.6	12.2139	22.832	0.839326	0.655569	0.0299976	0.593788	0.534372	0.864975
Young leaf	1	759.54804 Da 844.08 s	27	4801.84	1688.27	35.1587	0.0801477	0.022229	2.85024e+06	790515	2.81196e-06	0	0.835508	0.447468	2.04545	0.596607	0.648076	0.174599
Young leaf	1	281.91571 Da 32.91 s	26	2359.58	556.484	23.584	0.0108925	0.00302105	309674	85888.1	3.51742e-06	0	0.829927	1.83849	0.557069	0.60074	0.195453	0.467793
Young leaf	1	578.43001 Da 702.21 s	27	7095.6	5539.93	78.0756	4.06004	1.12605	3.06908e+07	8.51211e+06	1.32288e-05	6.86635e-14	0.82901	0.651094	0.295842	0.60142	0.536564	0.595057
Young leaf	1	586.24071 Da 389.68 s	27	5889.4	1329.33	22.5716	0.074142	0.0205633	1.76713e+06	490113	4.19562e-06	1.31757e-14	0.827809	0.826827	0.00390625	0.602312	0.457706	0.951048
Young leaf	1	826.43222 Da 340.26 s	27	18058.3	2566.37	14.2116	1.15185e+06	1.68233e+06	5.52169e+06	1.89567e+06	17.2599	23.368	0.827416	0.40223	2.08408	0.602603	0.676314	0.170845
Young leaf	1	528.02715 Da 625.80 s	24	2682.21	976.025	36.3888	0.0377541	0.0104711	952625	264211	3.96316e-06	0	0.822129	0.264085	1.98812	0.606537	0.771649	0.180366
Young leaf	1	432.01658 Da 610.61 s	26	2939.36	718.297	24.4372	0.0430618	0.0119432	515950	143099	8.34611e-06	0	0.810379	0.14481	0.229656	0.615323	0.866466	0.639179
Young leaf	1	147.97417 Da 817.26 s	27	4995.12	586.641	11.7443	0.0123619	0.00342857	344148	95449.5	3.59203e-06	0	0.809404	1.25186	0.259256	0.616054	0.316099	0.618562
Young leaf	1	312.10554 Da 267.15 s	26	558.576	210.657	37.7132	2526.7	10237.1	42035.1	14472.4	5.6701	22.7105	0.805107	0.109415	0.0529274	0.619283	0.897118	0.821373
Young leaf	1	298.06897 Da 89.22 s	27	239088	32176.8	13.4581	182.434	50.5981	1.03534e+09	2.87153e+08	1.76206e-05		0.793711	0.611372	3.37675	0.62788	0.556475	0.0874357
Young leaf	1	527.09002 Da 241.35 s	27	2584.6	246.066	9.52046	0.00243561	0.000675517	60548.4	16793.1	4.02259e-06	0	0.790567	0.0147082	0.0494531	0.63026	0.985415	0.827229
Young leaf	1	664.03357 Da 639.65 s	24	2860.61	1047.46	36.6167	0.150576	0.0417621	1.09717e+06	304301	1.37239e-05	4.24419e-14	0.790102	0.807755	0.00497506	0.630612	0.465589	0.944766
Young leaf	1	650.05687 Da 89.83 s	27	3816.17	281.155	7.36746	0.0026361	0.000731121	79047.9	21924	3.33481e-06	0	0.787412	0.741723	2.26357	0.632652	0.494109	0.154671
Young leaf	1	450.01738 Da 613.19 s	23	2605.79	1131.97	43.4404	0.152363	0.0422579	1.28135e+06	355382	1.18909e-05	0	0.780024	0.907963	0.064969	0.638268	0.425828	0.802514
Young leaf	1	801.65974 Da 32.79 s	27	3186.73	663.554	20.8224	0.0137001	0.00379972	440304	122118	3.1115e-06	1.32199e-14	0.778048	4.34833	1.49467	0.639774	0.0339752	0.241676
Young leaf	1	558.02981 Da 634.10 s	23	2370.03	1063.99	44.8934	0.0421818	0.0116991	1.13207e+06	313980	3.72608e-06	0	0.765769	1.21858	1.26228	0.649154	0.325169	0.280115
Young leaf	1	324.00975 Da 585.83 s	23	2328.11	981.707	42.1676	0.038617	0.0107104	963750	267296	4.00696e-06	1.20794e-14	0.764289	1.2994	0.356863	0.650288	0.303639	0.559792
Young leaf	1	314.00950 Da 572.32 s	23	1600.72	739.98	46.228	12285.3	113717	536081	180100	2.24034	20.6789	0.763818	0.448417	0.0161128	0.650648	0.647498	0.900796
Young leaf	1	145.93149 Da 836.34 s	25	3553.41	1050.25	29.5561	0.105133	0.0291586	1.10302e+06	305923	9.53135e-06	2.98518e-14	0.759491	1.83309	0.314482	0.653967	0.19629	0.583807
Young leaf	1	462.21017 Da 296.20 s	26	2619.11	3348.84	127.862	2.2695	0.629445	1.12147e+07	3.11041e+06	2.02367e-05	0	0.758532	0.664486	0.00145478	0.654704	0.530035	0.970113
Young leaf	1	464.26169 Da 404.59 s	27	582.803	158.359	27.172	0.000792103	0.00021969	25077.7	6955.3	3.1586e-06	0	0.75819	0.454943	1.07787	0.654966	0.643541	0.316772
Young leaf	1	1246.60746 Da 503.45 s	26	2795.46	737.921	26.3971	0.0156407	0.00433794	544527	151025	2.87234e-06	0	0.75804	3.65867	0.726139	0.655081	0.0526945	0.408479
Young leaf	1	354.09454 Da 235.09 s	27	8599.84	1266.74	14.7298	0.0518682	0.0143857	1.60463e+06	445046	3.2324e-06	1.026e-14	0.755143	1.46375	1.01473	0.657307	0.264695	0.330865
Young leaf	1	774.52936 Da 824.79 s	27	93605.7	12586.2	13.4459	4.30458	1.19388	1.58412e+08	4.39355e+07	2.71734e-06	0	0.749861	1.26477	0.301851	0.661372	0.31266	0.591381
Young leaf	1	147.05438 Da 34.40 s	27	5856.63	895.702	15.2938	0.320655	0.0889336	802282	222513	3.99678e-05	2.32168e-13	0.749695	0.255136	5.8676	0.6615	0.778336	0.0295763
Young leaf	1	378.14961 Da 702.22 s	27	11340.1	13620	120.105	22.7538	6.31076	1.85503e+08	5.14493e+07	1.2266e-05	4.54405e-14	0.745531	0.840374	0.338703	0.664709	0.452198	0.569833
Young leaf	1	916.18230 Da 89.58 s	27	2132.71	175.386	8.22365	0.000978493	0.000271385	30760.4	8531.39	3.18102e-06	0	0.744267	1.26352	3.11105	0.665684	0.312991	0.0995626
Young leaf	1	324.14151 Da 95.31 s	24	209.821	51.6233	24.6034	0.000170558	4.73042e-05	2664.96	739.127	6.4e-06	3.41279e-14	0.742298	2.37053	5.04977	0.667203	0.129819	0.0412736
Young leaf	1	732.18348 Da 723.47 s	27	4156.17	341.569	8.21837	0.0443407	0.0122979	116669	32358.3	3.80054e-05	0	0.737947	7.36265	0.138896	0.670564	0.00653196	0.714962
Young leaf	1	348.17743 Da 268.32 s	27	349.473	91.4834	26.1775	0.000604739	0.000167724	8369.21	2321.2	7.22576e-06	2.17343e-14	0.736511	0.129147	0.612198	0.671674	0.87988	0.446994
Young leaf	1	657.15256 Da 265.11 s	27	3986.11	283.157	7.10361	0.17874	0.0495734	80178	22237.4	0.000222928	0	0.734082	1.20466	0.0930601	0.673552	0.329049	0.764811
Young leaf	1	406.01694 Da 600.46 s	25	2465.9	745.798	30.2445	0.0571637	0.0158544	556215	154266	1.02773e-05	0	0.73225	0.220504	0.358657	0.67497	0.804847	0.55882
Young leaf	1	130.98285 Da 851.45 s	24	3751.47	1360.57	36.2677	0.0608923	0.0168885	1.85116e+06	513419	3.28941e-06	0	0.730674	2.64314	1.42376	0.67619	0.106208	0.252614
Young leaf	1	372.14162 Da 359.67 s	27	428.976	141.612	33.0117	1342.54	4467.03	18797.5	6375.47	6.66602	21.8439	0.728678	0.732459	0.00208754	0.677736	0.498268	0.964203
Young leaf	1	1182.54597 Da 557.88 s	27	5358.31	416.687	7.77646	0.0155676	0.00431767	173628	48155.8	8.96603e-06	0	0.727121	0.348534	0.362713	0.678942	0.711675	0.556633
Young leaf	1	369.24814 Da 777.01 s	27	2165.31	506.395	23.3867	0.00682166	0.00189199	256436	71122.5	2.66018e-06	1.13494e-14	0.725095	0.533145	1.88499	0.680512	0.598208	0.19136
Young leaf	1	450.07975 Da 203.92 s	24	466.12	316.251	67.8474	0.00364131	0.00100992	100014	27739	3.64078e-06	0	0.723062	4.75334	7.81515e-06	0.682089	0.0265802	0.997809
Young leaf	1	1054.43141 Da 254.92 s	27	4345.67	692.781	15.9419	0.0139142	0.0038591	479945	133113	2.89912e-06	0	0.720336	2.37783	1.27449	0.684204	0.129112	0.277898
Young leaf	1	479.15747 Da 340.70 s	27	3170.09	764.18	24.106	0.0313072	0.00868307	583971	161964	5.3611e-06	1.99351e-14	0.718189	0.610404	0.184144	0.68587	0.556971	0.674366
Young leaf	1	338.09955 Da 96.80 s	27	9261.54	2258.85	24.3895	157553	1.11982e+06	4.95566e+06	1.69109e+06	3.0813	21.8033	0.717635	0.781532	0.256658	0.686301	0.476684	0.62031
Young leaf	1	662.14410 Da 265.13 s	27	2784.97	381.266	13.6901	0.0356049	0.00987502	145363	40316.6	2.44937e-05	8.00856e-14	0.714936	2.01573	0.887512	0.688396	0.170091	0.362126
Young leaf	1	586.12851 Da 138.54 s	27	1145.76	340.851	29.749	18914.4	27768.4	98078	33084.1	16.1672	22.1419	0.711532	0.0515806	0.174919	0.691042	0.949907	0.682121
Young leaf	1	147.97361 Da 782.88 s	25	2379.17	726.545	30.5377	0.0181554	0.00503539	527867	146404	3.43938e-06	1.1027e-14	0.705767	1.20253	0.1844	0.695524	0.329649	0.674154
Young leaf	1	208.05746 Da 235.13 s	25	4058.51	1276.27	31.4468	0.0687105	0.0190569	1.62886e+06	451766	4.21831e-06	0	0.702881	0.915592	0.584548	0.697769	0.422963	0.457229
Young leaf	1	633.73555 Da 32.85 s	27	4656.84	670.042	14.3883	0.0159037	0.00441088	448957	124518	3.54236e-06	0	0.692038	5.26695	0.601213	0.706211	0.0197028	0.451015
Young leaf	1	316.00471 Da 572.45 s	27	2127.94	245.225	11.524	0.00225887	0.000626499	60135.1	16678.5	3.75633e-06	0	0.688613	0.00739193	1.33897	0.708879	0.992639	0.266578
Young leaf	1	1160.31135 Da 147.68 s	27	3482.41	831.633	23.881	0.0442632	0.0122764	691613	191819	6.4e-06	2.38047e-14	0.68099	8.40583	0.859463	0.714817	0.00399844	0.369596
Young leaf	1	584.22451 Da 392.09 s	24	240.368	71.0777	29.5704	0.000555289	0.000154009	5052.05	1401.19	1.09914e-05	0	0.680469	2.18963	0.459364	0.715223	0.148799	0.508968
Young leaf	1	827.54150 Da 836.90 s	27	6025.51	1567.23	26.0099	0.0729992	0.0202463	2.4562e+06	681227	2.97204e-06	0	0.67797	0.743951	0.822536	0.71717	0.493115	0.379786
Young leaf	1	832.51118 Da 857.42 s	24	2086.26	1847.7	88.5655	0.255922	0.0709801	3.41401e+06	946876	7.49624e-06	0	0.668415	0.412069	0.113428	0.724614	0.670054	0.74127
Young leaf	1	560.31836 Da 640.65 s	27	10550.1	8990.36	85.216	3.17574	0.880793	8.08265e+07	2.24172e+07	3.92909e-06	0	0.657083	0.683372	0.486639	0.733434	0.520982	0.496853
Young leaf	1	1191.53092 Da 541.40 s	26	2214.06	460.234	20.7869	0.0214715	0.00595513	211816	58747.1	1.01369e-05	0	0.654702	0.152775	0.00510349	0.735287	0.859735	0.944059
Young leaf	1	278.22413 Da 702.31 s	27	35333.7	31815.3	90.0422	40.1948	11.148	1.01221e+09	2.80737e+08	3.971e-06	0	0.65278	0.687035	0.197067	0.73678	0.519247	0.663883
Young leaf	1	354.09381 Da 160.97 s	27	6814.08	956.659	14.0394	0.210513	0.0583857	915196	253830	2.30019e-05	0	0.651425	7.98102	0.728355	0.737834	0.00486292	0.407782
Young leaf	1	673.14669 Da 229.50 s	27	1875.96	178.023	9.48972	0.000939708	0.000260628	31692.2	8789.83	2.96511e-06	1.14791e-14	0.638322	1.72542	0.970029	0.748007	0.213886	0.341389
Young leaf	1	986.51114 Da 464.30 s	27	2729.44	504.828	18.4957	0.0982072	0.0272378	254852	70683.1	3.85351e-05	0	0.638054	3.67364	0.490941	0.748214	0.0521792	0.494989
Young leaf	1	960.60423 Da 676.99 s	27	7549.41	4573.26	60.5777	0.860096	0.238548	2.09147e+07	5.80069e+06	4.1124e-06	1.25949e-14	0.627258	0.339785	0.0961905	0.756571	0.717634	0.761019
Young leaf	1	424.18869 Da 776.99 s	26	2285.52	725.321	31.7354	0.0194974	0.0054076	526091	145911	3.70609e-06	0	0.624086	0.518284	0.541363	0.759022	0.606534	0.474016
Young leaf	1	731.55225 Da 809.30 s	26	2601.4	888.971	34.1728	0.121193	0.033613	790269	219181	1.53357e-05	0	0.62161	1.28243	1.56314	0.760933	0.308022	0.2317
Young leaf	1	317.95473 Da 851.01 s	26	4207.44	1041.35	24.7502	0.269871	0.0748488	1.08441e+06	300761	2.48864e-05	0	0.612182	2.00356	0.519271	0.768193	0.171706	0.483012
Young leaf	1	290.07891 Da 147.83 s	27	364948	42564	11.663	720.715	199.89	1.81169e+09	5.02472e+08	3.97814e-05	0	0.608887	3.04292	0.529292	0.770724	0.0799218	0.478896
Young leaf	1	549.77370 Da 32.87 s	27	6726.19	1010.52	15.0236	0.0279305	0.00774653	1.02115e+06	283215	2.73521e-06	0	0.604793	2.13421	0.710937	0.773864	0.155235	0.413307
Young leaf	1	566.19927 Da 248.57 s	27	2635.13	445.318	16.8993	0.0337125	0.00935017	198308	55000.8	1.70001e-05	0	0.600045	3.87841	2.18054	0.777498	0.0456801	0.161902
Young leaf	1	213.92730 Da 33.18 s	27	2070.06	284.007	13.7198	0.0257209	0.0071337	80659.8	22371	3.18881e-05	0	0.597111	4.74432	0.339336	0.779739	0.0267234	0.569477
Young leaf	1	302.09862 Da 48.39 s	27	1743.94	201.407	11.5489	0.0138535	0.00384226	40564.7	11250.6	3.41516e-05	0	0.586095	0.901917	1.5076	0.788123	0.428114	0.239749
Young leaf	1	2155.02317 Da 543.36 s	24	3880.31	1511.5	38.953	0.620922	0.172213	2.28462e+06	633640	2.71783e-05	0	0.576227	0.629117	5.24188	0.795586	0.547478	0.0380999
Young leaf	1	368.26972 Da 728.01 s	27	2835.65	311.844	10.9973	0.0376669	0.0104469	97246.6	26971.4	3.87334e-05	0	0.571527	1.69131	0.07809	0.799123	0.219832	0.783989
Young leaf	1	296.10975 Da 37.46 s	24	2799.65	1085.27	38.7645	0.0420718	0.0116686	1.17781e+06	326667	3.57202e-06	0	0.568232	0.0433436	0.200968	0.801596	0.95771	0.660801
Young leaf	1	340.20735 Da 857.38 s	27	2775.36	2044.04	73.6494	0.267397	0.0741627	4.17808e+06	1.15879e+06	6.4e-06	3.15238e-14	0.565744	1.78128	2.51797	0.803459	0.204541	0.134877
Young leaf	1	418.01489 Da 607.70 s	23	2720.25	1177.47	43.2852	5.13957	1.42546	1.38642e+06	384525	0.000370706	0	0.563789	0.0157209	5.00348e-05	0.804921	0.984419	0.994456
Young leaf	1	564.15229 Da 37.05 s	27	2531.81	802.372	31.6917	60587.6	145512	586724	198326	9.35988	21.8783	0.561512	1.18277	1.08477	0.80662	0.335263	0.315284
Young leaf	1	1074.24857 Da 229.37 s	27	8290.33	5231.21	63.1002	8.47182	2.34966	2.73656e+07	7.58985e+06	3.09579e-05	1.08904e-13	0.559098	5.84332	0.106197	0.808418	0.0142871	0.749335
Young leaf	1	374.01376 Da 588.35 s	25	2716.75	824.394	30.3449	0.024222	0.00671797	679625	188494	3.56402e-06	2.09791e-14	0.557092	0.157123	0.0159677	0.80991	0.856085	0.901241
Young leaf	1	468.25663 Da 302.49 s	26	313.912	135.583	43.1913	0.000643577	0.000178496	18382.7	5098.45	3.50098e-06	0	0.547645	2.30919	0.23111	0.816901	0.135926	0.638128
Young leaf	1	356.16465 Da 741.94 s	26	3553.2	1198.81	33.739	0.053121	0.0147331	1.43715e+06	398595	3.69626e-06	0	0.544954	0.628234	0.895678	0.818881	0.547922	0.359993
Young leaf	1	314.08226 Da 767.85 s	27	2455.79	573.325	23.3459	0.0121795	0.00337799	328702	91165.6	3.70534e-06	0	0.543613	0.966282	0.0771739	0.819865	0.404479	0.785225
Young leaf	1	1119.51581 Da 531.37 s	26	2894.58	595.068	20.558	0.0246064	0.00682459	354106	98211.2	6.94889e-06	2.32468e-14	0.539501	1.91187	0.376481	0.822878	0.184462	0.549333
Young leaf	1	147.97348 Da 772.39 s	25	1889.41	604.168	31.9765	0.0221653	0.00614755	365019	101238	6.07237e-06	0	0.537693	0.0771233	0.0225333	0.824199	0.926166	0.882818
Young leaf	1	618.11933 Da 90.21 s	27	12706.3	1219.84	9.60024	0.559611	0.155208	1.488e+06	412697	3.76082e-05	1.25178e-13	0.537584	0.664563	1.06318	0.824278	0.529999	0.319974
Young leaf	1	284.27056 Da 776.83 s	27	8809.02	3002.21	34.0811	2.52866	0.701323	9.01326e+06	2.49983e+06	2.80548e-05	0	0.511866	0.141003	2.12753	0.842781	0.869704	0.166742
Young leaf	1	280.23934 Da 722.82 s	27	7484.13	4307.06	57.5492	0.621216	0.172294	1.85507e+07	5.14505e+06	3.34874e-06	0	0.510089	0.905215	0.278457	0.844039	0.426865	0.605977
Young leaf	1	464.09562 Da 230.14 s	27	10797.7	8190.88	75.8577	14.6185	4.05444	6.70905e+07	1.86075e+07	2.17892e-05	8.88422e-14	0.509853	5.74985	0.0105773	0.844206	0.0150367	0.919544
Young leaf	1	174.01724 Da 39.74 s	27	2310.99	322.173	13.9409	0.0410713	0.0113911	103796	28787.7	3.95694e-05	0	0.497726	0.684618	0.20524	0.852706	0.520392	0.657466
Young leaf	1	436.21708 Da 748.88 s	26	2546.69	1466.21	57.5731	0.0604101	0.0167547	2.14977e+06	596240	2.81007e-06	0	0.488324	2.29792	1.92644	0.859197	0.137083	0.186841
Young leaf	1	548.02666 Da 282.78 s	27	2840.24	362.491	12.7627	0.00840959	0.0023324	131400	36443.8	6.4e-06	2.21491e-14	0.485659	2.96142	0.00158004	0.86102	0.0846132	0.968854
Young leaf	1	634.07617 Da 148.50 s	27	2078.96	294.792	14.1798	0.00556175	0.00154255	86902.4	24102.4	6.4e-06	0	0.480418	1.87069	1.65513	0.864583	0.190539	0.21913
Young leaf	1	682.03584 Da 641.10 s	23	2738.02	1168.69	42.6838	0.0366392	0.0101619	1.36584e+06	378815	2.68255e-06	0	0.480187	0.539054	0.417135	0.864739	0.594933	0.528815
Young leaf	1	348.17769 Da 293.93 s	27	375.66	132.505	35.2724	0.00112368	0.000311652	17557.5	4869.56	6.4e-06	2.93031e-14	0.465965	5.21953	0.625688	0.874247	0.0202444	0.442137
Young leaf	1	1128.54203 Da 541.63 s	27	114175	7663.24	6.71184	1.5829	0.439018	5.87252e+07	1.62874e+07	2.69544e-06	1.26872e-14	0.462428	0.283374	0.0179565	0.876575	0.757457	0.895308
Young leaf	1	627.55409 Da 845.11 s	27	6998.65	1377.74	19.6858	0.121483	0.0336934	1.89818e+06	526459	6.4e-06	0	0.460415	1.15194	0.89592	0.877893	0.344238	0.35993
Young leaf	1	650.03335 Da 634.07 s	25	2769.76	896.533	32.3686	0.0256114	0.00710332	803771	222926	3.1864e-06	1.44836e-14	0.452649	0.311533	0.00489916	0.88293	0.737271	0.945188
Young leaf	1	1098.53427 Da 570.94 s	24	18197.2	7343.6	40.3556	1.85899	0.51559	5.39285e+07	1.49571e+07	3.44713e-06	1.38157e-14	0.440224	0.815529	0.10284	0.890825	0.462357	0.753185
Young leaf	1	822.54827 Da 706.55 s	27	4047.13	1820	44.9701	0.107954	0.029941	3.31239e+06	918693	3.25908e-06	0	0.440206	0.247772	0.127334	0.890836	0.783889	0.726533
Young leaf	1	246.08862 Da 147.96 s	24	5001.71	1848.54	36.9581	0.133347	0.0369837	3.4171e+06	947733	3.90233e-06	0	0.436279	0.0229413	0.0165832	0.893288	0.977357	0.899367
Young leaf	1	720.26234 Da 569.59 s	27	1475.95	332.239	22.5102	0.0363132	0.0100715	110383	30614.8	3.28974e-05	0	0.435379	0.177388	0.452274	0.893846	0.839308	0.512205
Young leaf	1	275.99230 Da 573.89 s	26	2127.88	504.572	23.7124	8549.88	53176.7	246576	82723.5	3.35124	20.7361	0.430972	0.36248	0.289561	0.896567	0.702291	0.598953
Young leaf	1	227.91594 Da 858.94 s	27	1985.97	266.648	13.4266	0.00207657	0.000575938	71101.4	19720	2.92058e-06	0	0.430085	0.166465	9.52873e-05	0.89711	0.848304	0.992349
Young leaf	1	164.04738 Da 119.14 s	27	2024.02	268.218	13.2517	0.0199737	0.00553971	71940.9	19952.8	2.77641e-05	0	0.428943	1.37301	0.593548	0.89781	0.285441	0.453856
Young leaf	1	375.84606 Da 858.79 s	27	2044.88	214.85	10.5067	0.0156183	0.00433175	46160.7	12802.7	3.38347e-05	0	0.426648	0.526281	1.47548	0.899208	0.602037	0.244572
Young leaf	1	352.25809 Da 776.84 s	27	5068.63	1199.78	23.6707	0.358461	0.0994191	1.43948e+06	399239	2.49021e-05	0	0.425471	0.0368645	1.19303	0.899923	0.9639	0.293158
Young leaf	1	365.87719 Da 32.85 s	27	3755.65	544.975	14.5108	0.0819215	0.0227209	296997	82372.3	2.75832e-05	0	0.423114	0.839195	0.198534	0.901347	0.452674	0.66272
Young leaf	1	516.08659 Da 283.32 s	27	2509.32	283.355	11.2921	0.0112168	0.00311097	80289.9	22268.4	1.39703e-05	5.1263e-14	0.421668	1.24085	0.113478	0.902217	0.319068	0.741216
Young leaf	1	310.18061 Da 735.62 s	25	2043.17	2106.58	103.104	0.284011	0.0787704	4.43767e+06	1.23079e+06	6.4e-06	2.09868e-14	0.419914	1.82715	1.57739	0.903268	0.197217	0.229693
Young leaf	1	742.04112 Da 645.32 s	27	2961.61	345.673	11.6718	0.00764733	0.00212099	119489	33140.4	6.4e-06	3.44457e-14	0.411572	2.47347	0.00129736	0.908203	0.12026	0.971776
Young leaf	1	117.93534 Da 825.50 s	27	4403.51	514.031	11.6732	0.00857533	0.00237837	264228	73283.6	3.24543e-06	0	0.406759	0.112259	1.15465	0.911	0.894609	0.300748
Young leaf	1	289.94328 Da 31.15 s	27	1619.19	360.687	22.2758	0.0138442	0.00383968	130095	36082	1.06416e-05	3.16376e-14	0.403019	0.0623504	0.0647792	0.91315	0.939813	0.802796
Young leaf	1	678.03655 Da 639.04 s	24	2734.29	1030.79	37.6988	0.0933717	0.0258966	1.06254e+06	294695	8.78762e-06	0	0.398138	1.12703	0.000697655	0.91592	0.351692	0.979301
Young leaf	1	384.19603 Da 776.59 s	27	2693.89	1134.87	42.1276	0.363569	0.100836	1.28793e+06	357207	2.8229e-05	0	0.396665	1.01971	0.838567	0.916749	0.385991	0.375311
Young leaf	1	129.96682 Da 33.33 s	23	9067.64	3942.92	43.4834	0.394867	0.109516	1.55466e+07	4.31185e+06	2.53989e-06	0	0.391625	1.29411	0.141459	0.919556	0.304999	0.712473
Young leaf	1	546.07291 Da 282.89 s	27	2541.04	330.02	12.9876	0.00697046	0.00193326	108913	30207.1	6.4e-06	2.6722e-14	0.386082	1.14642	0.122619	0.922595	0.345875	0.731424
Young leaf	1	516.13768 Da 38.77 s	25	922.272	391.663	42.4672	0.0485468	0.0134645	153400	42545.4	3.16473e-05	0	0.383701	2.43938	0.348288	0.923884	0.123334	0.564489
Young leaf	1	1098.53236 Da 544.20 s	27	114769	5773.94	5.03093	5.37167	1.48983	3.33384e+07	9.2464e+06	1.61126e-05	0	0.376524	0.887868	1.02947	0.92771	0.43348	0.327497
Young leaf	1	466.23996 Da 269.90 s	23	282.072	146.713	52.0128	0.00567634	0.00157433	21524.8	5969.91	2.63711e-05	9.56082e-14	0.36424	5.60897	0.00987392	0.934049	0.0162528	0.922255
Young leaf	1	590.52346 Da 776.70 s	27	3289.59	1430.57	43.4876	0.130977	0.0363265	2.04652e+06	567602	6.4e-06	0	0.361122	0.264945	2.07839	0.935614	0.77101	0.171391
Young leaf	1	1084.47379 Da 347.63 s	27	3552.44	552.819	15.5617	0.0115814	0.0032121	305609	84760.8	3.78961e-06	0	0.348491	0.692274	2.54172	0.94177	0.516777	0.133194
Young leaf	1	888.52505 Da 825.12 s	27	5650.68	483.72	8.56039	0.0149751	0.00415333	233985	64895.8	6.4e-06	2.48766e-14	0.342922	0.0729485	2.57041	0.944388	0.93	0.131194
Young leaf	1	1082.45732 Da 326.69 s	27	3352.38	489.806	14.6107	0.0153543	0.00425851	239910	66539.2	6.4e-06	0	0.327408	0.473624	1.2561	0.951364	0.632364	0.281247
Young leaf	1	242.90578 Da 863.84 s	27	2230.54	286.354	12.8379	0.00524791	0.00145551	81998.6	22742.3	6.4e-06	0	0.315657	1.64631	0.537304	0.95633	0.227966	0.475647
Young leaf	1	390.00388 Da 148.65 s	27	2906.25	379.507	13.0583	0.00921763	0.00255651	144026	39945.5	6.4e-06	2.02074e-14	0.311341	2.15467	1.31027	0.958084	0.152822	0.271538
Young leaf	1	450.24581 Da 469.32 s	26	401.91	121.985	30.3514	0.000952345	0.000264133	14880.4	4127.08	6.4e-06	0	0.288895	1.18515	0.63183	0.966588	0.33458	0.439953
Young leaf	1	244.90658 Da 860.32 s	27	7426.47	504.138	6.7884	0.0888934	0.0246546	254156	70490.1	3.4976e-05	0	0.275227	1.11512	0.049792	0.971251	0.355323	0.826649
Young leaf	1	353.86107 Da 873.39 s	26	2114.93	435.66	20.5993	0.0296237	0.00821614	189800	52641	1.56079e-05	0	0.275147	0.49171	0.00867257	0.971277	0.621755	0.927123
Young leaf	1	948.12398 Da 89.55 s	27	4955.71	337.209	6.80446	0.00727744	0.0020184	113710	31537.5	6.4e-06	4.43315e-14	0.259237	0.332269	2.44743	0.976209	0.722799	0.140034
Young leaf	1	599.52300 Da 794.41 s	27	6495.92	486.031	7.4821	0.0488378	0.0135452	236226	65517.4	2.06742e-05	0	0.250817	1.24148	0.0112936	0.978603	0.318896	0.916875
Young leaf	1	326.19088 Da 784.88 s	27	2817.86	2626.04	93.1925	0.441348	0.122408	6.89607e+06	1.91263e+06	6.4e-06	1.90991e-14	0.233991	1.74669	2.83373	0.982945	0.210271	0.11446
Young leaf	1	324.22539 Da 742.04 s	27	2744.81	597.29	21.7607	0.0228323	0.00633255	356755	98946	6.4e-06	3.26317e-14	0.22927	0.817534	1.31666	0.984058	0.461528	0.270422
Young leaf	1	164.04725 Da 96.83 s	24	1861.16	882.647	47.4245	0.0498602	0.0138287	779065	216074	6.4e-06	0	0.208025	0.190428	0.00615419	0.988512	0.828711	0.938581
Young leaf	1	434.21450 Da 173.23 s	26	290.506	83.2346	28.6516	0.000443392	0.000122975	6928	1921.48	6.4e-06	0	0.197622	0.35873	0.248222	0.990371	0.7048	0.626065
Young leaf	1	1154.51754 Da 534.84 s	27	3281.72	450.294	13.7213	0.0447863	0.0124215	202765	56236.8	2.20878e-05	0	0.127701	0.546894	2.2608	0.998034	0.59062	0.154905
Mature leaf	1	395.89743 Da 27.98 s	28	2137.18	240.385	11.2478	13505.2	14912.3	45134.4	14988.8	23.0308	22.3429	1.97522	2.30828	0.400705	0.117182	0.133664	0.536258
Mature leaf	1	503.92597 Da 30.87 s	28	2693.52	920.087	34.1592	348769	259931	519665	172933	40.1606	21.2753	3.57779	1.07255	4.42512	0.014401	0.366975	0.0526976
Mature leaf	1	387.94688 Da 30.96 s	28	5115.25	1218.54	23.8218	592412	446502	922266	306219	39.1114	21.2669	3.02567	0.914341	2.53551	0.0282458	0.421996	0.132161
Mature leaf	1	403.92334 Da 31.05 s	28	2732.95	1080.12	39.522	868002	483895	401965	134360	68.3484	14.7231	7.39174	0.0396272	4.57185	0.000403682	0.961248	0.049367
Mature leaf	1	273.96618 Da 31.11 s	28	13680.8	2630.44	19.2272	3.2106e+06	2.24032e+06	3.94114e+06	1.31369e+06	44.8926	20.6563	4.02653	2.40849	1.21007	0.00863205	0.123852	0.288658
Mature leaf	1	289.94328 Da 31.15 s	28	3135.56	1158.7	36.9537	923330	541118	552115	185025	62.5798	16.733	8.38196	0.216284	9.77953	0.000197998	0.807975	0.00692127
Mature leaf	1	159.98634 Da 31.32 s	28	3557.33	806.086	22.6599	203727	182452	459776	153038	30.7048	22.2307	2.29454	0.855039	0.35694	0.0746125	0.444986	0.559122
Mature leaf	1	411.87034 Da 32.46 s	28	2642.45	418.664	15.8438	39151.7	46176.4	139580	46790	21.9053	22.9795	2.08683	1.14248	3.20454	0.0999113	0.345279	0.093636
Mature leaf	1	327.90801 Da 32.48 s	28	2334.85	376.524	16.1263	52857.9	42090.6	92426.7	30770.2	36.3823	21.7584	2.49968	0.796579	0.979887	0.0562967	0.469047	0.337927
Mature leaf	1	533.80140 Da 32.83 s	25	1905.46	707.129	37.1106	109230	126642	397442	131836	21.5584	22.2654	1.45426	0.579188	0.0184096	0.250492	0.572402	0.893877
Mature leaf	1	885.62151 Da 32.81 s	27	1979.65	564.515	28.5159	110727	91113.9	213410	70782.5	34.1606	21.729	1.62909	1.52862	0.202383	0.193807	0.248771	0.659237
Mature leaf	1	449.83849 Da 32.82 s	27	2306.86	543.342	23.5533	0.0113885	0.00309957	295221	80349	3.85763e-06	1.39418e-14	1.19637	4.08593	0.184058	0.364449	0.0383247	0.674006
Mature leaf	1	801.65974 Da 32.79 s	28	2715.41	568.311	20.9291	168367	107628	160584	53317.1	51.183	19.2037	4.20694	4.16019	0.959024	0.00708605	0.0365315	0.342964
Mature leaf	1	617.76101 Da 32.81 s	28	1707.35	282.945	16.5722	0.00293486	0.000798767	80058	21789	3.66591e-06	0	0.785165	2.73668	1.00202	0.633983	0.0969987	0.332696
Mature leaf	1	717.69774 Da 32.83 s	28	3411.94	685.854	20.1016	257515	159694	219966	73006.8	53.932	18.5638	3.51309	1.97363	0.426486	0.0155438	0.173416	0.523603
Mature leaf	1	633.73555 Da 32.85 s	28	4183.59	802.684	19.1865	393820	230769	260888	86663.4	60.152	17.0036	4.30451	0.814764	0.615146	0.0063809	0.461408	0.445067
Mature leaf	1	365.87719 Da 32.85 s	28	3189.96	464.08	14.5481	0.0286926	0.00780915	215370	58616.3	1.33225e-05	0	0.754859	8.60128	0.00129091	0.657419	0.00324717	0.971813
Mature leaf	1	549.77370 Da 32.87 s	28	6346.18	1068.7	16.8401	819577	450795	366662	122115	69.0904	14.3067	5.15588	1.75609	0.0862212	0.00269537	0.206421	0.773061
Mature leaf	1	281.91571 Da 32.91 s	28	1924.07	366.854	19.0665	0.00445679	0.00121298	134582	36628.6	3.31158e-06	0	1.92511	5.78005	4.91754	0.125943	0.0137709	0.0424479
Mature leaf	1	465.81211 Da 32.91 s	28	7489.24	1316.8	17.5826	1.11193e+06	651628	705466	235232	61.1826	16.901	4.63692	3.21001	0.451398	0.00450817	0.0691092	0.511888
Mature leaf	1	381.85104 Da 32.95 s	28	11130.2	1794.02	16.1185	1.57995e+06	1.04458e+06	1.6965e+06	563068	48.2214	19.7871	3.73306	1.46769	3.26668	0.0120219	0.261731	0.0907948
Mature leaf	1	886.02116 Da 32.97 s	28	2547.96	517.608	20.3146	0.00936335	0.00254838	267918	72917.9	3.49486e-06	0	0.931176	0.188689	2.20233	0.526485	0.829979	0.15851
Mature leaf	1	297.88918 Da 33.00 s	28	11579.6	1733.42	14.9697	1.99778e+06	1.13849e+06	1.1143e+06	371010	64.1943	15.9168	4.73145	0.476972	1.4178	0.00409487	0.629759	0.252268
Mature leaf	1	213.92730 Da 33.18 s	28	1850.92	336.409	18.1752	66364.2	39542.1	48016.7	15935.1	58.0204	17.5354	6.00623	1.38642	6.50815	0.00123906	0.280227	0.0221493
Mature leaf	1	572.14467 Da 33.79 s	25	1440.63	644.935	44.7675	200237	136501	229652	76521.7	46.5788	20.3353	2.89613	0.671726	0.0785851	0.0333279	0.52554	0.783053
Mature leaf	1	129.96682 Da 33.33 s	27	8785.98	1955.41	22.256	71825.8	768215	3.75657e+06	1.2334e+06	1.87614	20.0215	0.713225	0.359924	0.0845961	0.689965	0.703593	0.775146
Mature leaf	1	634.13616 Da 33.31 s	28	14397.4	3200.13	22.2271	1.40296e+06	2.44802e+06	8.94519e+06	2.98913e+06	13.5576	22.4712	2.71835	0.676744	6.3485	0.0420203	0.523126	0.0235741
Mature leaf	1	556.04414 Da 33.50 s	28	3373.71	492.361	14.594	124445	81218.2	125204	41662.2	49.848	19.6155	4.30814	2.5826	1.39244	0.00635622	0.108684	0.256368
Mature leaf	1	1110.30749 Da 33.74 s	28	4234.14	565.944	13.3662	0.0204987	0.00557904	320292	87172.5	6.4e-06	2.57009e-14	0.248429	0.622125	0.525845	0.979777	0.550094	0.47952
Mature leaf	1	527.12565 Da 33.83 s	28	1412.57	473.076	33.4905	0.00863028	0.00234886	223801	60910.9	3.85623e-06	1.30043e-14	1.62456	3.12019	7.55603	0.195098	0.0736154	0.0149214
Mature leaf	1	426.07762 Da 33.74 s	28	23450.2	2232.73	9.52117	2.31118e+06	1.61425e+06	2.84512e+06	948354	44.8224	20.668	2.81633	0.252628	0.0629405	0.0369571	0.779996	0.805311
Mature leaf	1	768.19482 Da 33.74 s	28	7726.55	862.719	11.1657	114649	178435	637587	212081	15.241	22.2659	1.44955	0.743104	0.280163	0.25223	0.492355	0.60434
Mature leaf	1	846.28502 Da 33.83 s	28	15204.4	4487.58	29.515	8.35877e+06	6.32056e+06	1.25324e+07	4.18992e+06	40.011	21.5935	5.28912	1.26858	8.59385	0.00237413	0.309734	0.0103133
Mature leaf	1	334.06678 Da 34.41 s	24	1657.46	1087.8	65.6306	1.10384e+06	581439	311099	104214	78.0133	11.0853	8.29832	0.683905	1.6791e-05	0.000209755	0.519703	0.996785
Mature leaf	1	147.05438 Da 34.40 s	25	2301.79	993.499	43.162	0.0453011	0.0123294	987040	268638	4.58959e-06	0	3.20168	2.77253	11.5798	0.0226625	0.0944882	0.00393424
Mature leaf	1	180.06255 Da 33.99 s	27	1296.69	424.106	32.7069	21194.2	40494.3	159906	52747.5	11.7031	21.4679	1.10783	1.49451	2.10978	0.413308	0.255934	0.166956
Mature leaf	1	447.15806 Da 33.93 s	28	8486.85	3386.82	39.9067	6.97021e+06	4.14593e+06	4.85923e+06	1.61695e+06	58.9226	17.435	4.2491	0.460972	0.0422636	0.00677115	0.639313	0.839882
Mature leaf	1	489.17238 Da 34.40 s	28	9165.33	2114.33	23.0688	1.01352e+06	1.14129e+06	3.51771e+06	1.16685e+06	22.3675	22.2663	1.78232	0.78301	1.71729	0.154908	0.474841	0.209753
Mature leaf	1	342.11611 Da 34.12 s	28	181309	18804.4	10.3715	1.54994e+08	1.12354e+08	2.10866e+08	7.03432e+07	42.3643	21.1148	2.95244	0.428731	0.953983	0.0310044	0.65907	0.344198
Mature leaf	1	504.16824 Da 34.22 s	28	33314.9	8631.63	25.9092	9.27644e+06	1.73104e+07	6.58673e+07	2.18981e+07	12.3449	22.0426	2.03977	1.01721	3.34376	0.106839	0.385239	0.0874126
Mature leaf	1	730.23672 Da 33.97 s	28	7677	1761.67	22.9474	1.78485e+06	1.12478e+06	1.50775e+06	504327	54.2078	18.9356	3.37727	0.334982	0.806749	0.0182863	0.720567	0.383274
Mature leaf	1	1026.34840 Da 33.98 s	28	13959.5	3617.43	25.9137	8.36108e+06	5.00756e+06	5.68041e+06	1.90017e+06	59.5455	17.5363	4.04648	0.517153	0.548139	0.00844378	0.606469	0.47051
Mature leaf	1	475.15739 Da 34.58 s	25	1520.95	654.006	42.9998	37813.7	93630.8	392249	129445	8.79261	21.2335	2.54276	2.71753	24.9128	0.05311	0.0983704	0.000161072
Mature leaf	1	1138.27051 Da 35.06 s	25	4348.61	1708.1	39.2792	2.57204e+06	1.27358e+06	365780	121799	87.5493	6.60029	16.6209	1.51656	0.132328	2.87598e-06	0.251277	0.721107
Mature leaf	1	1173.40377 Da 34.84 s	27	1568.12	498.275	31.7752	11274.7	51255.7	237712	78064.5	4.52824	20.4128	0.966788	0.497834	1.14799	0.502037	0.617542	0.300906
Mature leaf	1	831.28969 Da 34.71 s	28	3041.84	768.246	25.256	39831.1	126884	552939	182643	6.71949	21.067	1.0042	0.593451	0.263251	0.477213	0.56488	0.615368
Mature leaf	1	274.04428 Da 34.71 s	28	1883.58	375.472	19.9339	44900.2	41625.4	101319	34162.9	30.7076	23.0921	3.07668	3.08254	0.0844946	0.0264852	0.0756023	0.775277
Mature leaf	1	1224.37374 Da 34.82 s	28	5456.35	1488.84	27.2864	231187	507339	2.00192e+06	666719	10.3527	21.9911	2.12751	1.21024	3.53799	0.0943105	0.325637	0.0795351
Mature leaf	1	586.14026 Da 34.87 s	28	1906.44	728.928	38.235	151294	142007	386887	127986	28.1121	21.954	2.27282	1.67564	0.0751727	0.0769022	0.220387	0.787689
Mature leaf	1	1404.43546 Da 35.03 s	28	6082.59	1115.8	18.3442	146269	303115	1.11201e+06	376394	11.6245	23.1723	1.16896	1.11588	0.154105	0.379014	0.353355	0.700165
Mature leaf	1	616.15984 Da 34.79 s	28	2490.14	520.081	20.8856	63143.7	75807.2	215414	73423.3	22.6681	24.0942	2.48165	3.28274	0.00066189	0.0576915	0.0656889	0.979814
Mature leaf	1	882.26110 Da 34.90 s	28	17174	4017.55	23.3932	1.17432e+06	3.56116e+06	1.50481e+07	5.00379e+06	7.23887	21.5636	2.0443	0.957997	3.90968	0.10615	0.405932	0.0666863
Mature leaf	1	540.14508 Da 34.95 s	28	33525.9	6856.75	20.4521	178.829	48.6711	4.70149e+07	1.27958e+07	0.000380365		1.87834	0.762995	5.28061	0.134748	0.483535	0.0363676
Mature leaf	1	454.10189 Da 35.68 s	23	3380.17	1972.83	58.3649	699452	968117	3.24581e+06	1.08344e+06	17.7289	22.6129	1.85103	1.65686	0.94067	0.140186	0.223801	0.347486
Mature leaf	1	1124.32333 Da 35.49 s	24	7331.81	5548.22	75.6732	2.94997e+07	1.50861e+07	6.24691e+06	2.08769e+06	82.5245	9.04085	11.8793	0.561246	0.426325	2.45095e-05	0.582027	0.52368
Mature leaf	1	944.26100 Da 35.10 s	28	3144.77	1297.04	41.2445	873878	590191	918766	308349	48.748	20.3491	5.1415	1.56681	4.11265	0.00273288	0.241019	0.0607104
Mature leaf	1	794.14366 Da 35.14 s	28	4512.21	1205.69	26.7205	1.02278e+06	557904	445890	148205	69.6398	14.0288	4.99615	1.49414	0.154274	0.00314681	0.256013	0.70001
Mature leaf	1	602.14504 Da 35.14 s	28	3708.43	1642.3	44.2856	1.87013e+06	1.1003e+06	1.12562e+06	377655	62.4261	16.8369	5.81225	1.12892	1.10745	0.00146968	0.349371	0.309293
Mature leaf	1	1136.25795 Da 35.14 s	28	5096.4	1185.03	23.2523	925137	524465	509854	169532	64.4699	15.7669	4.52317	2.23134	0.739523	0.00506891	0.141796	0.403349
Mature leaf	1	948.31148 Da 35.32 s	28	1454.01	266.549	18.332	0.0155936	0.00424403	71048.1	19336.8	2.19479e-05	0	0.628799	1.19985	3.39008	0.756208	0.328566	0.0854526
Mature leaf	1	606.19551 Da 35.43 s	28	1886.3	360.457	19.1092	0.0512482	0.013948	129929	35362.2	3.94433e-05	1.26712e-13	0.754025	0.729923	3.11109	0.658067	0.4983	0.0981115
Mature leaf	1	1466.43506 Da 35.47 s	28	3236.68	1993.56	61.593	4.14472e+06	2.06668e+06	594843	198690	87.4494	6.7108	17.1494	0.956009	0.102737	2.34263e-06	0.406648	0.752991
Mature leaf	1	260.02970 Da 35.50 s	28	742.429	234.506	31.5863	0.00497929	0.00135519	54993.1	14967.2	9.05439e-06	2.64613e-14	1.66007	0.987433	2.21378	0.185202	0.395491	0.157502
Mature leaf	1	782.20778 Da 35.58 s	28	12016.9	8432.16	70.1694	7.27978e+07	3.67181e+07	1.25244e+07	4.18603e+06	85.3211	7.74813	13.4692	0.450769	0.230359	1.11447e-05	0.645492	0.638181
Mature leaf	1	268.07898 Da 35.67 s	28	1061.27	211.898	19.9666	702.118	9198.92	44246.7	14632.4	1.56204	20.4302	1.028	0.504089	1.09275	0.461901	0.613932	0.312415
Mature leaf	1	534.17845 Da 35.62 s	28	35819	16890	47.1537	6.38973e+07	7.4043e+07	2.26233e+08	7.54763e+07	22.0236	22.6569	3.05933	0.53217	8.53556	0.0270701	0.598016	0.0105239
Mature leaf	1	452.02565 Da 35.40 s	28	4988.79	1491.37	29.8944	1.47171e+06	829937	790894	262887	65.0449	15.5681	4.34145	1.31653	0.442016	0.00613475	0.297321	0.516243
Mature leaf	1	720.21019 Da 35.19 s	28	155146	15499.1	9.99006	1.45112e+07	5.41031e+07	2.26822e+08	7.62626e+07	6.01292	22.1298	1.78286	1.00342	2.28213	0.154785	0.389948	0.151649
Mature leaf	1	1062.32627 Da 35.14 s	28	50874.2	6371.17	12.5234	4.04093	1.0998	4.05918e+07	1.10477e+07	9.95504e-06	3.67098e-14	0.97289	0.463398	0.871247	0.497927	0.637854	0.365393
Mature leaf	1	136.03706 Da 36.22 s	24	3026.16	1713.95	56.6378	1.59421e+06	1.01374e+06	1.44831e+06	482439	52.3976	19.1248	4.30791	0.500272	1.75447	0.00635778	0.616132	0.205142
Mature leaf	1	436.05114 Da 35.93 s	28	2738.32	310.9	11.3537	40749.3	29528.7	57623.8	19115.5	41.4232	20.8977	3.21081	0.36477	4.37664	0.0224081	0.700348	0.0538553
Mature leaf	1	778.16813 Da 35.71 s	28	3331.02	581.561	17.4589	0.0590395	0.0160685	338213	92049.9	1.74563e-05	0	2.34446	0.387312	9.77754	0.0696259	0.685475	0.00692578
Mature leaf	1	566.05512 Da 36.03 s	28	1981.88	483.799	24.4111	87967.6	69476.1	151625	50438.6	36.7155	21.6712	3.12328	0.540953	2.71858	0.0249823	0.593134	0.119966
Mature leaf	1	192.06221 Da 36.11 s	28	23881.1	11709.9	49.0342	1.54886e+07	3.17489e+07	1.22756e+08	4.09197e+07	11.2038	22.1269	1.95174	0.710488	4.71935	0.121204	0.507215	0.0462647
Mature leaf	1	440.09185 Da 36.10 s	28	25621.3	18107.9	70.6752	3.23891e+08	1.65849e+08	6.82301e+07	2.282e+07	82.5997	9.0277	11.4437	0.505402	0.390326	3.08791e-05	0.613177	0.541516
Mature leaf	1	282.09446 Da 36.53 s	27	1773.25	523.427	29.518	0.109371	0.029767	273976	74566.8	3.99199e-05	0	0.685859	3.90284	0.917289	0.711474	0.043188	0.353371
Mature leaf	1	208.05673 Da 36.63 s	27	2549.91	674.992	26.4712	27158.3	97565.5	430247	142297	5.93746	21.0556	2.27536	1.5425	6.52707	0.0766299	0.245922	0.0219872
Mature leaf	1	405.11107 Da 36.61 s	28	2911.98	1519.04	52.165	606026	605680	1.73221e+06	573468	25.918	22.0834	2.50335	2.41733	4.13905	0.056017	0.123026	0.0599804
Mature leaf	1	564.15229 Da 37.05 s	22	2043	1762.45	86.268	1.19134e+06	925855	1.9844e+06	659677	37.5138	21.538	7.58352	0.497928	25.3373	0.00034982	0.617488	0.000148393
Mature leaf	1	296.10975 Da 37.46 s	25	2925.06	1312.38	44.8669	0.0461553	0.0125619	1.72235e+06	468764	2.67978e-06	0	1.47756	2.74338	0.692638	0.242078	0.0965239	0.418322
Mature leaf	1	307.08283 Da 37.13 s	26	3141.74	2325.31	74.0136	4.11328e+06	2.36782e+06	2.1375e+06	718721	65.8043	15.8573	7.60896	1.73516	4.88931	0.000343306	0.209956	0.0429685
Mature leaf	1	134.02163 Da 37.93 s	25	6937.48	2956.05	42.6098	149100	1.80212e+06	8.59932e+06	2.8486e+06	1.70431	20.5595	0.881942	0.418834	0.0614303	0.561527	0.665273	0.80761
Mature leaf	1	516.13768 Da 38.77 s	28	3724.77	971.681	26.087	135553	226682	818893	273434	14.2022	22.4625	1.07682	0.25413	0.166984	0.431671	0.778863	0.688581
Mature leaf	1	174.01724 Da 39.74 s	27	2961.19	897.659	30.3141	0.0324475	0.00883108	805791	219309	4.02678e-06	0	0.8781	0.204156	2.42414	0.564319	0.817564	0.140322
Mature leaf	1	296.11006 Da 45.77 s	28	3797.9	1052.65	27.7165	505454	366507	661739	221981	43.3051	21.3154	3.71391	0.252261	4.64985	0.01229	0.780273	0.0476972
Mature leaf	1	302.09862 Da 48.39 s	26	2146.29	718.825	33.4915	70429	118068	450099	148310	13.5303	21.5262	1.74624	2.79781	1.2179	0.163274	0.0927626	0.287162
Mature leaf	1	306.07288 Da 56.47 s	28	6335.43	6249.95	98.6508	5.12981e+06	9.00018e+06	3.42477e+07	1.13313e+07	13.0272	21.7696	1.18536	0.649808	0.359971	0.370239	0.536234	0.557478
Mature leaf	1	154.02759 Da 56.81 s	26	2741.88	1130.88	41.2449	0.403282	0.109759	1.2789e+06	348073	3.15335e-05	1.78377e-13	0.388688	0.194177	0.277137	0.922337	0.82555	0.606281
Mature leaf	1	316.07929 Da 57.63 s	27	2314.37	850.84	36.7634	0.0273853	0.00745335	723929	197029	3.78288e-06	1.6081e-14	0.565912	0.137478	0.0235719	0.804463	0.872639	0.880026
Mature leaf	1	394.05057 Da 62.02 s	28	2070	580.729	28.0546	0.0215811	0.00587364	337246	91786.8	6.39922e-06	2.44089e-14	1.56975	1.68758	5.55463	0.211435	0.218248	0.0324446
Mature leaf	1	372.06887 Da 61.87 s	28	7972.23	3248.21	40.744	75900	2.12867e+06	1.04801e+07	3.45803e+06	0.71902	20.1527	1.43369	0.858766	4.44204	0.258163	0.4435	0.0523003
Mature leaf	1	210.03680 Da 62.14 s	27	5262.07	2221.95	42.2259	0.170442	0.0463884	4.93708e+06	1.3437e+06	3.45228e-06	1.33387e-14	1.0636	0.729589	4.78207	0.439699	0.498452	0.0450151
Mature leaf	1	594.13695 Da 62.18 s	28	11418.1	7746.57	67.8445	1.53323e+07	1.58493e+07	4.56594e+07	1.51722e+07	25.1383	22.3549	1.82064	1.02366	0.131517	0.146507	0.383058	0.721924
Mature leaf	1	354.09491 Da 67.41 s	28	17980.6	6361.39	35.3792	5.85798	1.59434	4.04672e+07	1.10138e+07	1.44759e-05	0	1.2831	2.49001	1.93805	0.321604	0.11647	0.184177
Mature leaf	1	376.07584 Da 67.51 s	28	2560.46	755.99	29.5256	10111.4	123906	562132	189321	1.76697	21.6091	1.44671	3.60182	1.72217	0.253281	0.052784	0.20914
Mature leaf	1	328.07834 Da 69.49 s	28	1433.57	310.863	21.6845	26411	26483	72413.2	24200.1	26.7252	22.697	2.00007	3.40975	0.180583	0.113079	0.0601655	0.676905
Mature leaf	1	306.07352 Da 74.14 s	28	22185	13024.7	58.7095	6.64833e+07	5.1001e+07	1.07136e+08	3.56233e+07	38.2925	21.4609	2.58516	1.18341	0.118111	0.050166	0.333259	0.735862
Mature leaf	1	340.07896 Da 77.36 s	27	2424.64	632.466	26.0849	35945.8	91899.1	366831	122915	8.92448	22.2507	1.01194	0.617337	0.260971	0.472193	0.552532	0.61689
Mature leaf	1	136.03747 Da 77.92 s	25	6182.7	2621.06	42.3935	2.10894e+06	1.96462e+06	4.95926e+06	1.66213e+06	29.837	22.7457	2.26815	1.26319	0.68999	0.0774038	0.311167	0.419194
Mature leaf	1	320.04971 Da 77.94 s	26	2127.38	694.334	32.638	131175	132952	362692	121479	26.5608	22.8521	1.62643	0.514152	0.000299996	0.194562	0.608173	0.986409
Mature leaf	1	298.06853 Da 77.75 s	28	9392.84	3159.01	33.6322	4.52108e+06	3.16161e+06	5.69957e+06	1.8947e+06	44.2348	20.5986	3.51491	2.18057	0.33918	0.0155103	0.147469	0.568954
Mature leaf	1	618.11921 Da 77.78 s	28	2457.57	1127.94	45.8966	394265	352578	900321	298879	30.4549	22.0678	2.02577	1.06288	0.110377	0.108996	0.370094	0.744313
Mature leaf	1	324.14143 Da 81.90 s	28	6009.48	890.033	14.8105	97507.7	181031	700716	231844	12.2156	21.7113	1.36358	1.45608	0.0178725	0.286053	0.264287	0.895426
Mature leaf	1	580.14215 Da 83.77 s	28	776.465	639.612	82.3748	44165.7	91567	367630	121421	10.7251	21.471	1.08376	0.90801	0.137258	0.427505	0.424385	0.716201
Mature leaf	1	772.20416 Da 84.40 s	28	2793.74	1099.21	39.3455	0.0382261	0.0104038	1.20826e+06	328848	3.16372e-06	0	1.37103	0.568278	5.82077	0.282957	0.578233	0.0290975
Mature leaf	1	356.07387 Da 87.64 s	28	6708.68	1957.36	29.1765	0.12202	0.0332096	3.83125e+06	1.04273e+06	3.18486e-06	1.21543e-14	1.3328	0.69814	3.93263	0.299186	0.512973	0.0659769
Mature leaf	1	654.14177 Da 87.84 s	28	1668.71	555.328	33.2788	0.0120559	0.00328121	308389	83932.8	3.90933e-06	0	1.74343	0.344754	9.04699	0.163945	0.713862	0.00883095
Mature leaf	1	894.20499 Da 89.07 s	28	9096.37	1674.33	18.4066	0.606353	0.165028	2.80338e+06	762983	2.16293e-05	6.64428e-14	0.802354	2.56636	4.46377	0.620823	0.110006	0.0517953
Mature leaf	1	396.03955 Da 89.20 s	26	3257.53	989.643	30.3802	0.0345141	0.00939354	979394	266557	3.52402e-06	0	0.602962	1.22715	0.00606753	0.776235	0.320935	0.938942
Mature leaf	1	180.04448 Da 89.53 s	26	1988.03	646.589	32.524	0.0160233	0.00436099	418077	113786	3.83262e-06	0	0.81259	1.06558	0.878771	0.613039	0.369219	0.363388
Mature leaf	1	1192.27084 Da 89.28 s	27	2000.87	656.05	32.7882	0.0154661	0.00420934	430402	117141	3.59341e-06	1.3524e-14	0.870447	2.01139	2.17345	0.569902	0.168317	0.161087
Mature leaf	1	136.03780 Da 89.33 s	27	47510.1	11070	23.3002	6.62441e+06	2.55827e+07	1.16332e+08	3.82336e+07	5.38761	20.5755	1.40244	1.70154	1.33692	0.270252	0.215778	0.26566
Mature leaf	1	948.12398 Da 89.55 s	28	4848.03	377.875	7.79439	19032.5	32586	124813	41148.4	13.2312	21.5422	1.39393	1.91251	0.285561	0.273641	0.18204	0.600911
Mature leaf	1	916.18230 Da 89.58 s	28	1920.38	258.217	13.4462	0.00186223	0.000506834	66676.2	18147	2.79294e-06	0	0.457209	0.402173	0.392346	0.881279	0.675866	0.540485
Mature leaf	1	298.06897 Da 89.22 s	28	150738	23759.4	15.762	38.1847	10.3926	5.64509e+08	1.5364e+08	6.76423e-06	2.98644e-14	2.22202	8.48737	5.33136	0.0825586	0.00342478	0.0356012
Mature leaf	1	320.04912 Da 90.16 s	26	2310.91	659.439	28.5359	0.0951693	0.0259018	434860	118354	2.1885e-05	0	0.773315	1.32087	1.9168	0.643115	0.296226	0.18646
Mature leaf	1	650.05687 Da 89.83 s	28	3837.11	251.275	6.54854	0.00842123	0.00229197	63139.1	17184.3	1.33376e-05	0	0.377776	1.04002	1.99884e-06	0.928177	0.377586	0.998891
Mature leaf	1	618.11933 Da 90.21 s	28	13273.1	874.072	6.58528	101830	174457	667856	220219	13.23	21.5546	1.284	0.2528	0.834296	0.321184	0.779866	0.375481
Mature leaf	1	351.98817 Da 90.48 s	26	2174.01	609.976	28.0577	28952.7	89923.5	345771	118446	7.72641	23.541	1.53343	1.79254	0.962097	0.223016	0.200425	0.342216
Mature leaf	1	324.14151 Da 95.31 s	22	151.896	41.6124	27.3954	201.764	394.478	1542.75	511.003	11.5656	21.7333	1.50852	1.51509	0.0164856	0.231324	0.251584	0.899541
Mature leaf	1	164.04725 Da 96.83 s	27	3439.29	1638.03	47.6269	0.0940415	0.0255948	2.68313e+06	730254	3.50492e-06	0	1.14333	1.73054	5.97393	0.393085	0.210744	0.0273532
Mature leaf	1	338.09955 Da 96.80 s	28	17050	6262.2	36.7283	670171	8.03681e+06	3.85906e+07	1.27574e+07	1.70697	20.4306	1.58342	2.09974	4.96815	0.207236	0.157041	0.041533
Mature leaf	1	290.07852 Da 98.45 s	28	30493	28226.7	92.5676	1.97698e+08	2.1076e+08	6.1333e+08	2.04325e+08	24.3762	22.5425	1.61786	1.02397	0.276703	0.197023	0.382954	0.606561
Mature leaf	1	866.20356 Da 113.97 s	28	1139.84	522.973	45.8812	83377.2	75150.5	194555	64517	29.9991	22.0226	2.08961	0.83599	0.501497	0.0995186	0.452669	0.489702
Mature leaf	1	326.09964 Da 118.49 s	28	4109.4	951.476	23.1537	86110.4	202712	824954	273621	9.45162	21.6344	1.49991	1.13918	1.32088	0.234264	0.346271	0.268429
Mature leaf	1	426.09394 Da 118.95 s	28	2437.65	1295.9	53.1617	699217	526416	1.04152e+06	347960	40.168	21.5268	2.55313	1.31854	0.131943	0.0523731	0.296813	0.721494
Mature leaf	1	578.14289 Da 118.55 s	28	30008.2	17971.4	59.8882	9.51372e+07	8.82741e+07	2.33428e+08	7.74995e+07	28.9553	22.1591	1.87789	1.10429	0.102251	0.134836	0.356941	0.753555
Mature leaf	1	164.04738 Da 119.14 s	26	2558.54	821.366	32.1029	96409.2	157480	584155	193362	14.1661	21.8749	1.82773	1.81556	1.43475	0.145007	0.19674	0.249576
Mature leaf	1	464.18871 Da 129.42 s	28	680.801	97.9845	14.3925	0.00085374	0.000232359	9600.95	2613.05	8.89224e-06	2.67936e-14	0.735262	0.107755	0.345355	0.672699	0.898536	0.565497
Mature leaf	1	610.15244 Da 131.04 s	28	5324.1	2147.64	40.338	0.261816	0.0712573	4.61234e+06	1.25532e+06	5.67643e-06	0	1.30257	1.11866	3.35431	0.312643	0.352502	0.0869615
Mature leaf	1	882.19795 Da 138.27 s	28	5648.53	3732.07	66.0715	2.91111e+06	3.51669e+06	1.121e+07	3.72536e+06	20.6153	22.3824	1.61776	1.24551	0.0387946	0.197052	0.315917	0.8465
Mature leaf	1	164.04736 Da 138.87 s	27	8694.34	2322.79	26.7161	0.450314	0.12256	5.39533e+06	1.46842e+06	8.34636e-06	0	0.981288	3.23979	0.119689	0.492309	0.0676846	0.734177
Mature leaf	1	586.12851 Da 138.54 s	28	2210.97	505.674	22.8712	1.30727	0.355794	255705	69594.1	0.000511239	0	0.960701	0.595646	2.82077	0.50616	0.563732	0.113754
Mature leaf	1	282.07347 Da 138.75 s	28	12063.9	2559.54	21.2165	0.186915	0.0508719	6.55125e+06	1.78302e+06	2.85313e-06	0	0.649725	1.09129	2.1641	0.739855	0.361013	0.161933
Mature leaf	1	298.06778 Da 140.65 s	26	2427.4	1194.14	49.1942	371804	380753	1.07981e+06	359432	25.6132	22.4611	1.98094	0.730638	0.959378	0.116225	0.497976	0.342878
Mature leaf	1	136.03726 Da 143.09 s	25	4556.81	1804.71	39.6046	58373	660709	3.20251e+06	1.05497e+06	1.7901	20.2194	1.15758	4.49252	0.00467528	0.385206	0.0295891	0.946389
Mature leaf	1	572.15301 Da 145.52 s	28	2835.86	1461.97	51.553	427120	526501	1.73364e+06	573428	19.7671	22.0486	1.45535	0.828322	0.148398	0.250095	0.455804	0.705479
Mature leaf	1	870.23420 Da 147.54 s	25	2030.05	1631.65	80.375	1.28149e+06	886159	1.50051e+06	501486	46.0635	20.6129	3.10184	1.67591	0.0350175	0.0256617	0.22034	0.854067
Mature leaf	1	290.07891 Da 147.83 s	28	139531	55727.4	39.939	1.45863e+09	1.01637e+09	1.76691e+09	5.89668e+08	45.2212	20.6739	2.84374	0.757222	0.0205311	0.0356637	0.486077	0.887971
Mature leaf	1	246.08862 Da 147.96 s	26	2268.35	880.424	38.8134	0.064012	0.0174219	775146	210968	8.25806e-06	0	0.578681	0.221849	0.00325722	0.794814	0.803618	0.955241
Mature leaf	1	892.21400 Da 148.25 s	26	1221.61	564.999	46.2504	162429	108076	170287	56825.7	48.8192	19.9952	3.19454	1.04258	0.0156953	0.0228636	0.376741	0.901965
Mature leaf	1	634.07617 Da 148.50 s	28	1611.52	314.947	19.5435	22112.7	25308.7	78471	26053.3	21.9844	22.3284	1.51775	0.657843	0.163842	0.228208	0.532285	0.691357
Mature leaf	1	358.06459 Da 148.54 s	28	2100.72	270.524	12.8777	0.366819	0.0998356	73183.1	19917.9	0.000501233	0	0.990977	0.776485	2.90809	0.485885	0.477656	0.108752
Mature leaf	1	390.00388 Da 148.65 s	28	2773.8	419.782	15.1338	0.0273651	0.00744784	176217	47960.2	1.55292e-05	4.6714e-14	0.533693	1.01476	1.12117	0.82834	0.386069	0.30642
Mature leaf	1	402.15281 Da 152.40 s	28	3275.66	498.848	15.2289	0.0159263	0.0043346	248849	67728.1	6.4e-06	0	0.413422	1.42005	1.02223	0.908349	0.272398	0.328022
Mature leaf	1	626.14759 Da 155.74 s	28	4469.85	1524.46	34.1053	289832	532762	2.05229e+06	679361	12.3748	21.7555	1.04057	0.33878	0.471213	0.453966	0.717953	0.502904
Mature leaf	1	320.05293 Da 159.73 s	28	4991.82	2088.93	41.847	1.7228e+06	1.31484e+06	2.74212e+06	911726	38.5852	21.4223	2.8698	0.880566	1.01291	0.0344803	0.43492	0.330166
Mature leaf	1	354.09381 Da 160.97 s	28	1941.74	427.57	22.02	18178.6	44010.8	166272	56424.2	9.85552	23.1733	1.72472	2.30267	0.0128954	0.168487	0.134239	0.911094
Mature leaf	1	164.04693 Da 161.03 s	28	769.092	176.969	23.0101	10088.1	9583.8	22760.6	7747.68	30.7107	23.7186	2.32014	0.61675	0.822314	0.0720089	0.552832	0.378842
Mature leaf	1	866.20426 Da 165.77 s	28	16768.2	6726.47	40.1143	1.94532e+07	1.41436e+07	2.70725e+07	9.0126e+06	41.8118	21.067	2.85231	1.26726	0.207074	0.0352694	0.310085	0.655587
Mature leaf	1	312.08374 Da 166.17 s	26	2015.9	636.938	31.5957	0.056201	0.015296	405691	110415	1.38532e-05	5.73912e-14	1.23867	1.58233	0.637503	0.342947	0.237948	0.437076
Mature leaf	1	194.05701 Da 166.12 s	28	1800.1	267.702	14.8715	1724.04	14702.8	70055.9	23115.9	2.40185	20.4183	0.912971	1.00912	0.818382	0.539281	0.387993	0.379954
Mature leaf	1	466.11047 Da 168.84 s	28	1930.84	690.185	35.7452	1.14941	0.312831	476354	129647	0.000241293	7.8204e-13	1.288	1.38154	4.13856	0.319326	0.281383	0.0599939
Mature leaf	1	336.08340 Da 168.96 s	28	3457.95	595.734	17.228	60319.9	84649.8	297943	98463.1	16.8367	21.9014	1.10821	0.159377	0.0513747	0.413086	0.8541	0.823748
Mature leaf	1	434.21450 Da 173.23 s	28	3756.2	1766.43	47.0271	0.0886646	0.0241314	3.12028e+06	849232	2.84156e-06	0	1.26518	1.28756	6.31158	0.33006	0.304753	0.0239184
Mature leaf	1	416.16807 Da 178.45 s	28	7071.36	1105.09	15.6276	0.486035	0.132282	1.22121e+06	332373	3.97993e-05	0	0.726871	3.03531	0.0568502	0.679265	0.0781818	0.814772
Mature leaf	1	1002.22093 Da 179.44 s	28	679.707	273.37	40.2187	24787.9	21207.1	51420.6	17085.3	32.5265	21.9839	2.54376	2.28472	0.0373949	0.0530388	0.136096	0.849257
Mature leaf	1	1154.27080 Da 179.47 s	28	3880.92	1798.5	46.342	1.22584e+06	961127	2.08304e+06	692600	37.0469	21.6033	2.58612	1.70382	0.172328	0.050101	0.215376	0.683928
Mature leaf	1	1442.32835 Da 185.45 s	28	3409.63	1470.32	43.1227	763388	625887	1.44336e+06	479609	34.5933	21.8122	2.3919	1.24617	0.126116	0.0652196	0.315738	0.727437
Mature leaf	1	626.14812 Da 186.50 s	28	26833	5987.65	22.3145	1.31945e+06	7.41636e+06	3.4619e+07	1.14068e+07	3.67141	20.5122	1.38612	1.03949	1.72376	0.276784	0.377762	0.208941
Mature leaf	1	866.20165 Da 186.52 s	28	1439.42	709.791	49.311	137637	135385	374920	124593	26.853	22.3119	1.84424	0.979776	0.53716	0.141572	0.398178	0.474911
Mature leaf	1	480.09042 Da 192.57 s	28	50758.7	14513.7	28.5936	3.03305e+07	5.00547e+07	1.82441e+08	6.07096e+07	14.2549	22.2356	1.44396	0.626248	0.14866	0.254306	0.548004	0.705232
Mature leaf	1	682.24590 Da 192.91 s	25	413.052	179.021	43.3409	1283.1	6965.65	30857.6	10322.2	3.99214	21.5264	3.12954	4.31053	10.3256	0.0247876	0.0331848	0.00580301
Mature leaf	1	1730.38369 Da 193.97 s	28	2051.54	846.401	41.2569	283685	212679	442905	146701	39.0433	21.1181	3.01665	1.48581	0.660052	0.0285704	0.257798	0.429248
Mature leaf	1	1154.26912 Da 194.44 s	28	918.912	443.035	48.213	44616.3	50570.9	154671	51435.8	22.3879	22.4389	1.71324	0.945432	0.00161239	0.171338	0.410483	0.968499
Mature leaf	1	756.20925 Da 195.02 s	28	2542.19	464.454	18.2698	0.0729022	0.0198415	215717	58710.8	3.37953e-05	1.07933e-13	0.989441	0.57834	4.80061	0.486899	0.572853	0.0446532
Mature leaf	1	470.08757 Da 200.69 s	28	1403.28	249.627	17.7889	0.00199236	0.000542252	62313.7	16959.7	3.19731e-06	1.16763e-14	1.34791	2.88427	1.1142	0.29267	0.0871244	0.307874
Mature leaf	1	1442.32761 Da 200.59 s	28	826.976	370.157	44.7603	45289.5	39161.9	94889.3	31597.1	32.3084	22.1457	2.61326	1.63748	0.490653	0.0483127	0.227384	0.494359
Mature leaf	1	2018.44561 Da 203.89 s	28	1511.84	537.073	35.5245	173654	103034	121174	40276.4	58.9001	17.3818	4.95393	0.887633	0.246685	0.00327991	0.432179	0.626619
Mature leaf	1	450.07975 Da 203.92 s	28	7087.33	2345.46	33.0937	976559	1.35803e+06	4.59541e+06	1.53134e+06	17.5263	22.4915	1.61446	0.759586	0.324628	0.198007	0.485034	0.577274
Mature leaf	1	2306.51551 Da 210.49 s	27	699.287	281.94	40.3182	38852.1	25995.9	42716	14203.5	47.6315	20.0116	3.61142	1.53811	0.0240254	0.0138442	0.246819	0.878887
Mature leaf	1	2904.69088 Da 228.76 s	24	2946.82	1270.83	43.1254	1.17762e+06	635289	468108	155708	71.5562	13.3724	8.1889	1.11706	0.0554137	0.000226346	0.352992	0.817081
Mature leaf	1	610.15396 Da 228.79 s	28	343539	18108.9	5.27128	111.319	30.2973	3.27933e+08	8.92519e+07	3.39458e-05		0.429537	0.150913	0.166666	0.898711	0.861212	0.68886
Mature leaf	1	1074.24857 Da 229.37 s	28	68877.7	10394.9	15.0918	1.06042e+07	2.44855e+07	9.81897e+07	3.26613e+07	9.74707	21.8534	1.41146	1.03692	0.477122	0.266709	0.378619	0.500279
Mature leaf	1	678.13880 Da 229.41 s	28	2355.32	298.662	12.6803	0.0198676	0.00540727	89199	24276.9	2.22733e-05	9.22858e-14	0.422512	0.373118	0.0964984	0.902961	0.694799	0.760348
Mature leaf	1	673.14669 Da 229.50 s	28	1001.21	250.812	25.051	0.00210544	0.000573029	62906.8	17121.1	3.34692e-06	0	0.514171	0.652337	0.589842	0.842414	0.534987	0.454402
Mature leaf	1	464.09562 Da 230.14 s	28	192371	45334.5	23.5662	78.1641	21.2736	2.05522e+09	5.5936e+08	3.8032e-06	0	0.824993	1.09667	0.3404	0.603663	0.35932	0.568268
Mature leaf	1	866.20351 Da 234.60 s	28	3450.33	1440.35	41.7452	756794	617416	1.37858e+06	460068	35.4409	22.016	2.28752	0.958382	0.00122652	0.0753443	0.405793	0.972524
Mature leaf	1	208.05746 Da 235.13 s	27	1878.45	533.616	28.4072	51216.7	70790.3	237395	79225	17.7459	22.5992	2.88956	2.07736	10.9349	0.0336115	0.159814	0.00479167
Mature leaf	1	354.09454 Da 235.09 s	28	3568.88	810.079	22.6984	393842	248241	321152	107832	55.0833	18.9311	3.64152	0.0134305	1.4061	0.0133662	0.986671	0.254149
Mature leaf	1	434.21489 Da 235.37 s	28	4011.13	2256.37	56.2529	0.325839	0.088682	5.09123e+06	1.38566e+06	6.4e-06	2.58698e-14	0.953562	1.14544	7.39464	0.511025	0.344395	0.0158333
Mature leaf	1	426.09438 Da 238.32 s	28	1180.2	516.724	43.7829	151565	95799.5	130622	43652.3	53.7108	19.0047	4.35296	2.84253	0.266482	0.00606024	0.0897966	0.613227
Mature leaf	1	578.14247 Da 238.37 s	28	10434.2	4466.32	42.8046	8.46594e+06	6.23447e+06	1.21006e+07	4.0328e+06	41.1636	21.2311	2.72985	1.32047	0.00238575	0.041388	0.296328	0.961688
Mature leaf	1	756.20944 Da 239.27 s	28	2599.82	446.301	17.1666	86163.3	62734	119353	39781.4	41.9252	21.1269	2.73045	0.676771	1.18273	0.0413557	0.523113	0.293966
Mature leaf	1	464.09544 Da 240.82 s	28	132641	19330.8	14.5738	6.27601e+07	9.22293e+07	3.15832e+08	1.0556e+08	16.5772	22.6539	1.7334	0.737244	1.32813	0.166363	0.494988	0.267173
Mature leaf	1	527.09002 Da 241.35 s	28	2437.12	241.152	9.89496	27678.7	18640.3	31546.1	10469.5	46.735	20.0623	3.02546	0.43331	0.0899859	0.0282535	0.656223	0.768312
Mature leaf	1	532.08158 Da 241.42 s	28	2145.47	302.673	14.1076	13799.9	21232	78531.9	25876.7	14.946	21.6112	1.32546	0.425826	0.279485	0.302402	0.660884	0.604774
Mature leaf	1	510.23072 Da 245.27 s	28	994.429	205.742	20.6895	132.426	8384.04	42206.4	13863	0.312778	19.7975	2.40275	9.45645	4.624	0.0642551	0.00220266	0.048243
Mature leaf	1	928.42951 Da 245.99 s	28	4820.32	1666.58	34.574	0.527205	0.143487	2.77749e+06	755936	1.89814e-05	0	0.551267	0.155678	1.60976	0.815406	0.8572	0.22386
Mature leaf	1	566.19927 Da 248.57 s	28	2631.88	366.267	13.9166	0.00438821	0.00119432	134152	36511.5	3.27108e-06	0	0.666181	0.341408	0.137284	0.726943	0.71615	0.716177
Mature leaf	1	522.20969 Da 249.33 s	28	2842.51	474.253	16.6843	0.00826269	0.00224882	224916	61214.3	3.67368e-06	0	1.46018	1.93175	8.09985	0.248329	0.179274	0.0122647
Mature leaf	1	568.21504 Da 253.60 s	28	8752.96	1285.38	14.6851	0.0574429	0.015634	1.6522e+06	449671	3.47676e-06	1.40922e-14	1.27717	1.2246	6.40552	0.324379	0.321638	0.0230534
Mature leaf	1	1054.43141 Da 254.92 s	28	1702.71	416.677	24.4714	0.0111116	0.00302421	173619	47253.2	6.4e-06	2.37065e-14	0.424525	1.72619	1.8031	0.901751	0.21149	0.199305
Mature leaf	1	1038.43292 Da 255.93 s	28	1097.6	329.561	30.0255	0.0205756	0.00559996	108611	29560	1.89444e-05	0	0.5654	0.0366236	1.88003	0.804848	0.964125	0.190496
Mature leaf	1	434.08431 Da 256.00 s	28	15544.7	3987.44	25.6515	702433	3.44355e+06	1.52472e+07	5.0872e+06	4.40408	21.42	1.36367	0.250743	1.74874	0.286013	0.78142	0.205845
Mature leaf	1	1442.32664 Da 256.92 s	26	582.26	236.544	40.6251	11492.6	14009	45180.5	14992.6	20.2788	22.278	1.69178	0.935289	0.211735	0.1768	0.4142	0.652011
Mature leaf	1	1126.44820 Da 259.09 s	28	645.402	238.238	36.9132	0.00143893	0.000391627	56757.6	15447.5	2.53522e-06	9.06466e-15	0.964217	1.25673	2.66138	0.503776	0.312893	0.123623
Mature leaf	1	492.19978 Da 262.65 s	28	5004.95	1506.73	30.1047	0.481972	0.131176	2.27022e+06	617876	2.12301e-05	0	1.66399	1.15594	10.7181	0.184141	0.341272	0.00512643
Mature leaf	1	594.15874 Da 264.89 s	28	91716.5	11316.1	12.3381	6.79574e+07	4.47324e+07	6.72118e+07	2.24875e+07	50.2758	19.8478	4.07528	2.22452	0.743888	0.00818004	0.142544	0.401998
Mature leaf	1	657.15256 Da 265.11 s	28	2878.13	316.996	11.0139	9310.92	22168.5	91758.6	30314.6	9.21239	21.349	1.31796	1.1366	0.164745	0.305724	0.347046	0.690556
Mature leaf	1	662.14410 Da 265.13 s	28	2142.12	308.619	14.4072	32656.4	26889.6	63868.7	21137.2	33.8321	21.6118	2.23573	0.250538	0.727184	0.0809887	0.781575	0.407208
Mature leaf	1	1096.43940 Da 268.59 s	28	3620.92	1313.9	36.2865	0.0532385	0.0144897	1.72634e+06	469851	3.08389e-06	0	0.841284	0.529234	2.03853	0.59145	0.599658	0.173845
Mature leaf	1	434.08461 Da 269.59 s	28	4583.84	1432.45	31.2501	21321.4	422881	2.03207e+06	674441	1.03835	20.5737	1.28756	0.273353	2.12834	0.31953	0.764534	0.165219
Mature leaf	1	396.19885 Da 276.68 s	27	444.726	230.043	51.7268	0.00338686	0.000921786	52919.6	14402.9	6.4e-06	2.74981e-14	0.203573	3.08475	0.18391	0.989644	0.075484	0.67413
Mature leaf	1	1096.43916 Da 276.82 s	28	2156.34	736.91	34.1741	0.136841	0.0372435	543036	147796	2.51993e-05	8.57515e-14	0.531254	0.0948168	1.69825	0.830117	0.91008	0.212166
Mature leaf	1	1344.30027 Da 282.10 s	28	12775.7	3696.31	28.9322	506358	2.86805e+06	1.31905e+07	4.36632e+06	3.69688	20.8128	1.47129	0.214269	2.93695	0.244315	0.809559	0.107157
Mature leaf	1	302.04053 Da 282.34 s	26	2174.6	721.091	33.1597	0.0175583	0.00477877	519972	141518	3.37679e-06	1.58313e-14	0.75115	0.399608	1.41284	0.660305	0.677514	0.253062
Mature leaf	1	548.02666 Da 282.78 s	28	2747.61	275.114	10.0128	4472.69	17268.9	71568.8	24182.4	5.88191	22.4294	2.39751	7.21991	0.00372134	0.064719	0.00636312	0.952162
Mature leaf	1	918.17683 Da 282.79 s	28	3605.21	256.414	7.11233	0.00258454	0.000703422	65748.4	17894.4	3.93095e-06	1.56502e-14	1.1134	0.161243	4.27279	0.41008	0.852541	0.0564376
Mature leaf	1	546.07291 Da 282.89 s	28	2442.86	259.698	10.6309	13272.4	16412.4	54809	18079.5	19.4949	21.8565	1.70738	1.17879	1.1884	0.172813	0.334592	0.292854
Mature leaf	1	448.10047 Da 282.54 s	28	380678	55038.8	14.4581	3.13645e+08	6.66666e+08	2.73333e+09	8.99265e+08	10.2937	21.1727	1.7611	0.128104	4.14526	0.159773	0.880714	0.0598102
Mature leaf	1	516.08659 Da 283.32 s	27	2364.5	505.727	21.3883	21669	55514.3	235405	77568.7	8.42909	21.0963	0.961113	0.217348	0.0855932	0.50588	0.80714	0.773864
Mature leaf	1	511.09521 Da 283.13 s	28	5242.87	351.235	6.69929	0.416799	0.113438	123366	33575.9	0.000337855	1.06763e-12	1.49811	2.57152	4.20604	0.234884	0.109584	0.0581741
Mature leaf	1	358.14145 Da 284.85 s	28	1610.77	294.801	18.3019	0.0247242	0.00672907	86907.8	23653.3	2.84487e-05	0	1.15533	0.622211	7.28879	0.38644	0.55005	0.0164661
Mature leaf	1	520.19406 Da 284.90 s	28	5890.83	1049.7	17.8191	0.0705191	0.0191929	1.10186e+06	299889	6.4e-06	0	0.783278	0.470969	6.96422	0.635435	0.633324	0.0185962
Mature leaf	1	396.19884 Da 290.05 s	28	2154.23	358.971	16.6635	67.6383	25406.2	128797	42277.6	0.0524878	19.7146	0.810531	0.665149	0.39644	0.614601	0.528724	0.538406
Mature leaf	1	206.09332 Da 292.23 s	27	1725.08	484.221	28.0696	0.00767936	0.00209006	234470	63814.7	3.2752e-06	1.24126e-14	1.24068	0.28267	5.51178	0.341956	0.757696	0.0330244
Mature leaf	1	368.14639 Da 292.06 s	28	4374.19	954.666	21.825	0.101843	0.027718	911386	248048	1.11745e-05	0	1.15532	0.325896	3.03153	0.386447	0.726866	0.102125
Mature leaf	1	464.09434 Da 295.14 s	28	1882.16	549.989	29.2212	50983.7	71986.4	254325	84026.6	16.699	21.878	2.86638	0.227423	7.86772	0.0346327	0.79928	0.013326
Mature leaf	1	434.12110 Da 297.23 s	28	3126.73	1593.55	50.9653	660894	673837	1.92079e+06	638277	25.5993	22.3456	2.02365	1.24203	0.812173	0.109326	0.31686	0.381721
Mature leaf	1	1004.48503 Da 306.96 s	28	1852.12	670.14	36.1822	0.015064	0.00409989	449088	122226	3.35434e-06	0	0.808126	0.565633	1.8919	0.616428	0.579657	0.189181
Mature leaf	1	1004.48440 Da 311.83 s	23	1506.78	830.307	55.1047	0.337075	0.0917402	689409	187633	4.88933e-05	0	1.02333	0.311156	1.80531	0.464878	0.737216	0.199045
Mature leaf	1	552.22023 Da 314.06 s	28	2992.26	805.998	26.9361	0.207911	0.0565862	649632	176808	3.20044e-05	1.01372e-13	1.46735	2.27629	9.17069	0.245731	0.136979	0.0084698
Mature leaf	1	1042.46248 Da 315.94 s	26	722.82	278.289	38.5005	3798.19	16175.4	73889.4	24326.3	4.88906	20.6241	1.05918	0.311957	1.00375	0.442409	0.736649	0.332291
Mature leaf	1	974.47463 Da 315.99 s	28	10036.3	2789.77	27.7968	0.214373	0.058345	7.78283e+06	2.11822e+06	2.75444e-06	8.4615e-15	0.927001	1.32674	3.31854	0.529402	0.294753	0.0885023
Mature leaf	1	492.19892 Da 321.08 s	28	4726.11	1176.49	24.8934	189787	316418	1.20457e+06	396871	13.6111	21.5243	1.30321	1.09699	2.13786	0.312353	0.35922	0.164336
Mature leaf	1	928.42974 Da 321.12 s	28	6545.95	1925.35	29.4128	1.10526e+06	1.01389e+06	2.66268e+06	883405	29.3332	22.092	1.62226	0.879508	4.46661	0.195756	0.435332	0.0517297
Mature leaf	1	495.10184 Da 324.57 s	28	4436.68	1474.55	33.2354	0.559594	0.152302	2.1743e+06	591770	2.57367e-05	0	0.904364	1.20844	3.82603	0.545397	0.326141	0.0693494
Mature leaf	1	432.10499 Da 324.58 s	28	53768.4	21563	40.1034	94.3624	25.6822	4.64961e+08	1.26546e+08	2.02947e-05	0	1.15003	0.726935	6.19664	0.389364	0.499659	0.0250284
Mature leaf	1	1082.45732 Da 326.69 s	28	1054.04	310.25	29.4344	0.0200361	0.00545314	96255.3	26197.4	2.08156e-05	6.04722e-14	0.853107	0.715609	4.08809	0.582664	0.504849	0.0613991
Mature leaf	1	436.13617 Da 327.38 s	28	4978.95	1354.26	27.1998	359107	449249	1.4943e+06	494013	19.3755	22.0063	1.61319	0.222402	1.05684	0.198377	0.803186	0.320228
Mature leaf	1	462.11580 Da 331.77 s	28	4076.31	831.821	20.4062	65180.6	157176	631444	210480	9.35663	21.9528	1.94089	0.0994691	5.34919	0.123112	0.90591	0.0353363
Mature leaf	1	842.42767 Da 333.50 s	24	457.006	246.971	54.0411	0.0170817	0.00464906	60994.8	16600.7	2.80052e-05	0	0.561098	0.900107	1.60337	0.808076	0.427389	0.224737
Mature leaf	1	974.47316 Da 338.72 s	28	2527.77	800.946	31.6859	0.0229049	0.00623392	641515	174598	3.57044e-06	0	0.92941	0.832574	2.36328	0.527718	0.454063	0.145045
Mature leaf	1	452.11015 Da 339.59 s	28	2276.34	822.742	36.1432	21965.6	156657	656669	225196	3.23674	22.9742	1.25435	1.25823	0.0086252	0.335271	0.312491	0.927234
Mature leaf	1	826.43222 Da 340.26 s	28	1644.76	658.408	40.0307	0.0393621	0.010713	433501	117984	9.08005e-06	0	1.19193	1.32136	2.72031	0.366775	0.296104	0.119857
Mature leaf	1	479.15747 Da 340.70 s	28	556.024	184.787	33.2337	12306.8	10351.2	23159.1	7776.06	34.7003	22.4889	2.30585	0.68654	1.16779	0.0734496	0.51845	0.296924
Mature leaf	1	434.12098 Da 343.30 s	28	2737.76	956.05	34.9209	330560	266215	601891	199912	35.4506	21.7011	2.2314	0.196559	0.247937	0.0814808	0.823636	0.625752
Mature leaf	1	1016.48667 Da 347.62 s	28	1219.76	716.479	58.7394	0.0186095	0.00506486	513342	139714	3.62516e-06	0	0.808463	0.85268	1.57193	0.616173	0.445929	0.229115
Mature leaf	1	342.14442 Da 357.84 s	26	570.368	232.648	40.7892	11893.8	13747	42969.7	14260.1	21.6789	22.2971	2.50213	2.77165	1.78465	0.0561099	0.094549	0.201494
Mature leaf	1	330.14516 Da 357.80 s	28	718.624	242.732	33.7773	7039.47	13303.1	52291.9	17256	11.8647	21.5068	1.68351	1.84874	0.87737	0.178953	0.191563	0.36376
Mature leaf	1	956.46293 Da 361.78 s	23	441.584	219.304	49.663	0.00141034	0.000383846	48094.3	13089.6	2.93245e-06	0	1.45328	1.89187	2.9694	0.250855	0.185063	0.105398
Mature leaf	1	766.37479 Da 368.83 s	28	2573.77	740.214	28.7598	109026	139586	447626	149628	19.586	22.7603	2.45732	3.04632	7.29051	0.0596344	0.0775713	0.0164556
Mature leaf	1	722.38605 Da 368.91 s	28	3077.14	823.098	26.7488	69116.6	153501	613100	203670	10.1312	21.8027	1.69398	2.66071	5.7453	0.176231	0.102572	0.0300041
Mature leaf	1	1016.48618 Da 373.18 s	23	555.433	373.932	67.3225	0.0104167	0.00283508	139825	38055.5	7.44985e-06	0	0.8824	1.41387	1.3056	0.561194	0.273819	0.271103
Mature leaf	1	944.49822 Da 377.90 s	26	694.458	283.208	40.7811	5914.79	17148.7	74650.9	24566.8	7.34157	20.8941	0.942994	0.332808	0.488632	0.518286	0.722069	0.495235
Mature leaf	1	418.25591 Da 379.51 s	25	415.465	165.101	39.7389	512.952	5618.88	26780.5	8864.85	1.8794	20.5413	1.32805	4.29424	0.361652	0.301266	0.0335301	0.55657
Mature leaf	1	422.21453 Da 379.93 s	28	2711.19	2203.79	81.2848	4.16225e+06	2.14526e+06	1.03377e+06	344680	80.1045	10.045	12.7631	0.842698	2.21914	1.56569e-05	0.449946	0.157033
Mature leaf	1	664.38048 Da 382.87 s	22	336.596	167.969	49.9022	2681.1	6303.31	25709.6	8521.49	9.44357	21.5879	1.43009	0.933329	1.97446	0.259529	0.414922	0.180346
Mature leaf	1	1032.51841 Da 383.52 s	27	725.744	323.823	44.6194	0.00377064	0.00102624	104861	28539.6	3.59584e-06	0	0.910504	1.04753	2.45655	0.54103	0.375106	0.137885
Mature leaf	1	586.24071 Da 389.68 s	28	1560.77	1222.38	78.3191	0.240042	0.0653312	1.49422e+06	406676	1.60647e-05	6.23282e-14	0.648028	2.89364	2.27297	0.741184	0.086537	0.152417
Mature leaf	1	1002.50589 Da 389.93 s	28	1902.4	759.52	39.9243	0.0369197	0.0100483	576870	157004	6.4e-06	0	0.395338	2.0051	1.75302	0.918676	0.169155	0.205319
Mature leaf	1	724.40127 Da 389.84 s	28	12374.6	4832.25	39.0496	1.72051e+07	9.27858e+06	6.76287e+06	2.25071e+06	71.7837	13.3096	6.04232	0.315604	2.1563	0.00120081	0.734075	0.162642
Mature leaf	1	584.22451 Da 392.09 s	28	643.742	189.658	29.4619	144.545	7225.62	35835.7	11819.8	0.401735	20.0758	1.16908	0.725796	1.43841	0.378949	0.500178	0.248998
Mature leaf	1	724.40154 Da 396.87 s	28	7942.84	2431.08	30.6072	2.05602e+06	1.71812e+06	3.9978e+06	1.33156e+06	33.9623	22.0262	2.61224	1.36186	3.54725	0.0483791	0.286102	0.0791812
Mature leaf	1	768.39158 Da 396.31 s	28	5117.87	1755.6	34.3033	1.73359e+06	1.06423e+06	1.4096e+06	468276	55.1538	18.3219	3.71836	0.83213	5.35196	0.0122272	0.454244	0.0352954
Mature leaf	1	464.26169 Da 404.59 s	26	208.431	62.6099	30.0387	497.158	919.558	3458.79	1152.59	12.5673	22.2152	1.22664	0.796295	0.493806	0.348943	0.469168	0.492997
Mature leaf	1	424.23004 Da 406.97 s	28	932.995	322.118	34.5252	55719.1	34843.7	49385.9	16383.2	53.0128	18.7488	3.29908	0.997551	0.0133179	0.0201069	0.391973	0.909656
Mature leaf	1	584.22419 Da 411.24 s	23	249.856	106.799	42.7441	973.399	2540.03	10499.3	3487.34	8.48449	21.6292	2.19229	0.73544	5.33712	0.0860763	0.495802	0.0355154
Mature leaf	1	1046.49754 Da 412.21 s	28	735.341	272.292	37.0293	0.0269121	0.00732455	74143	20179.2	3.62976e-05	1.11026e-13	0.885331	0.590229	3.70583	0.559072	0.56657	0.0733999
Mature leaf	1	448.23057 Da 414.21 s	28	3992.48	1290.86	32.3322	0.106644	0.0290247	1.66631e+06	453511	6.4e-06	0	0.420182	0.715558	2.57647	0.904355	0.504872	0.129306
Mature leaf	1	1016.48537 Da 420.62 s	28	4055.94	1450.09	35.7524	0.062579	0.0170319	2.10278e+06	572303	2.97602e-06	1.10725e-14	0.860818	1.14557	2.87788	0.57697	0.344356	0.110451
Mature leaf	1	448.23091 Da 423.09 s	28	10632.8	3124.97	29.3898	0.624988	0.1701	9.76543e+06	2.65781e+06	6.4e-06	0	0.718177	1.20774	4.04625	0.686079	0.326339	0.0625931
Mature leaf	1	752.39561 Da 426.02 s	28	1970.79	766.636	38.9	183903	168263	420472	140726	30.4287	22.616	2.00898	0.668224	0.63936	0.111645	0.527232	0.436423
Mature leaf	1	708.40579 Da 426.37 s	28	4860.49	2431.15	50.0186	1.39351e+06	1.58437e+06	4.64747e+06	1.56026e+06	23.0676	23.0787	1.80745	0.875601	1.04388	0.149345	0.436857	0.323115
Mature leaf	1	511.22553 Da 428.87 s	28	295.244	128.096	43.3864	0.000511544	0.000139225	16408.6	4465.85	3.11754e-06	0	1.03266	0.565764	3.27876	0.45895	0.579586	0.0902547
Mature leaf	1	448.23053 Da 431.27 s	28	9916.71	4772.82	48.1291	1.45791	0.396793	2.27798e+07	6.19989e+06	6.4e-06	2.31273e-14	0.491143	2.29728	2.62253	0.858557	0.134793	0.126185
Mature leaf	1	478.24058 Da 436.36 s	27	353.695	118.905	33.6179	0.0012066	0.000328394	14138.4	3847.99	8.53417e-06	0	0.710109	0.00739595	0.160909	0.692412	0.992635	0.693977
Mature leaf	1	448.23062 Da 438.84 s	27	6170.73	2803.98	45.44	1.71424	0.466558	7.86229e+06	2.13984e+06	2.18034e-05	9.47635e-14	0.715541	3.03209	2.72154	0.688148	0.0783611	0.11978
Mature leaf	1	462.24528 Da 442.44 s	28	3406.79	967.11	28.3877	0.0598593	0.0162916	935301	254557	6.4e-06	2.48937e-14	0.697973	2.32974	2.9168	0.701948	0.131491	0.108267
Mature leaf	1	1130.55966 Da 449.75 s	24	535.063	338.793	63.3183	0.0424981	0.0115665	114781	31239.4	3.70254e-05	1.43435e-13	0.807967	3.97279	2.34138	0.61655	0.0412516	0.146791
Mature leaf	1	1016.48749 Da 450.97 s	28	1029.67	376.435	36.5586	0.00411015	0.00111864	141703	38566.8	2.90053e-06	1.02693e-14	1.2697	1.14884	6.01871	0.327908	0.343382	0.0268664
Mature leaf	1	450.24581 Da 469.32 s	26	285.309	101.019	35.407	0.000653112	0.000177755	10204.9	2777.41	6.4e-06	3.56494e-14	0.352094	0.925757	0.279646	0.941073	0.417727	0.604671
Mature leaf	1	1060.51499 Da 469.48 s	28	1669.34	503.134	30.1397	18889.2	55752.3	235550	78231.4	7.42388	21.5069	1.36323	0.500958	1.86616	0.286198	0.615736	0.192047
Mature leaf	1	1030.50358 Da 476.98 s	28	9070.76	2536.91	27.9681	0.250165	0.0680864	6.43594e+06	1.75164e+06	3.88701e-06	1.44707e-14	0.967366	1.73707	2.06445	0.501647	0.20963	0.171298
Mature leaf	1	490.24051 Da 482.79 s	23	241.924	123.67	51.1196	0.00097884	0.000266406	15294.4	4162.6	6.4e-06	2.37864e-14	0.61081	0.562655	4.55921	0.770176	0.581265	0.0496439
Mature leaf	1	1246.60746 Da 503.45 s	27	800.659	201.638	25.1839	0.00260209	0.0007082	40657.7	11065.6	6.4e-06	0	0.296599	0.409687	0.0645403	0.964554	0.671065	0.802908
Mature leaf	1	1030.50259 Da 505.01 s	28	2846.5	816.821	28.6957	17135.2	135159	651186	213899	2.56392	20.1529	1.50636	1.96163	3.53298	0.232055	0.175071	0.0797278
Mature leaf	1	1102.52665 Da 506.52 s	25	522.154	323.099	61.8781	0.0391594	0.0106578	104393	28412.1	3.75115e-05	0	0.47413	1.67961	1.15121	0.87012	0.219674	0.300254
Mature leaf	1	1260.58435 Da 510.65 s	24	740.861	336.45	45.4134	0.00724471	0.00197176	113199	30808.8	6.4e-06	0	0.306277	0.750962	0.702087	0.96091	0.488849	0.415236
Mature leaf	1	1072.51427 Da 510.31 s	27	2435.81	1406.65	57.7488	0.663059	0.180462	1.97868e+06	538527	3.35102e-05	0	0.743813	2.12435	2.64725	0.666022	0.154054	0.124548
Mature leaf	1	1044.51883 Da 520.00 s	28	10605.6	2846.84	26.8428	0.526666	0.14334	8.10448e+06	2.20576e+06	6.49846e-06	3.25027e-14	1.25084	1.21848	3.67891	0.336975	0.323337	0.0743453
Mature leaf	1	1154.51573 Da 528.69 s	28	1925.89	408.71	21.2219	0.00605994	0.00164931	167044	45463.6	3.62775e-06	0	1.0191	2.06975	2.52741	0.467583	0.16077	0.132734
Mature leaf	1	1086.53123 Da 528.61 s	28	22757.4	5037.02	22.1335	0.840635	0.228792	2.53715e+07	6.90526e+06	3.3133e-06	0	1.09977	2.83834	3.56648	0.418019	0.0900694	0.0784523
Mature leaf	1	1057.01369 Da 531.00 s	28	4576.83	1408.21	30.7681	0.0764378	0.0208037	1.98305e+06	539717	3.85456e-06	0	0.883093	1.53259	1.70905	0.560692	0.247953	0.210793
Mature leaf	1	1124.50739 Da 531.23 s	28	6194.85	881.763	14.2338	0.025205	0.00685995	777507	211610	3.24178e-06	1.05874e-14	1.02439	3.13147	2.93238	0.464198	0.0730312	0.107408
Mature leaf	1	1056.52113 Da 531.16 s	28	78936.1	12846.6	16.2746	6.30532	1.71609	1.65034e+08	4.49167e+07	3.82061e-06	0	1.21815	1.96377	4.04788	0.353233	0.174775	0.062546
Mature leaf	1	1119.51581 Da 531.37 s	28	2194.93	315.022	14.3522	0.00635129	0.0017286	99238.8	27009.4	6.4e-06	0	0.398517	1.39567	2.15792	0.9169	0.278049	0.162495
Mature leaf	1	1044.52114 Da 533.99 s	28	4505.37	1155.58	25.649	216510	325551	1.13489e+06	378537	16.0211	22.4904	1.82062	0.805902	2.49819	0.146511	0.465113	0.134829
Mature leaf	1	504.34449 Da 535.45 s	28	7888.78	6645.48	84.2396	7.05891e+06	1.08959e+07	3.7684e+07	1.2627e+07	15.7766	22.7861	1.33026	0.770031	1.12782	0.300297	0.480459	0.30504
Mature leaf	1	1058.53351 Da 535.96 s	28	16526.1	7946.94	48.0873	2.05838	0.560219	6.31538e+07	1.71883e+07	3.25931e-06	1.17975e-14	0.725468	1.5198	0.718095	0.680364	0.250601	0.410087
Mature leaf	1	1128.54203 Da 541.63 s	28	11333.1	5738.51	50.6348	5.84009	1.58947	3.29305e+07	8.96256e+06	1.77346e-05	0	0.497179	2.13309	2.42654	0.854378	0.15301	0.14014
Mature leaf	1	1056.51851 Da 543.00 s	28	29457.8	5046.06	17.1298	0.905791	0.246525	2.54627e+07	6.93008e+06	3.55732e-06	0	1.14122	2.57211	3.9351	0.394266	0.109536	0.065901
Mature leaf	1	2155.02317 Da 543.36 s	22	992.358	695.955	70.1314	0.106266	0.0289218	484353	131824	2.19397e-05	0	0.624602	1.46746	1.89236	0.759475	0.261781	0.189131
Mature leaf	1	924.47193 Da 543.59 s	28	3873.21	1184.42	30.5799	0.0803847	0.021878	1.40286e+06	381810	5.73007e-06	0	1.49221	3.42273	4.47	0.236926	0.0596314	0.0516517
Mature leaf	1	1098.53236 Da 544.20 s	28	38548.8	16369.4	42.464	25.1974	6.85786	2.67956e+08	7.29283e+07	9.40356e-06	3.14581e-14	0.577187	2.12792	3.21121	0.795947	0.153626	0.0933257
Mature leaf	1	1166.51472 Da 544.59 s	27	2710.14	1136.99	41.9533	0.0827364	0.022518	1.29276e+06	351844	6.4e-06	0	0.381958	1.3525	1.87595	0.925964	0.28838	0.190951
Mature leaf	1	1099.53105 Da 545.13 s	28	24027.3	12428.2	51.7256	35.2319	9.58891	1.54461e+08	4.2039e+07	2.28096e-05		0.342903	2.95364	1.75435	0.945386	0.0828808	0.205157
Mature leaf	1	1042.53845 Da 545.88 s	28	2111.82	451.361	21.3731	0.00844204	0.00229763	203727	55447.4	4.1438e-06	0	1.14182	12.6205	0.892512	0.393925	0.000610472	0.359768
Mature leaf	1	1086.53932 Da 546.60 s	26	1551.13	803.106	51.7757	0.154158	0.0419564	644979	175541	2.39012e-05	0	0.749806	2.1764	3.14052	0.661351	0.147947	0.0966746
Mature leaf	1	1130.55752 Da 549.26 s	27	903.433	473.373	52.3971	22247.9	50114.5	203274	67305.2	9.86507	21.5594	1.12694	0.757535	0.00844706	0.402317	0.485939	0.927987
Mature leaf	1	1120.51725 Da 550.32 s	27	729.372	218.089	29.9009	10915.3	12172.7	37298.7	12371.4	22.6393	22.2612	1.25561	1.92456	1.4099	0.33466	0.180302	0.253536
Mature leaf	1	1058.53323 Da 552.89 s	28	3691.81	982.577	26.615	17124.7	197957	949498	313871	1.7716	20.4373	1.13755	1.82941	1.55165	0.396317	0.19456	0.231997
Mature leaf	1	1072.54918 Da 553.49 s	28	5605.46	1558.52	27.8037	0.0720511	0.0196098	2.429e+06	661089	2.96629e-06	0	0.80264	1.38981	2.40016	0.620605	0.279426	0.14216
Mature leaf	1	1100.54504 Da 553.83 s	28	4315.95	1935.59	44.8474	0.122632	0.0333762	3.74652e+06	1.01967e+06	3.27322e-06	0	1.2209	2.42711	3.38309	0.351837	0.12212	0.0857451
Mature leaf	1	1166.51467 Da 554.71 s	23	1010.31	635.899	62.9408	0.0258795	0.00704352	404368	110055	6.4e-06	2.87895e-14	0.382286	0.632919	1.43951	0.925789	0.544642	0.248826
Mature leaf	1	966.48474 Da 555.05 s	27	3731.74	2325.52	62.3174	0.346115	0.0942006	5.40805e+06	1.47188e+06	6.4e-06	2.43542e-14	0.486636	1.90833	2.08967	0.861652	0.182648	0.168866
Mature leaf	1	1098.53212 Da 555.54 s	28	10136.9	7806.08	77.0062	171.13	46.5758	6.09347e+07	1.65843e+07	0.000280842	0	0.642141	1.73179	1.44314	0.745792	0.210531	0.248257
Mature leaf	1	952.50459 Da 555.51 s	28	2957.61	1295.86	43.8144	0.107472	0.0292501	1.67924e+06	457032	6.4e-06	0	0.5312	2.13369	3.35327	0.830156	0.152938	0.0870058
Mature leaf	1	1182.54597 Da 557.88 s	27	1019.72	426.939	41.8681	0.0116657	0.003175	182276	49609.4	6.4e-06	0	0.224391	1.32286	0.349601	0.985566	0.295725	0.563144
Mature leaf	1	1128.53877 Da 558.06 s	27	709.283	338.728	47.7565	0.00426377	0.00116045	114737	31227.4	3.71612e-06	0	1.15331	0.63211	4.07902	0.387551	0.545048	0.0616555
Mature leaf	1	1114.56393 Da 557.84 s	28	14657.9	4733.19	32.2911	2.35772	0.641691	2.24031e+07	6.09736e+06	1.05241e-05	0	0.455405	2.10006	1.58577	0.882447	0.157002	0.227174
Mature leaf	1	1152.53699 Da 560.52 s	27	3213.49	1052.46	32.7513	0.0708912	0.0192941	1.10767e+06	301471	6.4e-06	0	0.471241	1.9225	1.18468	0.87205	0.180598	0.293584
Mature leaf	1	1084.55227 Da 560.43 s	28	40734.6	11659.6	28.6234	8.70062	2.36801	1.35947e+08	3.70001e+07	6.4e-06	0	0.473032	2.26202	2.38617	0.870854	0.138488	0.143245
Mature leaf	1	954.52012 Da 562.56 s	28	1864.16	672.136	36.0557	0.0289131	0.00786914	451767	122955	6.4e-06	0	0.755513	1.3876	4.09271	0.65691	0.279947	0.0612687
Mature leaf	1	936.47403 Da 564.13 s	22	419.031	232.411	55.4639	0.00417747	0.00113696	54014.7	14700.9	7.73394e-06	2.69406e-14	0.651853	1.2982	2.88529	0.738188	0.302	0.110032
Mature leaf	1	1116.57856 Da 565.39 s	27	1144.01	461.153	40.3102	0.0195833	0.0053299	212662	57879.2	9.20866e-06	0	1.38167	2.43009	3.8774	0.27859	0.121845	0.0676993
Mature leaf	1	1084.55315 Da 568.96 s	28	8069.92	2922.45	36.2141	0.546606	0.148767	8.54072e+06	2.32449e+06	6.4e-06	2.1809e-14	0.672312	3.46575	5.30633	0.722125	0.0578992	0.0359768
Mature leaf	1	1152.53887 Da 569.12 s	23	539.296	262.983	48.7641	0.00437839	0.00119165	69159.9	18822.9	6.33082e-06	2.97564e-14	0.648662	0.635837	0.0342411	0.740688	0.543178	0.855674
Mature leaf	1	720.26234 Da 569.59 s	28	2416.76	566.248	23.43	180314	114485	158041	52817.5	53.2914	19.1062	3.39449	0.891696	0.05936	0.0179105	0.430612	0.810811
Mature leaf	1	952.50506 Da 570.14 s	27	1513.2	741.177	48.9808	0.035158	0.0095688	549344	149512	6.4e-06	0	0.523947	2.36375	3.36584	0.835407	0.128128	0.0864717
Mature leaf	1	1098.53427 Da 570.94 s	23	976.258	625.231	64.0436	0.0129505	0.00352467	390913	106393	3.31288e-06	0	1.08673	8.64773	6.84575e-05	0.425733	0.00317778	0.993507
Mature leaf	1	806.44297 Da 571.62 s	27	658.249	230.778	35.0594	0.00398047	0.00108335	53258.5	14495.1	7.47386e-06	0	0.940603	0.460301	1.39165	0.519937	0.639718	0.256498
Mature leaf	1	314.00950 Da 572.32 s	24	1619.23	729.127	45.0293	0.0167883	0.00456919	531627	144690	3.15791e-06	0	0.744903	0.735039	1.71701	0.665171	0.495983	0.209788
Mature leaf	1	316.00471 Da 572.45 s	28	2394.75	298.421	12.4615	12215.1	20581.5	77568.6	25642.1	13.6051	21.75	1.36692	1.02108	0.016866	0.284661	0.383928	0.898395
Mature leaf	1	275.99230 Da 573.89 s	28	2417.94	321.553	13.2987	0.00775515	0.00211068	103397	28141	7.5004e-06	0	0.706139	0.0294885	0.160928	0.69553	0.970998	0.69396
Mature leaf	1	1086.56565 Da 573.41 s	28	3458.96	2771.43	80.1233	0.237275	0.0645781	7.68084e+06	2.09046e+06	3.08918e-06	0	0.500013	1.29102	0.265612	0.852402	0.303855	0.613802
Mature leaf	1	1068.55830 Da 577.17 s	27	1050.33	393.983	37.5103	0.0513922	0.0139872	155223	42246.3	3.31086e-05	0	0.701981	1.42703	2.44258	0.698797	0.270806	0.138929
Mature leaf	1	368.01171 Da 579.29 s	25	2207.67	802.017	36.3287	0.110242	0.0300041	643231	175065	1.71388e-05	7.23941e-14	0.433635	2.36573	1.16398	0.896198	0.127935	0.297683
Mature leaf	1	486.33400 Da 580.46 s	28	16596.9	11190.2	67.4232	3.79675e+07	3.64469e+07	9.16528e+07	3.09096e+07	29.2913	23.1909	2.26481	1.50289	2.45997	0.0777655	0.254154	0.137631
Mature leaf	1	338.01042 Da 582.39 s	25	2590.64	907.352	35.0242	2.50161	0.680853	823286	224070	0.000303856	0	0.797227	2.32996	0.00988361	0.624737	0.131469	0.922124
Mature leaf	1	304.00619 Da 583.31 s	23	1783.69	939.461	52.6697	220469	230263	674864	223817	24.6242	22.233	1.56268	0.71665	0.0531753	0.21364	0.504369	0.820743
Mature leaf	1	324.00975 Da 585.83 s	25	2470.99	865.708	35.0348	0.0251329	0.00684031	749450	203975	3.35351e-06	1.55334e-14	0.69993	0.698425	0.56531	0.700409	0.512839	0.463764
Mature leaf	1	488.34889 Da 587.43 s	28	5202.64	2763.63	53.1197	0.263208	0.0716361	7.63764e+06	2.0787e+06	3.44619e-06	0	1.44798	0.0314857	13.1463	0.252811	0.969069	0.00249043
Mature leaf	1	374.01376 Da 588.35 s	26	2788.5	825.037	29.5871	190085	191184	509773	171316	27.1605	23.0557	2.07482	0.691346	0.621797	0.101632	0.516173	0.442665
Mature leaf	1	502.32890 Da 591.24 s	28	5901.75	6610.7	112.013	1.70467e+07	1.37869e+07	2.88012e+07	9.69979e+06	37.181	22.4217	2.13356	0.467868	0.160593	0.0935072	0.635175	0.694261
Mature leaf	1	350.01015 Da 595.62 s	27	2129.61	471.183	22.1253	26615.2	50686.5	197085	65254.9	11.8977	21.7339	1.26336	0.22499	0.65632	0.330929	0.801171	0.430528
Mature leaf	1	556.33610 Da 596.62 s	28	3059.46	1432.01	46.8059	311815	507647	1.76615e+06	593993	15.0058	22.9918	1.80543	0.733128	4.29066	0.149784	0.496847	0.0559829
Mature leaf	1	488.34958 Da 596.50 s	28	31797.5	18091.4	56.8956	5.50707e+07	8.26232e+07	2.77251e+08	9.33362e+07	16.5715	23.1375	1.99588	0.599096	4.62051	0.11376	0.561934	0.0483174
Mature leaf	1	362.01200 Da 598.96 s	24	2510.47	1025.64	40.8543	0.0958037	0.0260745	1.05193e+06	286299	9.10742e-06	0	0.750881	0.124136	0.0205812	0.660514	0.884157	0.887835
Mature leaf	1	406.01694 Da 600.46 s	25	2446.14	853.198	34.8794	0.021279	0.00579142	727947	198122	2.92316e-06	1.13082e-14	0.667158	1.64307	0.963231	0.726175	0.226345	0.34194
Mature leaf	1	394.01179 Da 601.10 s	22	2298.8	1188.78	51.7132	0.100094	0.0272422	1.4132e+06	384625	7.0828e-06	3.29508e-14	0.757623	0.364318	2.04084	0.655271	0.700651	0.173616
Mature leaf	1	486.33334 Da 601.72 s	28	1878.51	959.466	51.076	605151	367694	418179	140531	59.1355	17.8913	3.81315	0.0284522	0.077466	0.0109686	0.972001	0.784561
Mature leaf	1	400.01446 Da 605.09 s	24	2650.02	1093.88	41.2783	329976	316585	881343	291416	27.241	21.9563	2.0613	0.312399	2.34617	0.103607	0.736337	0.146407
Mature leaf	1	438.01785 Da 606.31 s	23	2711.17	1266.51	46.7147	433291	478569	1.24022e+06	426061	25.8912	24.5615	2.27129	0.286911	2.45584	0.077066	0.754607	0.137938
Mature leaf	1	418.01489 Da 607.70 s	23	2710.93	1256.13	46.3356	412730	415513	1.18777e+06	393705	25.7875	22.1699	2.31039	1.3165	2.16048	0.0729884	0.29733	0.162262
Mature leaf	1	790.35827 Da 607.58 s	28	2719.57	1839.22	67.6293	0.266572	0.0725517	3.38275e+06	920667	7.88034e-06	0	1.14097	0.66895	1.71637	0.394404	0.526881	0.209869
Mature leaf	1	676.36590 Da 607.54 s	28	34376.6	26889.5	78.2204	141.374	38.4771	7.23047e+08	1.96788e+08	1.95525e-05	6.59483e-14	1.09688	1.31925	1.33861	0.41972	0.296635	0.265372
Mature leaf	1	412.01571 Da 609.86 s	26	2693.33	799.326	29.678	10253.1	138941	629401	212323	1.60292	21.6832	1.54023	2.87069	0.224871	0.220801	0.0879834	0.642182
Mature leaf	1	432.01658 Da 610.61 s	26	2938.61	886.796	30.1774	0.0286553	0.00779898	786407	214033	3.64382e-06	1.48034e-14	0.60609	0.714087	0.181337	0.773822	0.505551	0.676274
Mature leaf	1	474.28977 Da 610.71 s	25	11505.7	4990.38	43.3732	7.64603	2.08098	2.49039e+07	6.77798e+06	3.07021e-05	0	0.643019	4.89453	0.0469753	0.745106	0.0231065	0.831333
Mature leaf	1	594.27935 Da 611.34 s	27	1888.81	1954.4	103.472	0.746842	0.203265	3.81967e+06	1.03958e+06	1.95525e-05	0	0.345933	0.465529	0.0233994	0.943982	0.636575	0.880462
Mature leaf	1	563.32148 Da 612.96 s	28	6071.76	6067.92	99.9369	1.45069	0.394828	3.68197e+07	1.00211e+07	3.93998e-06	0	0.722518	0.783787	0.436438	0.682675	0.474507	0.518865
Mature leaf	1	722.37123 Da 614.36 s	28	6023.96	5046.53	83.7743	0.773112	0.210414	2.54675e+07	6.93137e+06	3.03568e-06	0	0.545092	0.861795	0.185667	0.819977	0.442296	0.672676
Mature leaf	1	444.01795 Da 614.86 s	25	2392.36	836.433	34.9627	181054	181835	526722	174071	25.5807	21.9724	1.79072	2.71935	2.13811	0.153025	0.0982391	0.164313
Mature leaf	1	482.02115 Da 617.18 s	22	2380.72	1236.84	51.9525	637582	466184	921175	305688	40.9032	20.9937	2.48196	0.00972442	0.315721	0.0576669	0.990329	0.58249
Mature leaf	1	456.01838 Da 617.53 s	24	2708.21	1120.38	41.3696	156561	291397	1.10941e+06	368705	12.3669	22.0214	3.09844	4.42435	6.16746	0.0257714	0.0308816	0.0253196
Mature leaf	1	492.02055 Da 617.87 s	23	2433.59	1130.94	46.4721	400347	351353	895922	296483	30.8846	21.8284	1.88051	0.204934	0.209241	0.134326	0.816944	0.653919
Mature leaf	1	488.34950 Da 619.01 s	28	8633.89	4322.47	50.064	8.86151e+06	6.30647e+06	1.09183e+07	3.66615e+06	44.8007	21.1247	3.11948	0.103485	2.41903	0.0251012	0.902328	0.140711
Mature leaf	1	476.02096 Da 620.19 s	24	2564.53	1049.54	40.9253	262734	286946	856359	284791	23.4774	22.4355	1.61756	2.39506	0.0819528	0.197111	0.125118	0.778584
Mature leaf	1	514.02375 Da 623.10 s	25	2886.52	1013.12	35.0983	258619	271184	785220	261214	24.7757	22.4382	1.59826	1.819	0.953666	0.202772	0.196195	0.344275
Mature leaf	1	520.02432 Da 623.69 s	23	2465.06	1150.51	46.6727	239199	322472	1.09923e+06	364442	17.8716	22.1589	1.36512	0.57196	0.108153	0.285409	0.576258	0.746804
Mature leaf	1	911.35356 Da 623.83 s	28	5074.77	1027.17	20.2406	657297	381110	413406	137326	61.3893	16.6493	4.75159	0.409311	0.518381	0.00401242	0.671304	0.482602
Mature leaf	1	528.02715 Da 625.80 s	24	2613.11	1087.07	41.6005	366060	329198	838642	278806	30.3859	22.1691	2.73965	1.85607	3.45256	0.040858	0.190439	0.0828911
Mature leaf	1	546.02675 Da 626.85 s	24	2686.01	1108.17	41.2571	0.221707	0.0603411	1.22804e+06	334230	1.80538e-05	0	1.30834	1.78915	3.38265	0.310029	0.200974	0.0857635
Mature leaf	1	294.21781 Da 628.08 s	27	2794.65	3302.79	118.183	3.1577	0.859417	1.09084e+07	2.9689e+06	2.89473e-05	0	0.453907	0.945047	1.36937	0.883414	0.410624	0.260177
Mature leaf	1	578.27532 Da 629.55 s	28	12462.2	11675.7	93.6886	4.32552	1.17726	1.36321e+08	3.7102e+07	3.17303e-06	0	0.553171	0.709839	0.201639	0.813992	0.507516	0.659821
Mature leaf	1	470.33898 Da 629.33 s	28	12301.3	4834.54	39.3011	4.15598e+06	5.80764e+06	1.95349e+07	6.52246e+06	17.5425	22.6244	2.86104	0.0315575	11.3687	0.034873	0.968999	0.00419396
Mature leaf	1	558.02981 Da 634.10 s	24	2509.82	1106.77	44.0974	0.105899	0.028822	1.22493e+06	333384	8.64527e-06	0	0.736	0.47539	1.78035	0.672123	0.630696	0.202009
Mature leaf	1	618.03100 Da 634.65 s	26	2927.67	862.969	29.4763	99773.3	169111	650178	213981	13.304	21.4302	1.09785	0.902611	0.148071	0.419145	0.426435	0.705787
Mature leaf	1	278.22352 Da 634.78 s	28	2902.66	1879.85	64.7628	629116	924430	2.97258e+06	1.00928e+06	17.4672	23.7432	1.73179	1.03925	1.52532	0.166756	0.377844	0.235811
Mature leaf	1	514.31339 Da 634.74 s	28	58193.7	39850.4	68.479	1.18874e+08	3.71483e+08	1.47917e+09	5.01347e+08	7.4387	22.826	1.44003	1.21886	1.69325	0.255776	0.323231	0.212806
Mature leaf	1	477.28452 Da 635.26 s	28	2485.29	2487.84	100.102	0.158878	0.0432412	6.18934e+06	1.68452e+06	2.56697e-06	0	0.449855	0.489279	0.0372519	0.886014	0.622519	0.849542
Mature leaf	1	678.03655 Da 639.04 s	26	2909.99	857.239	29.4585	0.173322	0.0471722	734858	200003	2.35857e-05	0	0.518887	0.713332	0.796132	0.839045	0.505899	0.386343
Mature leaf	1	664.03357 Da 639.65 s	27	3184.06	662.42	20.8043	19067.1	91146.8	420964	138596	4.33312	20.552	1.13759	1.74064	0.275576	0.396298	0.209024	0.607288
Mature leaf	1	565.33689 Da 639.32 s	28	1535.71	573.758	37.361	47924.8	79522.4	285013	95293.9	14.3945	22.5631	1.42407	0.934253	0.140564	0.261826	0.414581	0.712969
Mature leaf	1	692.03894 Da 640.00 s	28	3048.02	314.692	10.3245	17190.3	24198.1	83019.1	27610.2	17.1544	22.344	1.3765	0.0120582	0.33339	0.280703	0.988024	0.572235
Mature leaf	1	682.03584 Da 641.10 s	25	2898.63	1026.73	35.4212	288723	278390	778390	257368	27.0564	21.9612	2.07431	1.56409	0.0570032	0.101706	0.241561	0.814528
Mature leaf	1	560.31836 Da 640.65 s	28	8867.35	6418.04	72.3783	3.0029	0.817285	4.11913e+07	1.12108e+07	7.29013e-06	2.558e-14	1.06709	0.697004	0.864802	0.437566	0.513507	0.367124
Mature leaf	1	668.03542 Da 641.34 s	23	2392.81	1113.68	46.5427	0.0435397	0.01185	1.24028e+06	337562	3.51046e-06	1.32741e-14	0.551253	1.16724	1.45621	0.815417	0.337951	0.24622
Mature leaf	1	696.03645 Da 642.19 s	28	3230.78	325.842	10.0856	6755.02	23215.3	99888.7	33217.2	6.3342	21.4598	1.40423	0.651246	2.13966	0.269547	0.535525	0.164169
Mature leaf	1	728.03926 Da 643.07 s	23	2548.59	1191.3	46.7436	0.21859	0.0594926	1.41921e+06	386259	1.54023e-05	0	1.30123	0.477515	8.40125	0.313251	0.629437	0.0110284
Mature leaf	1	700.03871 Da 644.54 s	23	2446.75	1160.51	47.4308	0.0416128	0.0113256	1.34679e+06	366549	3.08978e-06	0	0.441205	0.735952	0.13289	0.891491	0.495571	0.720543
Mature leaf	1	710.03906 Da 644.67 s	25	2833.84	1011.44	35.6914	174792	242688	857230	282754	16.9369	21.7755	1.2579	1.7868	0.000512363	0.333556	0.201356	0.982239
Mature leaf	1	266.15487 Da 644.44 s	26	2195.66	642.29	29.2527	0.0150868	0.00410611	412536	112278	3.65709e-06	0	0.553659	1.29775	0.0118505	0.813629	0.302116	0.914756
Mature leaf	1	742.04112 Da 645.32 s	24	2647.82	1082.49	40.8823	0.0322559	0.00877893	1.17178e+06	318919	2.75271e-06	0	0.600376	1.80902	0.0416198	0.778226	0.197778	0.841088
Mature leaf	1	714.03697 Da 646.46 s	26	2873.81	829.784	28.8741	0.0566711	0.0154239	688542	187397	8.23059e-06	0	0.58518	0.455706	0.0106639	0.789868	0.642494	0.91912
Mature leaf	1	472.35466 Da 646.12 s	27	15058.1	7138.63	47.4071	1.3919	0.378828	5.09601e+07	1.38696e+07	2.73136e-06	0	1.82912	0.199429	14.0079	0.144715	0.821336	0.00195996
Mature leaf	1	540.34239 Da 646.42 s	28	2778.67	1041.6	37.4856	0.0284174	0.00773423	1.08493e+06	295282	2.61927e-06	7.58738e-15	2.13765	0.442281	16.2753	0.0929679	0.650684	0.00108131
Mature leaf	1	746.04070 Da 648.25 s	22	2449.21	1267.13	51.7364	0.0595459	0.0162063	1.60563e+06	436997	3.70857e-06	0	0.6153	1.17383	0.249809	0.766699	0.336029	0.624462
Mature leaf	1	506.26457 Da 648.25 s	28	3976.57	1754.72	44.1263	1.96318e+06	1.18469e+06	1.36443e+06	456933	58.9967	17.7493	5.52148	1.98466	0.656652	0.00191175	0.171908	0.430414
Mature leaf	1	732.03938 Da 649.76 s	25	2670.75	952.18	35.6521	12401	181969	895080	294254	1.36653	20.0232	0.843941	1.21024	0.468218	0.58947	0.325637	0.504243
Mature leaf	1	764.04209 Da 651.14 s	26	2600.25	757.824	29.1443	0.0184555	0.00502296	574297	156304	3.21359e-06	0	0.462755	0.0730776	0.38953	0.877661	0.929858	0.541923
Mature leaf	1	824.04772 Da 651.76 s	23	2334.17	1072.6	45.9519	134142	262760	1.02506e+06	339795	11.572	21.7863	1.67866	3.21663	2.73035	0.180229	0.0687898	0.11923
Mature leaf	1	472.35474 Da 651.49 s	28	13684.3	5586.39	40.8233	4.73767e+06	7.71574e+06	2.68821e+07	9.03797e+06	14.9832	22.9681	2.84635	0.168027	11.806	0.0355429	0.8469	0.00367605
Mature leaf	1	806.04701 Da 652.72 s	22	2273.81	1186.2	52.1678	0.0400634	0.0109039	1.40706e+06	382954	2.84731e-06	0	0.780197	4.37234	0.00713267	0.637806	0.0319107	0.933811
Mature leaf	1	810.04579 Da 655.19 s	25	2540.56	887.099	34.9175	183791	200289	612558	202614	23.0792	22.0703	1.40205	0.00407565	0.331875	0.27041	0.995934	0.5731
Mature leaf	1	842.04752 Da 659.95 s	22	2166.36	1114.43	51.4424	243709	306820	1.01279e+06	335646	19.3959	22.1733	1.74406	0.299567	1.5014	0.163795	0.745471	0.239347
Mature leaf	1	764.03052 Da 669.62 s	28	2371.22	261.739	11.0382	0.00242451	0.000659867	68507.4	18645.3	3.53905e-06	0	0.903152	2.82005	0.0303375	0.546262	0.091274	0.864056
Mature leaf	1	960.60423 Da 676.99 s	28	6754.71	4037.98	59.7802	3.36136e+06	4.08899e+06	1.31556e+07	4.36677e+06	20.351	22.2983	1.32339	0.343727	0.882109	0.303315	0.714564	0.362503
Mature leaf	1	622.27488 Da 678.15 s	23	3097.98	1747.73	56.4151	1.41814e+06	1.00465e+06	1.77297e+06	593059	44.4403	20.9508	2.72354	0.426253	0.00768159	0.0417338	0.660617	0.931318
Mature leaf	1	312.17576 Da 680.66 s	25	1641.1	844.991	51.4892	17307.1	147855	697880	230950	2.41994	20.6077	2.10155	3.92545	4.55956	0.0978455	0.0425511	0.0496362
Mature leaf	1	1212.50374 Da 685.84 s	27	2170.67	593.621	27.3474	0.0274699	0.00747636	352386	95907.3	7.7954e-06	0	1.07446	2.08993	0.621359	0.433099	0.15825	0.442823
Mature leaf	1	606.24742 Da 685.87 s	28	5853.01	1029.92	17.5965	428522	316537	645945	213868	39.8823	20.9852	3.45313	2.00417	0.668187	0.0166937	0.16928	0.426478
Mature leaf	1	628.22882 Da 685.88 s	28	2063.9	461.739	22.3722	108713	70150.2	107848	35782.8	50.1996	19.3705	3.90664	0.955484	0.45317	0.00986746	0.406837	0.511073
Mature leaf	1	578.43001 Da 702.21 s	28	5420.13	4586.77	84.6247	0.838729	0.228273	2.10385e+07	5.72595e+06	3.98664e-06	0	0.720096	0.850022	0.451946	0.684575	0.446995	0.511635
Mature leaf	1	378.14961 Da 702.22 s	28	8154.01	9249.43	113.434	3.1145	0.84766	8.55519e+07	2.32843e+07	3.64048e-06	1.23162e-14	0.648412	0.753981	0.249774	0.740884	0.48751	0.624486
Mature leaf	1	278.22413 Da 702.31 s	28	26308.7	21143.3	80.366	49.3298	13.4259	4.47038e+08	1.21668e+08	1.10348e-05	0	0.844499	0.841215	0.453728	0.589054	0.450546	0.510817
Mature leaf	1	346.21113 Da 702.47 s	28	3256.2	1359.91	41.7637	0.0708095	0.0192719	1.84936e+06	503331	3.82887e-06	0	0.843218	1.10068	1.39243	0.590009	0.358066	0.256369
Mature leaf	1	145.93162 Da 705.00 s	23	10125.6	4857.61	47.9735	0.785104	0.213678	2.35964e+07	6.42212e+06	3.32722e-06	1.11635e-14	0.61587	0.560805	0.6807	0.766257	0.582266	0.422273
Mature leaf	1	456.35913 Da 706.25 s	28	2140.86	703.407	32.8562	0.0288237	0.00784482	494781	134662	5.82555e-06	0	2.74454	0.511135	15.7143	0.0405962	0.609894	0.00124711
Mature leaf	1	822.54827 Da 706.55 s	27	3808.46	2090.6	54.8935	0.495344	0.134816	4.37059e+06	1.18952e+06	1.13336e-05	0	0.261822	0.225926	0.171526	0.976033	0.800443	0.684621
Mature leaf	1	1240.53972 Da 717.79 s	28	2516.91	282.696	11.2319	0.00280061	0.000762229	79917.2	21750.7	3.50439e-06	0	0.619863	0.403314	0.0066747	0.763159	0.675134	0.935966
Mature leaf	1	620.26259 Da 717.82 s	28	11713.8	1059.04	9.04097	0.0359381	0.00978111	1.12156e+06	305251	3.20429e-06	0	0.504178	0.117691	0.0501454	0.849484	0.889784	0.825832
Mature leaf	1	688.24899 Da 717.82 s	28	2744.29	309.715	11.2858	0.00334748	0.00091107	95923.1	26107	3.48976e-06	1.51704e-14	1.09969	3.82032	0.0555084	0.418065	0.0456057	0.816928
Mature leaf	1	968.57497 Da 719.74 s	28	2748.21	609.342	22.1723	180162	126674	214114	71896.4	45.6944	20.9675	4.86673	0.429733	11.0999	0.00357539	0.658446	0.00455347
Mature leaf	1	998.58736 Da 720.98 s	28	4003.62	2322.36	58.0065	0.153829	0.0418668	5.39336e+06	1.46789e+06	2.85219e-06	0	1.158	1.7715	3.06801	0.384979	0.203861	0.100261
Mature leaf	1	280.23934 Da 722.82 s	28	2670.71	1218.77	45.6347	0.0578222	0.0157372	1.4854e+06	404273	3.89272e-06	0	0.863456	2.07997	0.0096475	0.575029	0.159489	0.923057
Mature leaf	1	1184.54992 Da 723.06 s	28	3898.37	1342.14	34.4283	293689	434817	1.52758e+06	507771	16.1256	22.2644	1.75217	1.26011	0.846207	0.161869	0.311988	0.372185
Mature leaf	1	592.26813 Da 723.22 s	28	40982	6582.05	16.0609	5.17236e+06	9.88014e+06	3.84774e+07	1.27375e+07	11.8497	21.7177	1.21226	0.164315	0.320884	0.356236	0.849981	0.579455
Mature leaf	1	692.19130 Da 723.27 s	28	3296.39	467.193	14.1729	339.143	46487.5	217953	73359.9	0.155362	21.2936	0.917904	0.0986448	0.0621025	0.535794	0.906647	0.806583
Mature leaf	1	560.24191 Da 723.27 s	28	3804.54	654.345	17.199	0.0158744	0.00432045	428167	116532	3.70751e-06	1.35946e-14	0.848506	1.17914	0.373848	0.586075	0.33449	0.550069
Mature leaf	1	516.25152 Da 723.28 s	28	2657.08	467.695	17.6018	0.00857207	0.00233302	218739	59533.2	3.91886e-06	0	0.828697	0.107128	1.09127	0.600876	0.899092	0.312732
Mature leaf	1	614.24944 Da 723.39 s	28	9409.38	1144.66	12.1651	383339	363155	955760	318745	28.6266	22.478	2.1548	1.19746	0.293191	0.0907433	0.329242	0.596134
Mature leaf	1	732.18348 Da 723.47 s	28	4421.93	405.787	9.17669	30786.5	41025.6	136119	45354.9	18.4455	22.5152	1.70659	1.58707	0.423196	0.173011	0.237017	0.525187
Mature leaf	1	754.16105 Da 723.65 s	28	2207.17	209.07	9.47233	0.00347015	0.000944456	43710.3	11896.4	7.93898e-06	3.32917e-14	0.723279	0.289883	0.0761284	0.682079	0.75245	0.786379
Mature leaf	1	852.52424 Da 724.63 s	28	1982.08	1403.21	70.7951	50161	403151	1.92219e+06	633561	2.5432	20.3696	1.19933	1.5723	2.43722	0.362904	0.239928	0.139333
Mature leaf	1	737.49893 Da 726.75 s	28	5310.08	2306.65	43.4392	408792	1.1476e+06	4.93719e+06	1.62767e+06	7.64672	21.0456	1.20898	2.10532	0.436023	0.357918	0.156358	0.51906
Mature leaf	1	837.42673 Da 727.28 s	28	1856.25	782.434	42.1512	30849.3	128511	583343	192275	5.02275	20.7171	1.08368	2.14301	0.00394301	0.427552	0.151833	0.95076
Mature leaf	1	368.26972 Da 728.01 s	28	2893.52	293.277	10.1356	0.01757	0.00478195	86011.5	23409.4	2.04275e-05	6.76743e-14	0.349276	0.111591	0.105889	0.942413	0.895146	0.749369
Mature leaf	1	339.76804 Da 733.75 s	28	1950.01	230.194	11.8047	0.0190292	0.00517909	52989.3	14421.9	3.59113e-05	0	1.2407	9.06665	0.52513	0.341946	0.0026224	0.479814
Mature leaf	1	310.18061 Da 735.62 s	26	1450.9	1715.73	118.253	123914	611444	2.82785e+06	931418	4.19796	20.5608	1.32032	2.67284	0.163644	0.304673	0.101658	0.691533
Mature leaf	1	924.45839 Da 741.40 s	28	3054.16	769.82	25.2056	338328	211787	283950	94780	54.3693	18.7795	3.74133	0.282727	1.51228	0.011908	0.757654	0.237731
Mature leaf	1	806.51704 Da 741.40 s	28	4546.26	1140.26	25.0813	646012	427311	686152	228075	48.4934	19.8244	2.81552	0.0159104	1.95493	0.036996	0.984232	0.182389
Mature leaf	1	356.16465 Da 741.94 s	28	2812.43	633.832	22.5368	0.0140337	0.0038195	401743	109340	3.49322e-06	0	0.597885	0.0985178	0.136486	0.780141	0.906761	0.716963
Mature leaf	1	324.22539 Da 742.04 s	28	2301.49	458.284	19.9125	14114.4	45442.5	196844	65159.7	6.6906	21.2041	1.29735	0.906164	1.19546	0.31502	0.425085	0.291478
Mature leaf	1	790.52311 Da 744.56 s	28	11007.6	8547.65	77.6521	6.78217	1.84587	7.30623e+07	1.9885e+07	9.28272e-06	0	1.02002	1.45748	3.58063	0.466996	0.263976	0.0779209
Mature leaf	1	908.46276 Da 744.59 s	28	4255.2	3061.49	71.947	95953.9	1.89876e+06	9.28328e+06	3.06419e+06	1.02305	20.2244	1.16856	1.72743	3.43207	0.379228	0.211278	0.0837208
Mature leaf	1	436.21708 Da 748.88 s	24	2375.48	1682.38	70.8226	0.215973	0.0587804	2.83039e+06	770334	7.63051e-06	0	0.726162	1.74341	0.054945	0.679821	0.208554	0.817841
Mature leaf	1	606.28309 Da 752.62 s	28	17473.8	1636.39	9.36481	282295	614092	2.41572e+06	804744	10.4631	22.0189	1.30885	0.027509	1.48393	0.309799	0.972915	0.241974
Mature leaf	1	674.27145 Da 752.80 s	28	2293.52	239.939	10.4616	0.00368452	0.0010028	57570.6	15668.7	6.4e-06	3.57466e-14	0.321247	1.37866	0.000674906	0.954892	0.282069	0.979617
Mature leaf	1	424.33191 Da 762.28 s	28	1950.33	270.123	13.8501	0.00267759	0.000728747	72966.6	19859	3.66961e-06	0	1.13032	2.38054	1.55781	0.400396	0.126504	0.231117
Mature leaf	1	620.42793 Da 765.01 s	28	1134.79	487.585	42.9671	38771.1	55912.9	200982	66273.1	16.1712	21.7221	1.06768	1.86309	0.287322	0.437211	0.189372	0.599801
Mature leaf	1	314.08226 Da 767.85 s	27	2380.68	685.55	28.7964	0.0174968	0.00476204	469978	127912	3.72291e-06	0	0.803612	2.36509	3.84553	0.619865	0.127998	0.0687175
Mature leaf	1	354.20748 Da 770.98 s	25	1720.84	1494.33	86.8372	776792	631230	1.48276e+06	490325	34.3782	21.5106	2.49126	1.07993	0.0821359	0.0569437	0.364612	0.778344
Mature leaf	1	147.97348 Da 772.39 s	27	1875.4	419.333	22.3597	0.0120572	0.00328156	175840	47857.7	6.8569e-06	0	1.16105	1.76188	0.351489	0.383308	0.205455	0.562104
Mature leaf	1	838.49099 Da 772.62 s	25	6698.34	5121.78	76.4633	1.05659e+07	8.05875e+06	1.64632e+07	5.49028e+06	39.0908	21.5533	2.60764	0.143151	0.939316	0.0486775	0.867793	0.347823
Mature leaf	1	816.50544 Da 774.19 s	22	6854.07	5302.63	77.3648	3.02158e+06	6.57222e+06	2.53325e+07	8.48628e+06	10.6566	22.4058	1.30137	1.82689	0.0831937	0.313187	0.194955	0.776963
Mature leaf	1	384.19603 Da 776.59 s	28	3001.31	1117.86	37.2456	0.436517	0.118805	1.2496e+06	340098	3.49325e-05	1.05401e-13	0.362176	0.91507	0.02474	0.936156	0.421722	0.877114
Mature leaf	1	590.52346 Da 776.70 s	27	3466.81	1579.93	45.5729	0.100388	0.0273222	2.49617e+06	679371	4.02169e-06	1.31911e-14	0.761985	0.97537	0.290538	0.651884	0.399733	0.597786
Mature leaf	1	352.25809 Da 776.84 s	27	5061.59	1471.83	29.0785	0.703543	0.19148	2.1663e+06	589591	3.24768e-05	0	0.328776	0.316498	9.71078e-05	0.951693	0.733445	0.992267
Mature leaf	1	284.27056 Da 776.83 s	28	9279.17	3119.2	33.615	2.62496	0.714424	9.72938e+06	2.648e+06	2.69797e-05	0	0.404581	0.569149	0.402427	0.913465	0.577765	0.535394
Mature leaf	1	424.18869 Da 776.99 s	28	2435.3	548.755	22.5333	0.116908	0.0318182	301132	81957.8	3.88227e-05	1.54637e-13	0.443425	0.869123	0.144979	0.890095	0.4394	0.708719
Mature leaf	1	369.24814 Da 777.01 s	28	2144.07	511.338	23.8489	2336.78	52937	259289	85603.9	0.893177	20.2171	0.821201	0.109246	0.23964	0.606523	0.897216	0.631548
Mature leaf	1	147.97361 Da 782.88 s	28	2365.94	236.901	10.013	0.00374986	0.00102058	56122	15274.5	6.68162e-06	0	0.608588	2.89234	1.02647	0.771894	0.0866186	0.327052
Mature leaf	1	326.19088 Da 784.88 s	26	2866.54	2252.61	78.583	250203	1.05294e+06	4.83972e+06	1.58997e+06	4.91566	20.4886	0.966163	0.326632	0.054443	0.502459	0.726353	0.818659
Mature leaf	1	999.58456 Da 787.38 s	28	14646.7	1403.34	9.58125	0.0626813	0.0170597	1.96935e+06	535989	3.18284e-06	0	1.00491	1.41841	2.83951	0.476752	0.272774	0.112657
Mature leaf	1	1050.58462 Da 787.48 s	28	16294.4	897.417	5.50752	3.58762	0.976425	805355	219190	0.000445468	0	1.46004	4.58602	1.6988	0.248378	0.0279148	0.212095
Mature leaf	1	936.58843 Da 787.26 s	28	84824.7	4985.47	5.87739	74063.2	5.34072e+06	2.4786e+07	8.3642e+06	0.29792	21.4782	1.10928	0.241034	2.34183	0.412467	0.7888	0.146755
Mature leaf	1	1054.52779 Da 787.50 s	28	14912.8	640.995	4.29827	0.0128176	0.00348851	410874	111826	3.11959e-06	0	0.599772	0.828622	4.97051	0.778691	0.455681	0.0414909
Mature leaf	1	1067.57326 Da 787.76 s	28	3127.17	267.704	8.5606	11599.7	17500.8	60938.5	20338.3	15.9911	22.5308	1.47969	0.587962	0.250206	0.241322	0.567762	0.624188
Mature leaf	1	1122.51625 Da 787.86 s	28	2910.75	251.966	8.6564	11591.3	15974.6	52846.9	17688.1	17.9882	22.8048	1.47656	0.976341	0.826836	0.242432	0.399389	0.377568
Mature leaf	1	1118.57234 Da 787.97 s	28	3443.19	260.645	7.56987	4273.58	14518.4	63937.9	21110.4	6.26519	20.9844	0.934055	0.117525	0.161187	0.52448	0.889929	0.693727
Mature leaf	1	798.54976 Da 791.37 s	28	2607.1	1555.3	59.6564	455590	593098	1.99092e+06	659846	18.6221	22.1583	1.23037	0.441072	0.474589	0.347072	0.651427	0.501401
Mature leaf	1	582.53282 Da 793.99 s	28	11434.6	1189.69	10.4043	62719.2	295924	1.35675e+06	447493	4.41849	20.68	0.926024	0.631509	0.265772	0.530086	0.545351	0.613696
Mature leaf	1	599.52300 Da 794.41 s	28	6364.42	506.35	7.95595	24050.2	57814.7	234018	77828.8	9.31932	21.7997	1.4052	1.62037	0.460399	0.269163	0.230603	0.507771
Mature leaf	1	620.42775 Da 796.59 s	28	2504.77	981.483	39.1846	49632.3	204144	916951	303042	5.13481	20.905	0.761234	1.01271	1.45129	0.652467	0.386767	0.246984
Mature leaf	1	988.63871 Da 797.48 s	28	3357.95	2068.69	61.6056	1.41703e+06	1.21205e+06	2.94413e+06	977886	32.492	21.9628	2.03261	0.440452	0.993222	0.107936	0.651809	0.334762
Mature leaf	1	294.18540 Da 808.18 s	27	4079.6	2085.16	51.112	628270	1.02107e+06	3.75968e+06	1.24622e+06	14.3181	21.9777	1.48995	1.8927	0.0176114	0.237713	0.18494	0.896188
Mature leaf	1	731.55225 Da 809.30 s	27	1092.13	462.54	42.3521	0.00699482	0.00190375	213943	58228	3.26947e-06	1.36035e-14	0.360338	0.917335	0.624806	0.937067	0.420872	0.441586
Mature leaf	1	622.44367 Da 809.68 s	28	9089.39	3012.89	33.1473	45.1663	12.2927	9.07744e+06	2.47057e+06	0.000497564	1.8572e-12	0.771464	1.34488	3.25865	0.644545	0.290248	0.091156
Mature leaf	1	145.93152 Da 811.13 s	25	3798.01	1340.11	35.2846	645681	514377	1.17347e+06	388316	35.4935	21.4517	1.98962	0.418909	0.00220052	0.114787	0.665226	0.963204
Mature leaf	1	147.97417 Da 817.26 s	27	4625.16	955.085	20.6498	37305.2	187723	877261	288213	4.07901	20.3799	1.54469	2.52368	2.05129	0.219358	0.113568	0.172586
Mature leaf	1	984.60545 Da 819.06 s	28	5189.39	1961.21	37.7927	0.150174	0.0408722	3.84635e+06	1.04684e+06	3.90433e-06	1.21066e-14	0.616878	2.69539	1.92444	0.765476	0.099984	0.185636
Mature leaf	1	713.49831 Da 823.84 s	28	1940.25	923.371	47.5902	11877.3	172030	841539	277092	1.39174	20.128	1.12636	3.87659	0.420166	0.402646	0.0439408	0.526653
Mature leaf	1	837.52607 Da 824.96 s	28	36634.8	2558.26	6.98315	0.625232	0.170167	6.54472e+06	1.78125e+06	9.55323e-06	0	1.1582	2.38122	0.795973	0.384869	0.126439	0.386389
Mature leaf	1	888.52505 Da 825.12 s	28	5708.45	607.308	10.6388	10131.5	80345.8	359425	120844	2.74152	21.659	1.05587	0.428519	0.0276274	0.44445	0.659203	0.870207
Mature leaf	1	892.46942 Da 825.12 s	28	9538.82	541.237	5.67405	4027.79	60372	289186	95876.5	1.37367	20.56	1.07434	0.481933	1.60943	0.433171	0.626829	0.223906
Mature leaf	1	774.52936 Da 824.79 s	28	113212	6696.24	5.91477	1.44331e+06	1.02443e+07	4.35081e+07	1.48515e+07	3.21083	22.6821	1.85099	0.356439	4.12658	0.140194	0.705938	0.060324
Mature leaf	1	130.98270 Da 825.59 s	25	1968.02	678.444	34.4734	0.0236073	0.0064251	460286	125274	5.12884e-06	0	0.995668	1.06616	1.62425	0.482796	0.369031	0.22189
Mature leaf	1	113.99255 Da 825.40 s	26	3723.12	1100.81	29.5667	0.206456	0.0561903	1.21177e+06	329803	1.70376e-05	1.08691e-13	0.99178	1.36326	0.317195	0.485355	0.285764	0.58162
Mature leaf	1	117.93534 Da 825.50 s	27	4248.49	922.111	21.7044	237882	260449	654256	225997	26.6642	24.8969	3.28614	3.04561	7.60196	0.0204273	0.0776108	0.0146731
Mature leaf	1	326.19064 Da 829.21 s	22	1570.31	840.324	53.5134	0.0270403	0.00735944	706145	192188	3.82928e-06	0	0.689701	3.34773	0.165846	0.708452	0.0627939	0.689583
Mature leaf	1	735.48272 Da 835.52 s	28	2757.65	964.631	34.9802	0.0425966	0.0115933	930513	253253	4.57776e-06	1.76931e-14	0.637708	1.52611	1.45087	0.749257	0.24929	0.247049
Mature leaf	1	145.93149 Da 836.34 s	28	3793.28	276.612	7.29215	2736.93	15922	73959.6	24423.5	3.56852	20.6405	0.923764	0.76604	0.455823	0.531671	0.482201	0.509857
Mature leaf	1	827.54150 Da 836.90 s	23	2867.01	1607.69	56.0756	0.0664889	0.018096	2.58467e+06	703457	2.57244e-06	0	0.536693	1.54733	0.00080679	0.826149	0.244938	0.977714
Mature leaf	1	831.48047 Da 836.95 s	28	4744.24	1635.38	34.4708	581822	670650	2.1237e+06	702571	21.505	22.082	1.40325	0.791433	1.04916	0.269933	0.471235	0.321934
Mature leaf	1	776.53794 Da 836.98 s	28	8981.39	3727.04	41.4973	2.1317e+06	3.25129e+06	1.18784e+07	3.92247e+06	15.2154	21.7723	1.05981	1.31162	0.888367	0.442021	0.298567	0.360854
Mature leaf	1	844.53307 Da 837.14 s	28	2323.18	771.226	33.1971	146848	153801	455635	150843	24.3738	22.1169	1.34109	0.293828	0.159018	0.295596	0.749598	0.695681
Mature leaf	1	759.54864 Da 836.93 s	28	8823.95	3204.59	36.317	2.10133e+06	2.5348e+06	8.27764e+06	2.73582e+06	20.246	22.0034	1.24987	1.59094	0.471687	0.337448	0.236261	0.502692
Mature leaf	1	202.91291 Da 838.60 s	28	2164.81	230.53	10.649	9668.87	12820	43998.2	14538.4	18.0164	21.9349	1.3318	0.128867	0.252349	0.299625	0.880054	0.62272
Mature leaf	1	759.54804 Da 844.08 s	28	3228.42	1076.72	33.3512	293144	306094	885503	294442	24.8712	22.4059	1.58204	1.38715	2.57023	0.207657	0.280053	0.129736
Mature leaf	1	627.55409 Da 845.11 s	28	7012.84	944.803	13.4725	0.348717	0.0949088	892652	242949	3.90653e-05	0	0.754157	0.0191898	0.176326	0.657965	0.981017	0.680503
Mature leaf	1	610.56399 Da 845.19 s	28	4767.55	860.383	18.0466	53132.3	158220	690390	227317	7.14603	20.906	1.04826	0.24632	0.397521	0.44916	0.784773	0.53786
Mature leaf	1	368.92518 Da 846.57 s	27	2306.37	462.534	20.0546	0.0300885	0.00818906	213938	58226.5	1.40641e-05	0	1.39072	1.65156	0.121262	0.274927	0.224774	0.732508
Mature leaf	1	360.87004 Da 848.89 s	27	1913.37	385.389	20.1419	0.00481398	0.0013102	148525	40423.3	3.2412e-06	0	0.52053	1.22553	0.696758	0.837866	0.321381	0.416972
Mature leaf	1	317.95473 Da 851.01 s	28	4440.38	550.784	12.404	78442.6	78785.1	228413	75473.8	25.5634	21.9619	1.8905	0.550217	0.702883	0.132398	0.588034	0.414977
Mature leaf	1	130.98285 Da 851.45 s	24	3647.31	1526.7	41.8583	240416	513461	2.10412e+06	692551	10.2543	21.1977	1.1623	4.78733	0.0575694	0.382626	0.0246619	0.813628
Mature leaf	1	340.20735 Da 857.38 s	27	2653.28	1812.42	68.3086	6.59601	1.79521	3.28486e+06	894025	0.0002008	6.41531e-13	0.804541	0.0584355	0.544846	0.619157	0.943453	0.471823
Mature leaf	1	358.85661 Da 858.51 s	28	2731.82	275.116	10.0708	0.00204928	0.000557743	75688.9	20599.9	2.7075e-06	0	0.448988	0.717795	0.0298585	0.886568	0.503842	0.865122
Mature leaf	1	341.86890 Da 858.53 s	28	2370.49	345.285	14.566	0.0405128	0.0110262	119222	32448.1	3.3981e-05	1.38092e-13	0.500738	0.238783	0.905547	0.851895	0.790523	0.356382
Mature leaf	1	339.86825 Da 858.48 s	28	1689.67	778.109	46.0509	0.0194999	0.0053072	605453	164784	3.22071e-06	0	0.609175	2.65687	0.381132	0.77144	0.102864	0.546256
Mature leaf	1	375.84606 Da 858.79 s	28	2051.78	195.59	9.53268	9550.69	10342	29563.4	9908.92	24.4175	22.9533	3.5747	0.28087	10.3479	0.0144534	0.759011	0.00576192
Mature leaf	1	227.91594 Da 858.94 s	28	1944.59	206.024	10.5947	2867.36	9069.34	39759	13107.1	6.72672	20.9387	0.764315	0.450553	0.668209	0.650078	0.645624	0.426471
Mature leaf	1	244.90658 Da 860.32 s	28	7171.9	500.505	6.9787	0.0628706	0.0171112	250505	68178.9	2.50975e-05	0	0.643197	3.8355	0.24301	0.744966	0.0451497	0.629179
Mature leaf	1	231.88203 Da 863.13 s	28	1962.14	135.805	6.92126	243.162	3706.99	18216.2	5992.17	1.31729	20.0544	0.853136	0.234259	1.12334	0.582643	0.793997	0.305969
Mature leaf	1	258.90107 Da 864.00 s	26	4510.85	1308.5	29.0079	49338.4	400207	1.66673e+06	574484	2.87508	23.2284	1.77864	2.05016	3.02921	0.155741	0.16326	0.102246
Mature leaf	1	242.90578 Da 863.84 s	27	2048.27	438.856	21.4257	0.00742628	0.00202118	192594	52417.5	3.85592e-06	0	0.625859	0.243924	0.144767	0.758498	0.786596	0.708922
Mature leaf	1	304.89398 Da 863.84 s	27	6396.1	1324.87	20.7137	0.0601255	0.0163641	1.75528e+06	477728	3.4254e-06	1.32646e-14	0.656267	1.33408	0.00770088	0.734726	0.29292	0.931233
Mature leaf	1	353.86107 Da 873.39 s	28	2144.31	174.833	8.15335	0.00195627	0.000532428	30566.6	8319.19	6.4e-06	2.38036e-14	0.306431	0.590879	0.307398	0.96085	0.566228	0.587453
Mature leaf	2	395.89737 Da 28.39 s	28	1985.52	265.212	13.3573	0.0029741	0.000809448	70337.3	19143.4	4.22834e-06	0	0.693091	0.03013	0.628561	0.706159	0.864373	0.439482
Mature leaf	2	503.92624 Da 30.89 s	28	4700.91	2286.21	48.6334	3.19872e+06	1.89579e+06	2.19259e+06	729619	59.331	17.3236	3.49896	4.76675	1.10637	0.0140801	0.0442561	0.308498
Mature leaf	2	159.98628 Da 31.35 s	26	4639.45	1797.86	38.7517	259045	694166	2.98863e+06	982926	7.97635	20.923	0.51875	3.95926	0.104261	0.84028	0.0639863	0.750956
Mature leaf	2	387.94689 Da 30.92 s	28	7594.49	2721.67	35.8374	4.25824e+06	2.64184e+06	3.48184e+06	1.16106e+06	55.0154	18.566	3.19909	4.58361	0.366408	0.0205612	0.0480222	0.553458
Mature leaf	2	517.90303 Da 31.00 s	28	2677.86	814.533	30.4173	162880	172230	509961	169081	24.2078	22.2214	1.45977	2.95688	0.0756105	0.243896	0.104794	0.786856
Mature leaf	2	403.92312 Da 31.14 s	28	3905.59	821.273	21.0281	233417	192197	452071	149855	34.0512	21.7009	2.17949	0.190431	0.378478	0.0833828	0.66839	0.54707
Mature leaf	2	289.94318 Da 31.22 s	28	4475.61	919.727	20.5498	227490	221273	627598	207231	26.6043	21.8849	1.79677	0.0151038	0.227209	0.146862	0.903719	0.640046
Mature leaf	2	273.96616 Da 31.24 s	28	17223	5033.83	29.2274	1.47519e+07	8.99735e+06	1.14422e+07	3.8088e+06	56.3177	18.1425	3.41094	5.56691	2.72587	0.0157113	0.0313452	0.118222
Mature leaf	2	305.91875 Da 31.48 s	28	1391.84	235.782	16.9403	0.00179687	0.000489045	55593	15130.5	3.23218e-06	0	0.811965	5.63502	0.251381	0.612971	0.0304637	0.622932
Mature leaf	2	327.90803 Da 32.36 s	27	3130.43	813.759	25.9951	239929	190771	431905	143040	35.7125	21.4844	1.74036	0.0558808	0.0204541	0.159835	0.816129	0.888062
Mature leaf	2	411.87006 Da 32.49 s	28	3749.9	630.993	16.8269	160599	121987	249102	82999	39.1991	21.4821	3.83135	11.5684	0.224501	0.00941204	0.00365066	0.642032
Mature leaf	2	885.62126 Da 32.92 s	26	2353.77	893.13	37.9446	2734.49	164639	795134	264633	0.342724	20.6294	0.888327	0.212634	0.0517237	0.555713	0.650917	0.822971
Mature leaf	2	969.58174 Da 32.92 s	27	1849.65	598.815	32.3745	124508	103130	241211	80127.9	34.0448	21.8428	1.29778	0.00208147	1.85362	0.310789	0.964175	0.192227
Mature leaf	2	969.98180 Da 32.84 s	28	2738.59	502.964	18.3658	0.0337801	0.00919378	252973	68850.4	1.33533e-05	0	1.57967	0.470799	6.0059	0.203593	0.502442	0.0261365
Mature leaf	2	365.87721 Da 32.93 s	28	2195.44	381.707	17.3864	4722.97	29970.7	141288	46535.5	3.23467	20.4247	0.945673	0.0190781	0.56577	0.514756	0.891866	0.462868
Mature leaf	2	801.65875 Da 32.93 s	28	3512.89	799.345	22.7546	82993.3	147333	561157	185794	12.8841	21.8061	0.740538	0.218756	0.478381	0.668608	0.646297	0.499071
Mature leaf	2	886.02052 Da 32.93 s	28	4239	870.35	20.532	90960.9	171401	671933	221840	11.9231	21.5435	1.62144	0.052946	3.70515	0.191169	0.82093	0.0722131
Mature leaf	2	633.73491 Da 32.94 s	28	5139.08	1031.39	20.0696	180506	262763	897281	299806	16.7478	22.6413	1.20061	0.192777	0.662128	0.358701	0.666487	0.427754
Mature leaf	2	549.77388 Da 32.97 s	28	7398.55	1416.44	19.1448	329948	483844	1.69822e+06	564084	16.2683	22.2219	1.07546	0.0293489	2.52038	0.429777	0.866124	0.131946
Mature leaf	2	717.69703 Da 32.98 s	28	4323.78	1020.51	23.6023	174431	247353	876592	289534	16.5963	21.8541	0.718564	0.0521806	1.42464	0.68597	0.822205	0.250038
Mature leaf	2	381.85103 Da 32.99 s	28	12511.4	1930.11	15.4268	416775	845270	3.33548e+06	1.10503e+06	11.1073	21.7088	0.839482	0.26365	0.0776283	0.592021	0.614641	0.784106
Mature leaf	2	465.81187 Da 33.01 s	28	8596.75	1783.82	20.75	667089	795927	2.5538e+06	846157	20.7113	22.1799	1.05714	0.00137244	0.0765431	0.441085	0.970906	0.78558
Mature leaf	2	297.88900 Da 33.03 s	28	12871.2	2573.56	19.9948	879884	1.53565e+06	5.79939e+06	1.92166e+06	13.1734	21.8801	0.802364	0.518753	1.13216	0.620353	0.481765	0.303109
Mature leaf	2	672.09181 Da 33.10 s	28	3257.07	640.578	19.6673	82588.8	104859	334377	111803	19.8071	22.7833	2.0837	0.000223972	4.04043	0.0959154	0.988245	0.0615938
Mature leaf	2	449.83839 Da 33.12 s	28	1665.06	366.287	21.9984	641.612	27617.3	133569	44394.8	0.478063	20.5696	1.09943	1.01918	0.76084	0.415328	0.327737	0.395967
Mature leaf	2	756.05399 Da 33.02 s	28	4061.71	885.938	21.812	27726.7	162582	758993	250309	3.52435	20.5493	1.66615	0.168058	6.86393	0.178715	0.68728	0.0185736
Mature leaf	2	572.14649 Da 33.60 s	23	769.559	374.545	48.6701	52986.3	44130.3	94393.4	31872.3	35.9522	22.7268	2.70417	6.26768	0.229307	0.0396999	0.0235066	0.638517
Mature leaf	2	129.96676 Da 33.41 s	26	8841.3	2829.43	32.0024	305345	1.71109e+06	7.72164e+06	2.5702e+06	3.80399	21.1829	1.09916	0.0800523	0.872979	0.415494	0.780854	0.36402
Mature leaf	2	930.25036 Da 33.36 s	27	5535.93	1601.05	28.921	371270	665911	2.23387e+06	765857	14.2515	24.2125	1.63657	0.329742	1.48519	0.18686	0.573796	0.240627
Mature leaf	2	556.04404 Da 33.58 s	27	3347.17	843.264	25.1933	2.60343	0.708565	711092	193535	0.000366116	0	0.949483	2.61477	0.00471491	0.512105	0.125415	0.946107
Mature leaf	2	634.13566 Da 33.34 s	28	22944.5	4546.18	19.8138	3.13417e+06	5.0598e+06	1.77903e+07	5.96222e+06	14.9785	22.7555	1.38	0.0432762	1.35686	0.274915	0.837831	0.261155
Mature leaf	2	213.92762 Da 33.43 s	28	1905.52	342.549	17.9767	25961.1	29728.3	92902.4	30794.8	21.8411	22.2177	1.16328	1.60661	0.633096	0.378781	0.223105	0.437868
Mature leaf	2	768.19328 Da 33.67 s	28	6335.09	959.707	15.1491	0.0328792	0.00894858	921038	250675	3.5698e-06	1.26396e-14	0.502957	1.29521	0.932481	0.851499	0.271844	0.348589
Mature leaf	2	504.16880 Da 33.69 s	28	48842.6	11137.4	22.8025	1.28661e+07	2.84673e+07	1.12107e+08	3.73761e+07	10.2951	22.0569	1.15711	0.180983	1.01678	0.382188	0.676197	0.328289
Mature leaf	2	426.07734 Da 33.51 s	28	23464.5	3132.41	13.3495	1.14724e+06	2.23147e+06	8.73713e+06	2.89205e+06	11.6066	21.6919	1.98786	5.66464	3.54418	0.110472	0.0300893	0.0780692
Mature leaf	2	730.23571 Da 33.88 s	28	4465.06	740.144	16.5764	36162	117673	513993	169814	6.57305	21.0633	2.05051	0.419109	10.2396	0.100713	0.526562	0.00557834
Mature leaf	2	462.05463 Da 33.87 s	28	4402.11	723.429	16.4337	0.0205038	0.00558043	523350	142438	3.9178e-06	0	0.711201	0.00976247	0.170654	0.691801	0.92252	0.685014
Mature leaf	2	846.28507 Da 33.77 s	28	17201.6	4038.72	23.4788	2.07943e+06	3.81056e+06	1.43774e+07	4.78369e+06	12.6356	22.1175	1.216	0.948431	0.00753281	0.350699	0.344614	0.931914
Mature leaf	2	147.05490 Da 34.44 s	28	1160.91	234.153	20.1698	21833.2	17123	35246.6	11815.9	38.2504	21.9956	2.36707	0.0113405	0.292355	0.0636309	0.916516	0.596163
Mature leaf	2	342.11612 Da 33.96 s	28	43322.9	3842.02	8.86833	0.524666	0.142796	1.47611e+07	4.01746e+06	3.55438e-06	1.78454e-14	1.09113	1.96784	5.35171	0.420286	0.179783	0.03433
Mature leaf	2	1026.34594 Da 33.95 s	28	6582.41	1568.29	23.8255	58813.1	498574	2.4046e+06	790452	2.38746	20.1754	0.93164	0.362107	5.74741	0.524598	0.55577	0.0290708
Mature leaf	2	226.06799 Da 33.95 s	28	1452.04	269.544	18.5632	0.00769591	0.00209456	72653.9	19773.9	1.05926e-05	0	0.547271	0.781685	1.73236	0.819446	0.389719	0.206654
Mature leaf	2	944.26034 Da 35.03 s	27	2056.13	1108.99	53.9356	1.16288e+06	617688	346971	116372	77.0195	11.5426	8.34603	1.69397	0.156679	0.000145944	0.211507	0.697461
Mature leaf	2	489.17076 Da 34.51 s	28	3511.35	1052.8	29.9828	472110	348417	673572	224728	41.2078	21.2945	3.46705	1.24221	6.46439	0.0146488	0.281506	0.0217295
Mature leaf	2	1224.37183 Da 34.78 s	28	7837.77	1634.41	20.853	148762	604847	2.53411e+06	855005	5.54489	22.2913	1.16471	1.16894	1.33812	0.377995	0.295645	0.264344
Mature leaf	2	1136.25657 Da 34.84 s	28	7041.19	899.921	12.7808	16778	168878	794236	263736	2.06876	20.7703	1.05109	0.462914	1.39974	0.444871	0.505992	0.254048
Mature leaf	2	794.14274 Da 34.89 s	28	6760.56	1075.97	15.9154	0.0310468	0.00844986	1.15772e+06	315090	2.68173e-06	0	0.889368	0.372939	0.682156	0.554952	0.549984	0.420991
Mature leaf	2	1404.43412 Da 34.89 s	28	4155.82	590.863	14.2177	0.0384569	0.0104666	349119	95018.3	1.10154e-05	0	1.31095	0.0144261	3.72131	0.304765	0.905892	0.071654
Mature leaf	2	1062.32469 Da 35.03 s	28	40622.6	3721.44	9.16102	5.4888	1.49386	1.38491e+07	3.76925e+06	3.96328e-05	0	0.615267	0.32686	1.45216	0.767551	0.575459	0.245703
Mature leaf	2	452.02525 Da 35.09 s	28	8361.75	1314.92	15.7254	82160.9	361930	1.65216e+06	544580	4.73734	20.6812	1.28487	0.080491	2.57498	0.316805	0.780271	0.128119
Mature leaf	2	882.26040 Da 34.79 s	28	28373.9	5854.73	20.6342	9.21116e+06	9.49801e+06	2.59588e+07	8.71568e+06	26.1904	23.0268	1.87038	0.710303	1.75624	0.131552	0.411766	0.203708
Mature leaf	2	540.14514 Da 34.83 s	28	64199.5	14528.9	22.6308	2.6128e+07	4.97127e+07	1.86927e+08	6.24332e+07	12.2635	22.3442	1.3246	0.29063	2.78332	0.298635	0.59724	0.114698
Mature leaf	2	720.20964 Da 35.04 s	28	134256	10454.4	7.78688	8.18508	2.2277	1.09294e+08	2.97459e+07	7.48908e-06	2.72681e-14	0.722987	0.0683683	0.0625997	0.68247	0.797064	0.805617
Mature leaf	2	260.03030 Da 35.59 s	23	355.584	159.512	44.8592	0.108395	0.0295012	25444	6924.99	0.00042601	1.2941e-12	1.11645	1.41479	0.482286	0.405316	0.251613	0.49735
Mature leaf	2	166.04768 Da 35.51 s	26	2819.25	915.968	32.4897	178787	207231	668252	220376	21.1072	21.8629	1.17212	1.98295	0.00407522	0.373941	0.178213	0.94989
Mature leaf	2	782.20683 Da 35.51 s	26	8672.19	8366.13	96.4707	8.34692e+07	4.12395e+07	9.46241e+06	3.1631e+06	89.8179	5.54604	20.2704	2.62644	0.00160845	4.01974e-07	0.124635	0.968505
Mature leaf	2	566.05456 Da 35.19 s	27	942.801	277.353	29.4179	45939.1	27879.1	34333.8	11446.4	57.2287	17.9899	6.36593	0.00470976	5.78988	0.000709565	0.946136	0.0285636
Mature leaf	2	606.19679 Da 35.24 s	28	2081.33	348.047	16.7223	6590.43	25406.9	114962	37834.3	5.42189	20.6682	0.979793	18.6096	0.0871797	0.491339	0.000534961	0.771591
Mature leaf	2	602.14325 Da 35.27 s	28	3171.18	1561.37	49.2364	2.14457e+06	1.14996e+06	713509	239045	75.0354	12.3143	8.1527	2.34556	2.22392	0.000168163	0.145171	0.155339
Mature leaf	2	778.16696 Da 35.51 s	28	3397.77	664.601	19.5599	19088.8	95914.1	423973	141628	4.30839	21.4835	1.37863	5.21098	0.0468508	0.275483	0.0364595	0.831372
Mature leaf	2	136.03711 Da 36.21 s	24	2028.04	984.008	48.52	0.0272494	0.00741636	968272	263530	2.81424e-06	0	0.614438	0.636426	0.689565	0.768197	0.436688	0.418531
Mature leaf	2	208.05746 Da 36.17 s	27	2955.54	732.299	24.7772	116300	133205	425320	140344	21.4726	21.9057	2.52822	8.9027	0.0350697	0.0506655	0.00877191	0.853804
Mature leaf	2	436.05054 Da 35.75 s	28	2862.83	479.648	16.7543	0.0203817	0.00554719	230062	62614.9	8.85921e-06	0	0.770067	0.155838	0.000287111	0.645426	0.69823	0.986691
Mature leaf	2	268.07868 Da 35.76 s	28	1618.44	258.988	16.0023	0.0127602	0.00347288	67074.7	18255.4	1.90238e-05	0	0.916843	0.0503208	0.153639	0.535105	0.825345	0.700254
Mature leaf	2	338.08419 Da 36.08 s	28	5029.4	1493.24	29.6901	19401.4	474596	2.21171e+06	742457	0.869585	21.2549	0.980934	0.0131751	0.00100058	0.490569	0.910045	0.975157
Mature leaf	2	440.09141 Da 35.93 s	28	22541.6	18182	80.6595	3.95015e+08	1.93578e+08	3.73389e+07	1.24734e+07	91.3638	4.7439	23.8663	2.2967	0.0147124	1.24627e-07	0.149155	0.904968
Mature leaf	2	405.11133 Da 36.34 s	26	1074.55	609.276	56.7004	181776	126330	210902	70711.6	46.2914	20.7669	2.78248	2.04742	1.32716	0.0356762	0.171705	0.266233
Mature leaf	2	176.03234 Da 37.14 s	28	424.891	88.372	20.7987	0.000262941	7.15634e-05	7809.62	2125.51	3.36688e-06	0	1.3014	0.0688564	2.8601	0.309122	0.796358	0.110184
Mature leaf	2	134.02155 Da 37.77 s	24	6379.75	2807.26	44.0027	0.218461	0.0594575	7.88073e+06	2.14486e+06	2.77209e-06	0	0.495024	1.37768	0.0208811	0.857038	0.257672	0.886908
Mature leaf	2	204.02618 Da 37.52 s	25	2086.51	805.077	38.5848	0.200547	0.0545821	648150	176404	3.09415e-05	0	0.380374	0.00348059	0.0185741	0.927817	0.953685	0.893295
Mature leaf	2	192.03124 Da 39.11 s	26	2932.18	1570.97	53.5768	7.61829	2.07344	2.46793e+06	671686	0.00030869	1.70778e-12	0.615333	0.575559	0.149832	0.767499	0.459089	0.703796
Mature leaf	2	332.07617 Da 45.95 s	28	2885.02	502.975	17.434	14565.4	55041.7	239435	79651.6	5.73441	21.4083	1.63826	4.93062	0.816026	0.186385	0.0411742	0.379744
Mature leaf	2	296.11052 Da 45.95 s	28	6047.34	1790.93	29.6152	413594	725818	2.81615e+06	927254	12.8058	21.4271	0.784578	2.52418	1.39216	0.634119	0.131675	0.255286
Mature leaf	2	376.13606 Da 46.62 s	28	1892.06	280.046	14.8011	4261.82	16507.7	74436	24525.2	5.41543	20.7422	0.817462	3.06445	3.20623	0.60876	0.099169	0.0922954
Mature leaf	2	358.12470 Da 47.05 s	28	1272.9	228.133	17.9224	28502.2	17967.4	25231	8398.46	53.044	18.9356	3.90601	0.344389	0.965108	0.00861823	0.565496	0.340526
Mature leaf	2	328.11469 Da 47.30 s	28	1156.13	247.127	21.3753	0.00331524	0.000902293	61071.6	16621.6	5.42844e-06	0	1.58023	2.29481	5.5032	0.203419	0.149311	0.0321965
Mature leaf	2	610.13172 Da 47.66 s	28	8588.25	2522.08	29.3667	0.212082	0.0577215	6.36091e+06	1.73122e+06	3.33415e-06	0	0.852324	0.911561	0.140733	0.582359	0.353904	0.71248
Mature leaf	2	302.09872 Da 48.33 s	28	2492.85	300.075	12.0374	0.0125744	0.00342231	90044.8	24507.1	1.39646e-05	0	0.950171	3.94287	0.114056	0.511627	0.0644825	0.739963
Mature leaf	2	324.14067 Da 49.33 s	28	3447.27	790.068	22.9186	2.91006	0.792019	624204	169887	0.000466201	2.38721e-12	0.742132	0.211187	0.277866	0.667352	0.652021	0.605336
Mature leaf	2	330.09478 Da 52.08 s	28	1545.64	241.199	15.6051	0.00372333	0.00101336	58177	15833.8	6.4e-06	0	0.453161	1.40378	1.53706	0.885055	0.253392	0.232931
Mature leaf	2	332.10871 Da 52.51 s	27	2613.68	697.945	26.7035	0.0311761	0.00848507	487127	132579	6.4e-06	3.37974e-14	0.458191	5.07572	0.766785	0.881805	0.0386513	0.39417
Mature leaf	2	610.13210 Da 55.87 s	28	19411.9	4905.61	25.2712	1.74333	0.474473	2.4065e+07	6.54966e+06	7.24425e-06	0	0.833144	0.307219	0.626354	0.596817	0.587056	0.440271
Mature leaf	2	306.07339 Da 56.10 s	28	27503.2	8260.38	30.0343	2.00856	0.546661	6.82339e+07	1.85709e+07	2.94364e-06	0	0.652778	0.00361557	1.18479	0.738088	0.952797	0.292506
Mature leaf	2	154.02740 Da 56.71 s	27	659.298	439.741	66.6984	0.00520795	0.00141742	193372	52629.3	2.69322e-06	0	0.706896	0.553685	3.94417	0.695212	0.467604	0.0644429
Mature leaf	2	372.06892 Da 58.05 s	28	5552.46	3191.89	57.486	957640	2.26691e+06	9.29282e+06	3.07713e+06	9.34241	21.5136	1.1204	0.629069	1.76341	0.403019	0.439301	0.202832
Mature leaf	2	316.07949 Da 57.91 s	28	3223.57	998.336	30.9699	328629	295107	704217	236873	31.8178	22.8528	2.3471	4.40661	0.0152644	0.0654728	0.0520209	0.903211
Mature leaf	2	426.09347 Da 60.62 s	28	4079.97	1365.6	33.4709	0.0499976	0.0136076	1.86487e+06	507553	2.68102e-06	0	0.943986	0.127654	1.03791	0.515933	0.725545	0.323466
Mature leaf	2	594.13767 Da 61.55 s	28	39545.7	10583.6	26.7629	1.10236e+06	2.37468e+07	1.10987e+08	3.71926e+07	0.983472	21.166	0.924589	0.0328245	0.622466	0.529589	0.858505	0.441667
Mature leaf	2	882.19878 Da 64.20 s	28	10448.7	4617.08	44.188	1.04082e+06	4.61169e+06	2.03498e+07	6.7766e+06	4.86578	21.3599	0.942776	0.000715468	0.538573	0.516778	0.978991	0.473643
Mature leaf	2	354.09458 Da 67.48 s	28	10020.3	3973.64	39.6558	1.99661e+06	3.57421e+06	1.39043e+07	4.5821e+06	12.5566	21.4672	1.16863	7.13634	0.847053	0.375843	0.0167226	0.371056
Mature leaf	2	578.14244 Da 71.30 s	28	12312.3	5867.5	47.6557	923118	7.1744e+06	3.35674e+07	1.1122e+07	2.67644	20.7242	0.772227	0.0372761	0.0757985	0.643738	0.849334	0.786598
Mature leaf	2	306.07365 Da 73.75 s	28	63737.2	11192.3	17.56	7.92955	2.15815	1.25267e+08	3.40934e+07	6.33012e-06	0	1.40117	0.300541	2.04372	0.266335	0.591111	0.17207
Mature leaf	2	356.07426 Da 75.20 s	28	2922.21	793.99	27.1708	0.0209005	0.00568841	630420	171578	3.31534e-06	0	0.359684	0.500011	1.91855	0.93833	0.489667	0.185026
Mature leaf	2	340.07926 Da 77.32 s	28	2399.85	436.976	18.2085	0.682649	0.185793	190948	51969.3	0.000357505	0	0.871505	0.713541	0.0762723	0.56808	0.410724	0.78595
Mature leaf	2	594.13788 Da 77.62 s	28	49709.5	14657.3	29.4859	597602	4.47503e+07	2.1428e+08	7.15495e+07	0.278113	20.8216	0.90711	0.0113732	0.650511	0.542087	0.916396	0.431756
Mature leaf	2	136.03738 Da 77.98 s	25	5203.07	2145.4	41.2334	0.157883	0.0429702	4.60274e+06	1.25271e+06	3.43019e-06	0	0.609892	0.151208	0.0822535	0.771737	0.70251	0.777947
Mature leaf	2	892.20384 Da 77.79 s	28	7313.6	1936.42	26.477	0.98542	0.268197	3.74973e+06	1.02055e+06	2.62797e-05	9.93481e-14	0.648713	0.294678	2.46153	0.741298	0.59472	0.136227
Mature leaf	2	298.06841 Da 77.72 s	28	10838.9	2660.48	24.5458	1.45061e+06	1.73437e+06	5.69445e+06	1.87784e+06	20.3023	21.8506	1.11541	0.0306113	1.00009	0.405918	0.863305	0.332173
Mature leaf	2	426.09437 Da 80.25 s	28	8520.05	2687	31.5373	0.192351	0.0523514	7.21996e+06	1.96502e+06	2.66416e-06	9.12117e-15	0.615971	0.0201222	1.19269	0.767001	0.888967	0.290959
Mature leaf	2	324.14127 Da 82.30 s	28	5546.39	496.766	8.95657	0.00624334	0.00169922	246776	67164	2.52996e-06	0	0.427386	0.165327	0.0767153	0.901148	0.689686	0.785345
Mature leaf	2	578.14281 Da 83.16 s	28	31086.9	13228	42.5516	3.60705e+06	3.65925e+07	1.71622e+08	5.70446e+07	2.05848	20.8301	1.05653	0.00395091	1.14441	0.441468	0.95066	0.300594
Mature leaf	2	772.20365 Da 84.05 s	28	3939.08	1476.41	37.4811	0.142567	0.0388017	2.17979e+06	593263	6.54039e-06	0	0.261198	1.41101	0.225113	0.97673	0.252222	0.641582
Mature leaf	2	466.11010 Da 85.49 s	28	4336.27	1192.64	27.5038	54914	299321	1.37119e+06	454024	3.85063	20.8536	1.73367	1.36536	3.2401	0.161451	0.259726	0.0907384
Mature leaf	2	882.19896 Da 86.04 s	28	12684.2	4085.18	32.2067	2.88819e+06	4.04208e+06	1.39837e+07	4.63868e+06	17.1183	22.1678	1.08822	0.0200984	0.361799	0.422036	0.889032	0.555936
Mature leaf	2	866.20388 Da 86.77 s	28	8877.92	3942.96	44.4131	3.44302e+06	3.93923e+06	1.23052e+07	4.07877e+06	21.8628	22.2161	1.41159	0.14295	0.608448	0.262203	0.710334	0.446759
Mature leaf	2	894.20502 Da 89.40 s	28	4967.32	1803.26	36.3024	1.08897e+06	908596	2.20226e+06	728251	33.087	21.6203	2.13358	1.67199	0.557483	0.0891575	0.21435	0.466107
Mature leaf	2	948.12460 Da 89.69 s	28	3303.04	557.077	16.8656	40952.4	71616.2	271919	89993.9	13.0892	21.7936	0.9351	0.813356	2.20535	0.52216	0.380506	0.156967
Mature leaf	2	298.06877 Da 89.52 s	28	100572	21847.4	21.7232	2.14297e+08	1.48476e+08	2.69443e+08	8.92815e+07	44.3001	20.3856	3.06867	1.12601	3.52852	0.0243556	0.304383	0.0786683
Mature leaf	2	396.03979 Da 89.91 s	27	2903.6	826.679	28.4708	94419.4	167993	597400	201405	13.648	23.0667	1.62044	0.0534248	1.31912	0.191457	0.820137	0.26763
Mature leaf	2	320.04917 Da 89.94 s	27	1970.69	412.693	20.9415	0.0060396	0.00164377	170316	46354	3.54612e-06	0	0.802014	2.49198	0.650107	0.620623	0.133991	0.431896
Mature leaf	2	618.11920 Da 89.71 s	28	10432.6	772.396	7.40366	97516.9	142796	505192	167462	16.1798	22.0793	1.06682	0.0539252	0.227099	0.43508	0.819313	0.640126
Mature leaf	2	650.05677 Da 89.89 s	28	2763.9	409.272	14.8078	5747.62	34540.6	162134	53410.9	3.42362	20.4633	0.740163	0.668358	1.33147	0.668904	0.425632	0.265488
Mature leaf	2	136.03752 Da 89.80 s	28	32220.1	5844.36	18.1389	1.33853e+07	1.00878e+07	2.12275e+07	7.02849e+06	38.6716	21.1399	2.80824	0.930267	1.91371	0.0344513	0.349146	0.18555
Mature leaf	2	338.09938 Da 96.72 s	28	12794.6	6115.73	47.7994	9.49553e+06	9.73103e+06	2.83929e+07	9.39836e+06	25.0618	22.0938	1.32984	4.93772	2.2327	0.296312	0.0410464	0.154576
Mature leaf	2	164.04738 Da 96.81 s	28	1796.17	1000.52	55.703	311880	277808	706808	234625	30.6159	22.054	1.51541	3.77756	0.459796	0.224298	0.0697481	0.507408
Mature leaf	2	290.07854 Da 98.15 s	28	83843.3	24617	29.3608	17.7895	4.84169	6.05998e+08	1.64932e+08	2.93557e-06	0	0.93855	0.369264	3.50696	0.519737	0.551934	0.079502
Mature leaf	2	452.22532 Da 107.90 s	28	10528.9	4044.24	38.4108	0.633999	0.172553	1.63559e+07	4.4515e+06	3.87628e-06	1.13882e-14	0.441606	4.05352	2.26629	0.892388	0.0612179	0.151701
Mature leaf	2	866.20332 Da 111.92 s	28	4239	1314.32	31.0053	0.474991	0.129276	1.72743e+06	470146	2.7497e-05	0	0.383474	0.541886	0.0347072	0.926175	0.472308	0.854552
Mature leaf	2	600.12141 Da 116.47 s	27	2286.62	655.205	28.6539	0.0233884	0.00636551	429293	116839	5.44811e-06	1.91752e-14	0.661738	0.116392	0.120651	0.731005	0.737421	0.732857
Mature leaf	2	578.14274 Da 116.17 s	28	101616	25913.8	25.5016	7.21552e+07	1.53572e+08	6.04404e+08	2.01029e+08	10.665	21.9332	1.26194	0.404441	1.13727	0.327747	0.533797	0.302056
Mature leaf	2	676.10959 Da 116.89 s	26	1944.99	630.11	32.3965	0.0254105	0.00691586	397039	108060	6.4e-06	2.0733e-14	0.271088	0.567522	0.0244593	0.973783	0.462187	0.877678
Mature leaf	2	426.09443 Da 116.70 s	28	7191.39	1786.4	24.8408	0.235638	0.0641325	3.19121e+06	868538	7.38396e-06	4.12724e-14	1.02399	0.134466	2.07834	0.462135	0.71865	0.168689
Mature leaf	2	326.09944 Da 118.39 s	27	4031.69	1265.65	31.3925	0.125308	0.0341046	1.60186e+06	435972	7.82267e-06	2.907e-14	1.17931	7.20695	7.36939	0.370041	0.0162779	0.0153051
Mature leaf	2	678.06892 Da 118.82 s	26	1402.72	462.95	33.0038	66986.1	58590.9	149868	49537.6	30.89	21.7499	1.91788	0.571123	0.0668693	0.122562	0.460795	0.799248
Mature leaf	2	164.04711 Da 119.12 s	26	2414.5	877.873	36.3584	0.0269603	0.00733766	770660	209747	3.49834e-06	1.06815e-14	0.440334	3.62162	0.97293	0.893183	0.0751846	0.338633
Mature leaf	2	577.63704 Da 125.07 s	28	1619.72	411.771	25.4224	0.0146866	0.00399719	169555	46147.1	8.66185e-06	0	0.547311	0.00947814	0.195732	0.819417	0.923653	0.66411
Mature leaf	2	866.20421 Da 125.79 s	28	19223.8	7744.78	40.2875	7.22442e+06	1.39487e+07	5.32722e+07	1.77392e+07	11.9418	22.1183	1.26735	0.118627	1.12662	0.325133	0.735014	0.304255
Mature leaf	2	418.18336 Da 129.27 s	28	815.381	131.577	16.1369	0.00056509	0.000153798	17312.5	4711.88	3.26405e-06	1.05068e-14	0.570012	0.297753	0.000814861	0.802386	0.592821	0.97758
Mature leaf	2	370.09033 Da 130.56 s	28	547.976	754.399	137.67	0.0217163	0.00591043	569118	154894	3.81579e-06	1.44642e-14	0.733866	1.21274	0.175728	0.673872	0.28708	0.680645
Mature leaf	2	610.15208 Da 130.70 s	28	5373.29	2468	45.931	0.202562	0.0551303	6.09104e+06	1.65777e+06	3.32557e-06	0	0.614305	0.100333	0.53202	0.768301	0.755526	0.476302
Mature leaf	2	450.11610 Da 133.60 s	28	6945.09	1780.24	25.6331	779214	843533	2.45228e+06	818985	24.1131	22.7145	2.23017	0.0404201	2.72133	0.0774693	0.843195	0.118506
Mature leaf	2	882.19830 Da 137.61 s	28	17150.4	3845.53	22.4224	1.21321e+06	3.35188e+06	1.36654e+07	4.57044e+06	8.15408	22.0463	1.08566	0.380252	1.04459	0.423582	0.546144	0.321961
Mature leaf	2	164.04711 Da 139.33 s	23	4914.33	2511.38	51.1033	0.169641	0.0461705	6.30705e+06	1.71656e+06	2.68971e-06	0	0.453634	0.013062	0.0178846	0.884751	0.910431	0.895281
Mature leaf	2	298.06810 Da 140.73 s	28	5809.85	2131.05	36.6799	850563	1.10102e+06	3.73626e+06	1.23448e+06	18.5436	21.9453	1.4089	0.0320531	0.00131554	0.263265	0.860159	0.971515
Mature leaf	2	282.07316 Da 140.82 s	28	9627.61	1858.9	19.308	1.24248e+06	988917	2.25632e+06	746493	35.5115	21.4364	2.81976	1.31561	1.80589	0.0339185	0.268244	0.197749
Mature leaf	2	136.03733 Da 142.51 s	26	2987.83	1033.07	34.576	91051.6	230801	981579	323011	8.48862	21.0138	1.28545	3.04429	0.0449387	0.316531	0.100195	0.834794
Mature leaf	2	572.15301 Da 145.24 s	28	5821.38	2301.07	39.5279	62679.6	1.06549e+06	5.23649e+06	1.72389e+06	1.18282	20.0829	0.880934	0.777393	0.664642	0.561129	0.390993	0.426896
Mature leaf	2	870.23400 Da 147.19 s	28	7730.28	1531.75	19.815	0.0954028	0.0259653	2.34626e+06	638572	4.06616e-06	1.40339e-14	0.891828	1.2158	1.33353	0.553158	0.286495	0.265133
Mature leaf	2	290.07888 Da 147.26 s	28	307795	51807.9	16.832	171.779	46.7525	2.68405e+09	7.30507e+08	6.4e-06	2.51243e-14	0.814065	1.68395	5.9445	0.61136	0.212797	0.0268014
Mature leaf	2	1160.31081 Da 147.09 s	28	2617.44	721.647	27.5708	21243	111488	501013	166708	4.06755	21.1984	1.1266	0.0812744	0.853487	0.399436	0.779235	0.369291
Mature leaf	2	246.08859 Da 147.52 s	26	4053.88	1274.48	31.4386	231541	410807	1.41616e+06	481355	14.0524	23.6342	1.76396	0.256754	1.45462	0.15427	0.61927	0.245319
Mature leaf	2	892.21342 Da 147.69 s	28	1726.11	151.959	8.80354	619.491	4758.33	22513.5	7432.51	2.67795	20.4931	0.928077	0.212144	0.333513	0.527116	0.65129	0.571636
Mature leaf	2	388.05203 Da 148.09 s	27	1895.13	455.589	24.04	27797.4	48230.4	181551	60179	13.278	21.9106	1.48812	0.00484258	1.7595	0.233708	0.945383	0.203309
Mature leaf	2	922.13929 Da 147.97 s	28	1513.19	332.431	21.969	4768.34	22768.3	106044	34827.3	4.30308	20.3876	0.987265	1.148	1.56639	0.486311	0.299863	0.228721
Mature leaf	2	634.07527 Da 148.21 s	28	1411.61	369.294	26.1612	11913.1	29723.3	125190	41270.5	8.68915	21.1536	0.825896	0.165457	0.522516	0.602323	0.689571	0.480204
Mature leaf	2	326.05583 Da 148.30 s	28	3531.81	435.276	12.3245	0.0469061	0.0127662	189465	51566	2.47571e-05	8.68951e-14	0.609913	1.52219	3.2982	0.771721	0.235104	0.0881396
Mature leaf	2	358.06454 Da 148.52 s	27	1664.06	354.71	21.316	0.00357101	0.000971907	125819	34243.6	2.83821e-06	0	0.951123	2.99982	1.97936	0.510966	0.102504	0.178584
Mature leaf	2	390.00420 Da 148.90 s	28	2061.11	452.09	21.9343	0.731817	0.199175	204384	55626.4	0.000358058	0	0.61561	0.135554	0.0309561	0.767283	0.717567	0.862546
Mature leaf	2	402.15232 Da 154.02 s	28	4283.46	657.529	15.3504	206541	139297	234992	78049.6	46.7782	20.1022	2.84673	0.0120793	0.50139	0.0327061	0.913851	0.489078
Mature leaf	2	626.14748 Da 155.40 s	28	5753.12	3013.69	52.3835	1.71586e+06	2.20341e+06	7.45666e+06	2.46303e+06	18.7066	21.9308	1.79247	4.12813	0.794457	0.147811	0.0591258	0.385964
Mature leaf	2	432.19836 Da 158.58 s	28	4131.99	756.34	18.3045	0.15445	0.0420359	572050	155692	2.69994e-05	0	0.367334	0.347375	0.157831	0.934536	0.563833	0.696411
Mature leaf	2	1170.26324 Da 159.91 s	28	4253.25	1152.29	27.0919	188580	316613	1.15293e+06	384323	14.0573	22.3405	1.35868	0.290434	1.5163	0.283828	0.597362	0.235972
Mature leaf	2	1474.31945 Da 161.87 s	28	3089.95	652.271	21.1094	0.0184621	0.00502474	425457	115795	4.33935e-06	0	1.0193	0.526708	1.12672	0.465171	0.478477	0.304235
Mature leaf	2	450.11616 Da 162.13 s	28	8179	1007.86	12.3225	0.0304785	0.00829519	1.01578e+06	276461	3.00049e-06	1.14606e-14	0.80169	0.00418609	2.07873	0.620873	0.949214	0.168651
Mature leaf	2	354.09407 Da 162.65 s	26	2320.14	933.913	40.2525	4881.16	177994	867648	287495	0.559426	20.3902	1.53782	4.39815	4.73722	0.21685	0.0522215	0.0448394
Mature leaf	2	1458.32448 Da 164.40 s	28	4861.13	1278.19	26.2941	185462	370141	1.46003e+06	483218	11.2709	21.6558	0.905289	0.345407	0.238701	0.543399	0.564928	0.631775
Mature leaf	2	964.17405 Da 165.19 s	28	930.361	193.088	20.7541	3324.22	8278.74	34179.1	11327.9	8.86381	21.5254	0.945849	0.0464787	0.279227	0.514633	0.832032	0.604461
Mature leaf	2	888.18084 Da 165.25 s	28	1200.06	169.544	14.1281	0.000745563	0.000202916	28745.3	7823.49	2.59368e-06	0	0.962577	3.25982	0.00861702	0.503062	0.0898463	0.927193
Mature leaf	2	866.20457 Da 165.15 s	28	35932.8	6658.91	18.5315	241.609	65.7575	4.43408e+07	1.2068e+07	0.000544887		0.849939	0.239241	0.500912	0.584148	0.631392	0.489282
Mature leaf	2	578.14192 Da 165.89 s	28	5861.96	1922.05	32.7885	287817	830385	3.42755e+06	1.14477e+06	7.74668	21.9102	1.31007	0.456347	1.72144	0.305164	0.508983	0.20802
Mature leaf	2	466.11057 Da 168.47 s	28	4443.2	926.233	20.8461	302900	246636	569988	189067	34.7009	21.6856	1.7954	0.144591	0.690893	0.147163	0.708759	0.418093
Mature leaf	2	336.08315 Da 168.67 s	28	2806.14	1012.2	36.071	192526	250552	843382	279334	18.5853	22.112	0.836617	0.87843	1.31814	0.594187	0.362565	0.267802
Mature leaf	2	594.13854 Da 171.33 s	28	7487.66	1296.61	17.3166	28176.5	370537	1.65505e+06	560816	1.67396	21.9726	1.30058	0.0571545	1.86346	0.309502	0.814087	0.191113
Mature leaf	2	434.21470 Da 171.65 s	28	10629.6	3021.27	28.4232	0.343956	0.093613	9.1281e+06	2.48435e+06	3.7681e-06	0	0.708652	2.3702	0.199679	0.693821	0.143212	0.66097
Mature leaf	2	586.22495 Da 177.00 s	28	3950.38	986.597	24.9747	139363	223362	841235	276976	14.2121	21.5161	1.31878	1.24098	0.0451906	0.301235	0.281737	0.834339
Mature leaf	2	772.20500 Da 177.36 s	28	3337.67	1551.87	46.4956	0.787151	0.214235	2.4083e+06	655457	3.26848e-05	1.54685e-13	0.425441	0.405449	0.608744	0.902322	0.533294	0.446651
Mature leaf	2	416.16823 Da 178.38 s	28	8791.02	1532.04	17.4273	0.0888613	0.024185	2.34714e+06	638810	3.78595e-06	1.40287e-14	0.705959	1.22355	0.025111	0.695955	0.285019	0.876074
Mature leaf	2	1002.22099 Da 178.85 s	28	1633.86	368.324	22.5432	0.00388499	0.00105736	135663	36922.7	2.86371e-06	1.51696e-14	0.67869	0.0227714	1.35736	0.717578	0.881939	0.261072
Mature leaf	2	1154.26986 Da 178.67 s	28	9380.06	1483.25	15.8128	41708.5	458402	2.16121e+06	717880	1.89333	20.7624	1.09249	0.0653519	1.27915	0.419474	0.801486	0.274725
Mature leaf	2	290.07774 Da 178.70 s	28	1405.58	336.75	23.9581	0.00375254	0.00102131	113401	30863.8	3.30909e-06	0	0.983062	1.12785	3.37399	0.489134	0.304001	0.0848805
Mature leaf	2	330.09433 Da 183.93 s	28	2926.57	347.602	11.8775	0.00651431	0.00177297	120827	32885.1	5.39141e-06	0	0.878692	0.0681197	1.53409	0.562777	0.797424	0.233362
Mature leaf	2	1464.30910 Da 184.77 s	27	528.22	147.096	27.8476	0.00731466	0.0019908	21637.4	5888.95	3.38057e-05	0	0.467057	0.90329	0.358317	0.875996	0.356038	0.557822
Mature leaf	2	1442.32981 Da 184.59 s	28	10027.2	1773.09	17.6828	0.10607	0.0288685	3.14385e+06	855649	3.37387e-06	0	0.755135	0.0975078	1.43549	0.657123	0.758874	0.248317
Mature leaf	2	626.14867 Da 186.23 s	28	24513.3	7362.38	30.0342	8.37664e+06	1.25987e+07	4.6256e+07	1.52371e+07	15.3327	21.6116	1.45527	0.960631	0.419596	0.245553	0.341617	0.526326
Mature leaf	2	866.20206 Da 185.80 s	28	4544.97	1324.97	29.1524	102085	374515	1.66014e+06	548658	5.79295	20.9893	0.797194	0.049713	0.0588958	0.624343	0.826385	0.811333
Mature leaf	2	480.09052 Da 192.19 s	28	40444.3	13965.3	34.5296	6.84015e+07	5.59005e+07	1.29959e+08	4.30975e+07	34.4835	21.6902	2.83274	2.64068	1.17248	0.033329	0.123691	0.294941
Mature leaf	2	882.19738 Da 193.45 s	28	5368.41	1517.91	28.2747	46492.8	490648	2.26082e+06	756130	2.01502	21.2133	1.17039	0.0170355	1.62066	0.374882	0.897782	0.221186
Mature leaf	2	1730.38614 Da 192.96 s	28	5540.84	799.105	14.4221	0.0187177	0.00509432	638569	173797	2.9312e-06	0	0.559036	0.0131346	1.99011	0.810664	0.910183	0.177475
Mature leaf	2	1154.26649 Da 193.85 s	28	1818.28	448.968	24.692	0.014645	0.00398585	201573	54861.1	7.26535e-06	2.88768e-14	0.91414	0.30765	0.748464	0.537038	0.586796	0.399749
Mature leaf	2	1154.26863 Da 195.09 s	28	2277.91	573.761	25.188	98412.1	91854.4	238269	79474.3	29.2301	22.4574	2.39867	0.357371	2.97241	0.060831	0.558337	0.103959
Mature leaf	2	1442.32854 Da 199.58 s	28	2446.68	557.285	22.7772	22896.5	69001.4	289300	96387.5	7.33402	21.7034	1.84588	0.0214094	4.1679	0.136453	0.885497	0.0580448
Mature leaf	2	450.07993 Da 203.44 s	28	5754.87	2339.16	40.6467	1.70443e+06	1.51265e+06	3.85648e+06	1.27884e+06	30.6502	21.982	2.1733	1.12543	0.0615864	0.0841378	0.304503	0.807163
Mature leaf	2	2018.44539 Da 203.16 s	28	3500.38	546.506	15.6128	0.00863125	0.00234913	298669	81287.4	2.88991e-06	0	0.385645	0.600187	3.00426	0.925014	0.449805	0.102271
Mature leaf	2	1730.38392 Da 205.45 s	24	1212.79	607.353	50.0791	0.119349	0.0324827	368878	100396	3.23547e-05	0	0.396629	0.0551051	0.0746437	0.919016	0.817385	0.788187
Mature leaf	2	2306.51525 Da 209.52 s	22	333.969	151.399	45.3333	0.00058702	0.000159767	22921.7	6238.49	2.56098e-06	0	0.280932	0.691589	1.86219	0.970645	0.417864	0.191258
Mature leaf	2	1154.26607 Da 209.62 s	28	4164	864.408	20.7591	86879.1	171534	666195	221219	11.5366	21.8993	1.40631	0.218708	1.1636	0.26429	0.646333	0.296712
Mature leaf	2	2306.51389 Da 209.74 s	28	1684.95	267.403	15.8701	0.00376709	0.00102527	71504.4	19461	5.26834e-06	0	0.605867	0.794368	0.963137	0.774865	0.38599	0.341006
Mature leaf	2	866.20364 Da 212.35 s	28	8386.61	2489.85	29.6884	787625	1.44725e+06	5.46688e+06	1.81879e+06	12.5929	22.1083	1.33511	0.417261	1.33038	0.293993	0.527464	0.265677
Mature leaf	2	2594.58314 Da 216.01 s	27	608.401	155.761	25.6017	0.000650808	0.000177127	24261.5	6603.15	2.68247e-06	0	0.367157	2.0178	0.217759	0.934625	0.174658	0.647044
Mature leaf	2	416.16808 Da 215.91 s	28	1273.64	323.077	25.3665	7587.12	23083.3	97324.9	32387.8	7.23189	21.6142	1.13847	0.518119	0.0395595	0.392648	0.482028	0.84485
Mature leaf	2	1442.33031 Da 216.76 s	28	3244.42	1213.6	37.4058	104923	319614	1.37481e+06	454929	7.09069	21.2276	1.03329	0.0500415	0.7597	0.45615	0.825822	0.396313
Mature leaf	2	1730.38364 Da 219.25 s	28	2038.51	549.883	26.9747	22905	67502.7	281115	93745	7.53403	21.7852	1.38834	0.00164168	1.7371	0.271503	0.968182	0.206066
Mature leaf	2	586.22388 Da 220.03 s	28	1944.2	280.64	14.4347	17794.3	19822.9	61829.2	20428.5	22.348	21.997	1.88488	2.56237	0.104103	0.128737	0.128991	0.751139
Mature leaf	2	616.23607 Da 220.11 s	28	2354.47	380.117	16.1445	28241.1	35062.9	117580	38767.9	19.367	21.8232	1.281	0.159335	0.994575	0.318625	0.695047	0.333471
Mature leaf	2	2018.44343 Da 222.57 s	28	1167.02	241.345	20.6804	0.0194814	0.00530217	58247.5	15852.9	3.34459e-05	9.99317e-14	0.852224	0.170114	3.51103	0.582435	0.685484	0.079344
Mature leaf	2	2306.51130 Da 224.61 s	27	783.948	195.248	24.9057	9602.03	9930.2	29040	9621.22	24.8487	22.1595	1.64755	0.0432914	0.230147	0.183793	0.837803	0.637907
Mature leaf	2	678.13836 Da 228.50 s	28	1754.85	267.899	15.2662	0.00266237	0.000724604	71769.8	19533.3	3.70959e-06	0	0.664023	0.186369	0.0664135	0.729197	0.671717	0.799917
Mature leaf	2	610.15320 Da 228.39 s	28	296327	17849.3	6.02351	10.2847	2.79915	3.18598e+08	8.67113e+07	3.22813e-06	0	0.74332	3.14478	0.0510311	0.666416	0.0952025	0.824139
Mature leaf	2	1074.24949 Da 228.91 s	28	53309	12656.5	23.7418	3.62001e+07	4.08469e+07	1.26152e+08	4.18395e+07	22.2972	22.2562	1.61441	0.0943684	0.0793574	0.193206	0.762658	0.781781
Mature leaf	2	464.09551 Da 230.24 s	28	161783	46384.9	28.671	6.43945e+08	5.87038e+08	1.54079e+09	5.10691e+08	29.4747	22.018	2.03624	0.0397377	1.12624	0.102853	0.844506	0.304335
Mature leaf	2	1153.25407 Da 231.11 s	28	833.15	119.818	14.3813	0.000519197	0.000141308	14356.2	3907.28	3.61652e-06	0	0.870108	5.00668	1.48759	0.569113	0.0398288	0.240265
Mature leaf	2	522.20953 Da 231.50 s	28	2858.11	794.435	27.7959	0.043097	0.0117295	631127	171771	6.82858e-06	0	0.753859	1.82481	2.04319	0.658125	0.195536	0.172123
Mature leaf	2	866.20309 Da 234.27 s	28	5964.23	1165.52	19.5418	105469	305728	1.26074e+06	421288	7.71986	21.9403	1.71504	1.21121	3.57513	0.166036	0.287374	0.0769011
Mature leaf	2	476.18931 Da 234.92 s	28	2083.32	896.42	43.0285	44478.5	171715	762056	252213	5.51477	21.0475	1.01561	0.0963957	0.450466	0.467571	0.760206	0.511688
Mature leaf	2	434.21318 Da 235.37 s	28	6696.47	2349.31	35.0828	0.236357	0.0643283	5.51925e+06	1.50215e+06	4.28242e-06	0	0.935956	1.06034	4.55348e-05	0.521558	0.318452	0.994699
Mature leaf	2	354.09469 Da 236.41 s	28	3868.6	894.037	23.1101	0.0302752	0.00823987	799302	217542	3.78771e-06	2.05975e-14	0.655116	0.0599791	0.0629543	0.736242	0.809642	0.80508
Mature leaf	2	426.09441 Da 238.11 s	27	2374.88	665.375	28.0172	0.175753	0.0478339	442724	120494	3.96981e-05	0	0.429724	0.126084	0.0103311	0.899728	0.727164	0.920304
Mature leaf	2	578.14293 Da 238.11 s	28	21928.7	3821.78	17.4282	0.510536	0.13895	1.4606e+07	3.97526e+06	3.49538e-06	0	0.872599	0.0214153	1.94975	0.567271	0.885481	0.181685
Mature leaf	2	641.13687 Da 238.17 s	28	939.857	188.011	20.0042	0.00141641	0.000385498	35348.2	9620.57	4.00702e-06	0	0.679543	0.646261	0.00158306	0.716902	0.433235	0.968755
Mature leaf	2	452.11044 Da 239.07 s	28	7819	1637.07	20.9371	118473	572437	2.56969e+06	853447	4.4072	21.1258	1.00214	0.00062218	0.0848694	0.476408	0.980408	0.774547
Mature leaf	2	464.09526 Da 240.55 s	28	108836	20192.5	18.5532	14.355	3.90694	4.07737e+08	1.10972e+08	3.52065e-06	1.79038e-14	0.788182	0.0296382	1.36046	0.63132	0.865472	0.260548
Mature leaf	2	616.23566 Da 241.85 s	28	1234.68	259.478	21.0158	16078.7	17132.7	51984.2	17169	23.6233	21.9635	1.37926	0.537886	5.3088e-05	0.27522	0.47392	0.994277
Mature leaf	2	928.42921 Da 245.89 s	28	4386.86	1965.16	44.7965	93983.3	785828	3.7741e+06	1.24196e+06	2.42971	20.2501	0.88297	4.8867	0.0245158	0.559634	0.0419751	0.877538
Mature leaf	2	510.23076 Da 248.34 s	28	565.821	296.1	52.331	3839.06	19434.9	84122.4	28292.9	4.36448	21.9247	1.07671	3.56441	0.10152	0.429016	0.0773034	0.754135
Mature leaf	2	434.21507 Da 249.41 s	28	5030.17	2624.68	52.1788	0.235958	0.0642195	6.88895e+06	1.87493e+06	3.42516e-06	0	0.49377	2.69554	0.074986	0.857907	0.120135	0.787715
Mature leaf	2	522.20969 Da 249.91 s	28	7787.29	1621.11	20.8174	197853	585121	2.44425e+06	814508	7.48844	21.7327	1.06381	0.0134187	0.0043824	0.436944	0.909221	0.948039
Mature leaf	2	568.21560 Da 253.43 s	28	13276.3	1393.66	10.4973	626287	535523	1.33833e+06	442320	31.8783	21.675	1.90122	0.0045949	0.000974683	0.125639	0.946796	0.97548
Mature leaf	2	434.08482 Da 255.64 s	28	13375.1	4547.65	34.0009	380492	4.23327e+06	2.03264e+07	6.71413e+06	1.83752	20.3997	0.930755	0.100079	0.0730187	0.525223	0.755825	0.790446
Mature leaf	2	1442.32770 Da 256.73 s	28	1071.98	210.411	19.6282	0.00123355	0.000335731	44272.6	12049.5	2.78627e-06	1.16209e-14	1.24143	0.186922	7.8578	0.33782	0.671261	0.0127575
Mature leaf	2	1730.38331 Da 260.61 s	28	780.946	190.661	24.414	0.00186496	0.000507578	36351.4	9893.61	5.13036e-06	0	1.63653	1.40399	7.33292	0.186869	0.253358	0.0155176
Mature leaf	2	492.19985 Da 262.40 s	28	17277.2	4359.57	25.2331	2.79897	0.761782	1.90058e+07	5.17273e+06	1.47269e-05	0	0.259965	2.27994	0.825464	0.977084	0.150551	0.37707
Mature leaf	2	538.20649 Da 262.44 s	28	2786.49	738.28	26.495	0.0348836	0.00949412	545057	148346	6.4e-06	3.69938e-14	0.192236	2.99139	0.739667	0.991748	0.102949	0.402471
Mature leaf	2	452.11089 Da 263.42 s	28	3654.06	805.47	22.0432	0.0240622	0.00654889	648782	176576	3.70882e-06	0	0.683481	1.62752	0.0889805	0.71378	0.220256	0.769316
Mature leaf	2	348.17769 Da 264.27 s	25	255.993	92.86	36.2744	0.000326646	8.89018e-05	8622.98	2346.88	3.78809e-06	0	0.679594	0.0852886	0.253571	0.716862	0.774007	0.621434
Mature leaf	2	2018.44420 Da 263.99 s	28	531.292	114.669	21.583	220.576	2658.78	12943.2	4260.91	1.67563	20.1593	1.42274	0.141021	3.50849	0.257852	0.7122	0.0794426
Mature leaf	2	594.15802 Da 264.68 s	28	77941.8	12193	15.6437	29.492	8.02672	1.4867e+08	4.04627e+07	1.98373e-05	8.0184e-14	0.366493	3.04364	0.0439323	0.934958	0.100228	0.836625
Mature leaf	2	1154.26743 Da 264.41 s	28	1534.43	346.379	22.5739	0.00309055	0.000841141	119979	32654.1	2.57592e-06	0	0.551434	0.0925255	0.514305	0.81635	0.764911	0.48362
Mature leaf	2	1096.43868 Da 268.52 s	25	832.388	643.967	77.3639	92053.9	108618	330439	110618	21.7883	22.8866	1.48024	0.0698107	1.74407	0.236498	0.794986	0.205203
Mature leaf	2	434.08467 Da 269.32 s	27	4546.12	1779.93	39.1526	11653.4	639514	3.15728e+06	1.04311e+06	0.36774	20.1749	0.873909	1.36294e-05	0.0592093	0.566303	0.9971	0.810842
Mature leaf	2	698.38547 Da 269.76 s	26	571.262	239.973	42.0075	0.015411	0.00419434	57586.9	15673.2	2.67613e-05	0	0.302247	0.201459	0.474765	0.963154	0.659565	0.500674
Mature leaf	2	524.22471 Da 274.76 s	28	3089.51	883.931	28.6108	18480.6	161229	764105	252627	2.36148	20.5385	0.94104	2.1419	0.302019	0.517992	0.162692	0.590208
Mature leaf	2	396.19903 Da 276.59 s	28	295.037	118.587	40.194	2461.5	3444.88	11772.5	3916.5	17.2931	22.3707	1.15056	6.03208	0.187631	0.385837	0.0258588	0.670678
Mature leaf	2	492.19783 Da 277.50 s	28	2347.31	493.998	21.0453	0.0156182	0.00425073	244034	66417.6	6.4e-06	0	0.123427	2.67335	1.76777	0.998394	0.121559	0.202304
Mature leaf	2	348.17806 Da 278.46 s	28	370.074	109.132	29.4893	0.000435003	0.000118393	11909.9	3241.46	3.65245e-06	1.07996e-14	0.877815	2.25567	1.57161	0.563423	0.152603	0.227982
Mature leaf	2	1344.29935 Da 282.01 s	28	11700.3	4279.84	36.5788	1.33728	0.363962	1.8317e+07	4.98526e+06	7.30075e-06	4.06757e-14	0.786466	0.0220193	0.39892	0.632652	0.88389	0.536568
Mature leaf	2	448.10035 Da 282.29 s	28	355684	62291.6	17.5132	135.516		3.88024e+09		3.49247e-06		0.880396	0.0112223	0.0181297	0.561524	0.91695	0.894571
Mature leaf	2	511.09499 Da 282.46 s	28	4003.02	341.522	8.5316	0.00337964	0.00091982	116637	31744.6	2.89757e-06	0	0.743956	2.21013	0.413446	0.665915	0.156546	0.529333
Mature leaf	2	918.17783 Da 282.65 s	28	2607.34	232.252	8.90761	12188.1	13692.3	42432.6	14054.6	22.314	22.1664	2.17375	0.0990058	3.05268	0.084083	0.757092	0.0997666
Mature leaf	2	358.14105 Da 284.85 s	28	3961.56	558.569	14.0997	0.013023	0.0035444	311999	84915.3	4.17404e-06	0	0.847694	0.0132673	0.148659	0.585834	0.909733	0.704898
Mature leaf	2	520.19390 Da 284.71 s	28	14773.3	2576.46	17.4399	861068	1.56455e+06	5.84012e+06	1.94726e+06	12.8495	22.2748	1.17259	0.00182964	0.152674	0.373686	0.966411	0.701147
Mature leaf	2	396.19900 Da 289.90 s	28	2168.62	394.688	18.2	26547.6	37560.3	130890	43393.3	16.8623	22.1177	1.33046	0.332988	0.307146	0.296036	0.571935	0.5871
Mature leaf	2	368.14669 Da 291.85 s	28	8857.58	1319.5	14.8969	168493	392091	1.58407e+06	526091	9.61408	21.7366	0.959298	0.55384	0.00719155	0.505316	0.467543	0.93347
Mature leaf	2	206.09336 Da 292.09 s	26	2765.87	883.03	31.926	257937	216980	531183	175634	32.6866	21.6445	1.78482	1.93251	0.136737	0.149517	0.183521	0.716395
Mature leaf	2	522.20960 Da 291.94 s	28	721.387	124.84	17.3056	2488.84	3798.54	13283.7	4433.81	15.7796	22.5257	1.81176	1.55866	1.01273	0.1436	0.22982	0.329226
Mature leaf	2	272.06748 Da 297.01 s	25	4057.6	1646.33	40.5739	0.095674	0.0260392	2.71039e+06	737675	3.5299e-06	1.71806e-14	1.62212	5.01047	3.90355	0.190974	0.039763	0.0656915
Mature leaf	2	434.12134 Da 297.01 s	28	12298.6	2575.95	20.945	2.10793e+06	1.87589e+06	4.67808e+06	1.55824e+06	31.0629	22.2558	4.68027	1.9896	9.30001	0.00362449	0.177528	0.00764527
Mature leaf	2	494.21517 Da 304.74 s	28	1600.48	405.275	25.3221	5853	34297.2	158787	52496.5	3.55502	20.7129	0.767905	0.477422	0.106449	0.647115	0.499495	0.748452
Mature leaf	2	552.22043 Da 313.91 s	28	5939.51	986.489	16.6089	288115	266825	702367	233312	29.0883	22.1876	2.01738	1.01797	0.0597537	0.105754	0.328014	0.809993
Mature leaf	2	794.29650 Da 315.94 s	28	938.307	192.322	20.4967	11382.7	10072.1	26049.9	8611.66	30.4085	21.7883	2.56591	3.61077	0.0108162	0.0480657	0.0755811	0.918461
Mature leaf	2	974.47219 Da 316.26 s	28	6393.39	2249.56	35.1857	509194	1.11865e+06	4.58173e+06	1.51084e+06	10.002	21.2992	0.901059	0.331666	0.0535338	0.546455	0.572692	0.819957
Mature leaf	2	492.19904 Da 320.92 s	28	5849.04	1776.97	30.3806	1.02298e+06	878824	2.18085e+06	722283	31.93	21.8118	1.08179	0.847352	1.42978	0.425924	0.370974	0.249221
Mature leaf	2	928.42892 Da 321.12 s	28	7855.17	2836.52	36.1103	5.77118e+06	3.13335e+06	2.41286e+06	802429	70.5175	13.7403	4.15386	0.591336	4.93828	0.00647119	0.453106	0.0410363
Mature leaf	2	432.10505 Da 324.42 s	28	62753.1	23330.9	37.1789	21.472	5.84395	5.44332e+08	1.48149e+08	3.94465e-06	0	0.649119	0.279098	0.0607286	0.740978	0.604544	0.808482
Mature leaf	2	436.13639 Da 327.23 s	28	12340.6	1879.12	15.2271	333393	778568	3.21825e+06	1.06245e+06	9.387	21.3175	2.36589	3.22567	6.45608	0.0637384	0.0913978	0.0218013
Mature leaf	2	462.11619 Da 331.78 s	28	5264.75	1358.95	25.8122	683603	540887	1.19858e+06	397900	36.3197	21.5798	2.48986	0.602085	0.213884	0.0534695	0.449102	0.649967
Mature leaf	2	452.11097 Da 339.47 s	28	11349.4	2645.42	23.3089	2.55109	0.694319	6.99822e+06	1.90467e+06	3.64534e-05	1.06464e-13	0.446665	0.104422	0.164513	0.8892	0.750771	0.690407
Mature leaf	2	434.12092 Da 342.39 s	28	3533.82	883.919	25.0131	115942	182832	672233	222312	14.7101	21.8446	2.11321	0.121747	4.73521	0.0918535	0.731697	0.0448796
Mature leaf	2	728.39736 Da 350.93 s	28	4232.58	2361.4	55.7909	3.63883e+06	2.07326e+06	2.06245e+06	685783	63.8248	15.9675	3.59486	0.774907	1.33652	0.0125129	0.391734	0.264619
Mature leaf	2	766.37547 Da 369.33 s	28	5914.52	2093.71	35.3995	1.66983e+06	1.28467e+06	2.77784e+06	920145	37.5439	21.3006	0.909523	0.23159	3.61328	0.540351	0.636863	0.0754892
Mature leaf	2	722.38658 Da 369.36 s	28	6914.71	2319.29	33.5414	1.61492e+06	1.45326e+06	3.82732e+06	1.26491e+06	29.6738	21.8126	0.700474	0.323079	4.67639	0.700304	0.577655	0.0460696
Mature leaf	2	418.25646 Da 379.30 s	28	540.216	157	29.0624	0.00139775	0.000380419	24648.9	6708.58	5.67064e-06	0	0.495282	1.23943	1.05196	0.856859	0.282025	0.320313
Mature leaf	2	460.26633 Da 382.41 s	25	343.154	129.606	37.7689	150.979	3333.69	16656.8	5464.57	0.898268	19.8176	0.924864	0.427638	3.62007	0.529394	0.522439	0.0752411
Mature leaf	2	712.40233 Da 381.92 s	28	15208.5	8000.41	52.6049	1.2538e+07	1.58918e+07	5.227e+07	1.73504e+07	19.3464	22.2811	1.34484	0.100744	0.901792	0.289753	0.755044	0.356426
Mature leaf	2	368.14672 Da 389.34 s	28	1171.6	350.941	29.954	12131.5	26936.3	111716	36740.9	9.79556	21.1025	2.73845	3.45707	6.55577	0.0378807	0.0814716	0.0209567
Mature leaf	2	586.24081 Da 390.21 s	28	582.268	611.221	104.973	0.0549814	0.014964	373592	101679	1.4717e-05	0	0.848911	3.15448	0.155555	0.584919	0.0947362	0.69849
Mature leaf	2	724.40190 Da 389.85 s	28	13263.3	5923.73	44.6627	2.36445e+07	1.3164e+07	1.18323e+07	3.93157e+06	66.6478	15.0331	4.07765	0.56401	1.26677	0.00706033	0.463552	0.276973
Mature leaf	2	724.40178 Da 397.05 s	28	14821.4	5675.23	38.2907	1.43364e+07	9.97241e+06	1.8277e+07	6.05432e+06	43.9586	20.4217	1.69191	1.64503	2.97134	0.171916	0.217907	0.104016
Mature leaf	2	768.39194 Da 397.24 s	28	8049.03	3341.79	41.5179	6.96224e+06	4.02065e+06	4.31639e+06	1.43312e+06	61.7295	16.5252	2.95283	0.0265351	3.03574	0.0283774	0.87264	0.100634
Mature leaf	2	692.37618 Da 400.23 s	28	5128.43	2729.9	53.2307	4.286e+06	2.58628e+06	3.26893e+06	1.08512e+06	56.7312	17.885	2.44698	0.0155859	1.3433	0.0568031	0.902203	0.263458
Mature leaf	2	766.37582 Da 400.78 s	28	5916	2934.03	49.5949	3.97913e+06	2.70664e+06	4.73761e+06	1.56976e+06	45.6493	20.1552	1.44545	0.217175	4.53006	0.249202	0.647482	0.0491931
Mature leaf	2	750.38068 Da 403.31 s	28	3027	657.623	21.7252	86159.3	108461	352193	117151	19.6553	22.4294	1.07675	0.0447502	0.301458	0.428991	0.835135	0.590551
Mature leaf	2	706.39114 Da 403.24 s	28	4459.81	1060.26	23.7736	43278.3	235994	1.08378e+06	358593	3.83994	20.8046	0.726839	0.130744	0.0718825	0.679423	0.722392	0.792041
Mature leaf	2	1016.48385 Da 421.03 s	28	1723.14	851.107	49.3927	1.8356	0.499586	724381	197152	0.000253401	0	0.662926	0.614088	0.0521086	0.730065	0.444699	0.822326
Mature leaf	2	448.23066 Da 423.70 s	28	3487.71	1994.4	57.1836	896982	1.01687e+06	3.13659e+06	1.04121e+06	22.2379	22.317	1.41802	0.021829	1.82533	0.259686	0.884389	0.195476
Mature leaf	2	606.37611 Da 426.69 s	28	3176.46	959.795	30.2158	251703	247233	685160	227606	26.8666	22.2862	1.30007	0.0262959	0.090137	0.309733	0.87321	0.767869
Mature leaf	2	504.34486 Da 426.73 s	28	10123.2	3314.64	32.7431	1.47201e+06	2.59068e+06	9.62003e+06	3.2036e+06	13.2709	22.2216	1.0694	0.042211	0.373255	0.433493	0.839809	0.549817
Mature leaf	2	752.39728 Da 426.57 s	28	12939.9	3671.56	28.3739	3.40075e+06	3.53312e+06	1.02835e+07	3.4126e+06	24.8516	22.2709	1.05332	0.144701	0.0692061	0.443471	0.708654	0.795854
Mature leaf	2	708.40759 Da 426.93 s	28	42870.9	13208.3	30.8096	2.36012e+07	4.07864e+07	1.5243e+08	5.06016e+07	13.4074	22.0198	0.967497	0.127073	0.259985	0.499692	0.726144	0.617092
Mature leaf	2	820.38392 Da 426.93 s	28	3325.09	750.502	22.5709	11307.7	116363	552718	183017	2.00483	20.5807	0.849641	0.263743	0.604003	0.584372	0.614579	0.448394
Mature leaf	2	512.24618 Da 430.30 s	28	4616.28	3655.43	79.1856	809801	2.97636e+06	1.26124e+07	4.22439e+06	6.03328	21.8866	1.13056	1.2222	2.1658	0.397162	0.285275	0.160506
Mature leaf	2	448.23079 Da 432.89 s	26	3670.38	3098.15	84.4096	811161	2.20461e+06	8.85063e+06	2.97081e+06	8.39555	22.308	1.48326	0.718699	2.55173	0.235425	0.409074	0.129732
Mature leaf	2	508.25041 Da 442.40 s	28	1868.81	632.248	33.8316	9615.9	83271.9	390780	129580	2.4016	20.7319	0.995638	1.26434	5.64794	0.48072	0.277417	0.0302997
Mature leaf	2	1030.50111 Da 477.22 s	28	4245.56	1574.63	37.0888	135682	522072	2.35243e+06	775069	5.45323	20.7461	0.872499	1.76716	0.00998674	0.567344	0.202377	0.921638
Mature leaf	2	520.33939 Da 506.52 s	28	9426.78	6967.57	73.9125	9.36066e+06	1.19495e+07	3.97478e+07	1.31713e+07	19.0612	22.1582	1.1435	0.19619	0.20781	0.389803	0.663744	0.654615
Mature leaf	2	502.32855 Da 513.91 s	28	3598.08	1688.83	46.9369	0.0791181	0.0215332	2.85215e+06	776256	2.77399e-06	0	0.560444	0.489811	0.584889	0.809606	0.494063	0.455535
Mature leaf	2	1044.51687 Da 516.88 s	28	6325.33	2431.81	38.4456	625150	1.31143e+06	5.32504e+06	1.75491e+06	10.5064	21.3052	1.01125	1.10815	0.0126409	0.470416	0.308122	0.91188
Mature leaf	2	548.33450 Da 522.23 s	28	8774.77	7910.31	90.1483	1.11008e+07	1.51193e+07	5.21254e+07	1.72555e+07	17.5573	22.0446	1.10921	0.103177	0.191785	0.409549	0.752207	0.667289
Mature leaf	2	518.32406 Da 526.78 s	28	41384.8	34952.5	84.4574	1.32908e+08	2.74808e+08	1.09709e+09	3.62822e+08	10.8055	21.5652	0.963227	0.0731401	0.216624	0.502616	0.790276	0.647897
Mature leaf	2	1086.52860 Da 529.43 s	28	16198.1	6280.09	38.7706	2.59708e+06	8.3603e+06	3.70023e+07	1.21744e+07	6.55839	20.7899	0.731253	0.891329	0.0434527	0.675936	0.359157	0.837506
Mature leaf	2	1124.50601 Da 531.12 s	28	4702.23	1222.92	26.0072	240686	353435	1.26847e+06	419156	15.9484	21.8554	0.838481	0.714509	0.198446	0.592777	0.410414	0.661947
Mature leaf	2	1056.51907 Da 531.22 s	28	60446.6	17630.1	29.1664	26.2586	7.14669	3.1082e+08	8.45944e+07	8.44818e-06	2.71198e-14	0.539007	1.17765	0.0415344	0.825553	0.293915	0.841079
Mature leaf	2	572.33188 Da 534.64 s	28	4392.01	1338.18	30.4686	0.0556074	0.0151344	1.79073e+06	487376	3.10529e-06	0	0.668991	1.16609	0.945704	0.725264	0.296215	0.345289
Mature leaf	2	504.34542 Da 534.41 s	28	79053.6	35379.1	44.7533	1.00133e+08	2.81529e+08	1.15886e+09	3.86858e+08	7.95341	21.9015	1.07859	0.970706	0.377957	0.427867	0.33917	0.547343
Mature leaf	2	692.41175 Da 536.65 s	28	4447.16	2448.83	55.0651	0.204285	0.0555994	5.99678e+06	1.63212e+06	3.40658e-06	0	0.618813	0.122736	0.305927	0.764783	0.730656	0.587836
Mature leaf	2	1128.54014 Da 541.65 s	28	1679.42	1579.97	94.0781	106053	574201	2.39869e+06	817721	4.23409	22.7585	1.15487	0.60859	1.13438	0.383436	0.446707	0.302652
Mature leaf	2	1056.51799 Da 543.26 s	28	22164.1	6969.4	31.4445	1.2465	0.339255	4.85725e+07	1.32198e+07	2.56627e-06	0	0.65599	0.16896	0.0445782	0.735551	0.686491	0.835447
Mature leaf	2	1098.53082 Da 544.03 s	22	5193.22	6107.75	117.61	3.68997	1.00428	3.73046e+07	1.0153e+07	9.89146e-06	0	0.740647	0.181386	1.79436	0.668522	0.675858	0.199112
Mature leaf	2	1100.54316 Da 544.54 s	28	5648.59	2606.72	46.1481	1.02956e+06	1.62436e+06	5.83671e+06	1.94125e+06	14.9945	22.245	1.20408	1.0895	0.260099	0.356885	0.312096	0.617015
Mature leaf	2	1042.53862 Da 546.08 s	28	4976.39	1236.7	24.8513	544755	444311	1.01687e+06	337957	34.8838	21.7975	1.91004	0.187032	0.0231478	0.123999	0.671171	0.880975
Mature leaf	2	1098.53108 Da 554.04 s	28	2457.46	2011.59	81.8564	1.57378e+06	1.27387e+06	2.67006e+06	898902	37.0839	22.4091	2.54356	2.43197	0.0241904	0.0495895	0.138442	0.878347
Mature leaf	2	952.50409 Da 554.36 s	23	580.291	473.04	81.5177	0.0367494	0.0100019	223767	60901.6	1.64231e-05	0	0.753359	1.79826	0.20124	0.658518	0.19865	0.659737
Mature leaf	2	1114.56186 Da 557.91 s	28	8388.6	4012.46	47.8322	1.38539e+06	3.48569e+06	1.47965e+07	4.86972e+06	8.56137	21.0296	0.71955	1.25228	0.201999	0.68519	0.279636	0.659141
Mature leaf	2	502.32868 Da 559.17 s	28	5137.66	3978.18	77.4318	2.23062e+06	3.70455e+06	1.37382e+07	4.55427e+06	13.9685	21.9627	1.21933	0.0284091	0.78684	0.348988	0.868263	0.388197
Mature leaf	2	1084.55056 Da 560.29 s	28	23498.4	9461.93	40.2663	5.16204e+06	1.88172e+07	8.46884e+07	2.78613e+07	5.74514	20.6853	0.660881	2.14408	0.118534	0.731684	0.162491	0.735114
Mature leaf	2	666.37466 Da 561.48 s	23	615.584	386.438	62.7758	37155	38481.7	113931	37661.7	24.5919	22.0106	1.54271	0.274989	0.162341	0.215258	0.607194	0.692343
Mature leaf	2	520.33975 Da 562.22 s	28	5426.35	3231.38	59.5498	1.27612e+06	2.44815e+06	9.2603e+06	3.08999e+06	12.1115	22.2694	1.14393	0.465048	0.0514613	0.389558	0.505027	0.823413
Mature leaf	2	1084.54919 Da 569.19 s	28	4583.77	2067.55	45.106	690625	999709	3.61839e+06	1.19166e+06	16.0275	21.6303	1.02179	1.75879	0.0594474	0.463553	0.203395	0.81047
Mature leaf	2	304.00630 Da 571.07 s	27	2180.15	737.851	33.844	0.0284835	0.00775223	544424	148174	5.23186e-06	0	1.41745	4.37608	0.182832	0.259909	0.0527492	0.67465
Mature leaf	2	316.00606 Da 571.39 s	28	2560.39	409.375	15.9888	0.0235483	0.00640903	167588	45611.6	1.40513e-05	4.91193e-14	0.616081	6.87892	0.561419	0.766915	0.0184658	0.464564
Mature leaf	2	530.32348 Da 571.09 s	28	4132.6	3352.42	81.1215	1.21181e+06	2.53353e+06	1.01044e+07	3.34497e+06	10.7086	21.6228	1.02409	0.00644173	0.388549	0.462068	0.937025	0.541848
Mature leaf	2	314.00936 Da 572.19 s	26	2021.47	662.695	32.7828	0.0168881	0.00459635	439165	119525	3.8455e-06	0	0.8619	0.4172	1.01019	0.575207	0.527494	0.329816
Mature leaf	2	113.99248 Da 572.21 s	28	1776.8	292.871	16.483	5048.73	17978.7	81034.5	26626.4	5.86494	20.6192	0.918601	2.29946	3.15394	0.53385	0.148926	0.0947625
Mature leaf	2	484.31841 Da 573.77 s	28	6450.6	3149.78	48.8293	0.313974	0.0854529	9.92113e+06	2.70019e+06	3.1647e-06	0	0.582223	2.48617	0.0098602	0.793089	0.134415	0.922135
Mature leaf	2	275.99241 Da 574.02 s	27	2624.5	653.479	24.8992	0.0133348	0.00362928	427035	116224	3.12265e-06	0	0.502642	1.82273	0.561377	0.85172	0.195779	0.46458
Mature leaf	2	500.31310 Da 574.90 s	28	21165.1	17085	80.7222	2.72112e+07	6.46548e+07	2.66421e+08	8.81146e+07	9.2671	21.427	1.02402	0.000618322	0.515589	0.462115	0.980469	0.483083
Mature leaf	2	504.34498 Da 575.40 s	28	30090.9	17981.7	59.7579	1.17881e+07	6.90031e+07	3.12376e+08	1.03982e+08	3.63647	21.1618	0.998547	0.459788	0.858335	0.478788	0.507412	0.36797
Mature leaf	2	368.01212 Da 576.33 s	25	2331.09	874.586	37.5184	137484	184512	635098	209989	17.7954	21.9711	2.51296	0.541372	6.71575	0.0517614	0.472514	0.0196784
Mature leaf	2	486.33325 Da 580.49 s	28	47799.3	20872.4	43.6669	43.6941	11.892	4.35659e+08	1.18571e+08	1.00294e-05	0	0.977225	0.58336	1.28273	0.493076	0.456114	0.274079
Mature leaf	2	554.32166 Da 580.60 s	28	3544.7	1235.83	34.8641	0.0535326	0.0145697	1.52728e+06	415672	3.5051e-06	0	0.768459	1.49586	1.004	0.646682	0.239017	0.331258
Mature leaf	2	488.34805 Da 583.38 s	28	15102.3	6561.71	43.4485	1.08768e+07	1.16279e+07	3.31275e+07	1.10898e+07	24.7175	22.8644	2.12584	4.18058	1.18957	0.0901712	0.0577049	0.291568
Mature leaf	2	324.00995 Da 585.47 s	26	2766.08	822.107	29.721	0.152898	0.0416136	675859	183946	2.26228e-05	6.88991e-14	0.412498	0.582809	0.126161	0.909988	0.456323	0.727085
Mature leaf	2	374.01403 Da 586.16 s	26	3096.63	947.356	30.5931	0.0316485	0.00861362	897483	244264	3.52636e-06	0	0.639868	0.90801	1.39095	0.748269	0.354818	0.255484
Mature leaf	2	532.33960 Da 586.37 s	28	11802.3	7307.2	61.9133	1.60198	0.436003	5.33952e+07	1.45323e+07	3.00023e-06	0	0.488618	0.114036	0.0520522	0.861461	0.739985	0.82242
Mature leaf	2	488.34997 Da 589.06 s	28	57713.5	25662.3	44.465	1.38383e+08	1.67077e+08	5.29705e+08	1.76233e+08	20.7133	22.4604	1.89535	4.95548	0.0563961	0.126743	0.0407287	0.8153
Mature leaf	2	296.00822 Da 590.63 s	27	1267.68	443.311	34.9702	0.00726528	0.00197736	196525	53487.3	3.69688e-06	1.48092e-14	0.877189	3.49093	0.120249	0.563884	0.0801287	0.733283
Mature leaf	2	406.01695 Da 591.64 s	22	2293.22	1201.8	52.4067	107089	352322	1.34726e+06	463735	7.36337	23.802	1.92124	0.373299	5.66108	0.12195	0.549794	0.0301339
Mature leaf	2	570.31626 Da 591.46 s	28	4361.99	1988.37	45.584	0.135616	0.0369101	3.95362e+06	1.07604e+06	3.43018e-06	0	0.660903	0.548338	0.775052	0.731666	0.469726	0.391691
Mature leaf	2	502.32876 Da 591.34 s	28	77994	49347.3	63.2706	5.30131e+07	5.04248e+08	2.38576e+09	7.90141e+08	2.17376	20.6198	0.902702	0.183465	0.584913	0.545267	0.674122	0.455526
Mature leaf	2	350.01016 Da 595.11 s	27	2190.46	514.353	23.4815	28774.2	58905.6	237464	78282.1	10.8077	21.3519	1.31901	0.563946	1.76764	0.301129	0.463577	0.20232
Mature leaf	2	556.33626 Da 596.44 s	28	6364.93	937.509	14.7293	0.056251	0.0153096	878923	239212	6.4e-06	2.64905e-14	0.297249	1.95284	1.63668	0.964996	0.181358	0.219022
Mature leaf	2	998.68208 Da 596.70 s	28	4914.57	1250.54	25.4456	0.0473585	0.0128894	1.56385e+06	425626	3.02833e-06	0	0.547199	1.6471	0.098033	0.8195	0.217631	0.758247
Mature leaf	2	488.35044 Da 596.32 s	28	144920	35698.2	24.633	8.93019e+07	2.82032e+08	1.19141e+09	3.96918e+08	6.97285	21.6561	1.07686	1.32818	0.533615	0.428926	0.266057	0.475652
Mature leaf	2	362.01191 Da 599.09 s	25	2721.83	979.104	35.9722	15329.2	195370	944355	311736	1.59732	20.3216	1.23022	3.32787	1.10652	0.343444	0.0868464	0.308466
Mature leaf	2	650.38325 Da 603.61 s	27	3928.8	2172.53	55.2977	279589	1.02388e+06	4.45958e+06	1.4813e+06	5.89954	21.331	0.590154	0.102257	0.0456523	0.787006	0.753276	0.833508
Mature leaf	2	406.01688 Da 605.01 s	25	2532.47	910.024	35.9342	84094.7	184573	749297	247648	10.0907	21.4599	1.11029	0.228018	0.0115067	0.408914	0.639455	0.915909
Mature leaf	2	438.01804 Da 607.36 s	26	3256.82	957.4	29.3967	0.0318273	0.00866228	916615	249471	3.47226e-06	0	0.580512	2.23628	1.0015	0.794396	0.154266	0.331841
Mature leaf	2	316.00242 Da 607.23 s	27	1993.86	429.944	21.5634	21590.7	41408.2	164482	54189.9	11.6034	21.3767	1.18345	0.249498	0.894067	0.367813	0.624227	0.358439
Mature leaf	2	444.01789 Da 608.08 s	28	2794.21	282.263	10.1017	8781.2	18063.8	71462.3	23682	10.9432	21.7141	1.29578	2.83574	4.14463	0.311713	0.111593	0.0586745
Mature leaf	2	676.36495 Da 607.61 s	28	24593.3	19124	77.7613	1.23457e+08	1.1095e+08	2.58263e+08	8.72846e+07	32.3424	23.1262	1.83219	0.292971	0.641416	0.139277	0.59578	0.434931
Mature leaf	2	412.01555 Da 609.62 s	25	2587	922.996	35.6782	4.50948	1.22733	851917	231862	0.000529331	0	1.03573	1.79947	1.45168	0.454595	0.198507	0.245777
Mature leaf	2	432.01663 Da 610.39 s	24	2790.68	1163.82	41.7036	751998	466942	635950	211403	54.1806	18.5935	3.88677	0.0903116	0.173692	0.00881544	0.767651	0.682389
Mature leaf	2	482.02071 Da 610.46 s	25	2763.11	998.707	36.1443	0.0345577	0.00940542	997415	271462	3.46473e-06	1.16717e-14	0.886377	0.763442	0.299755	0.557138	0.395179	0.591592
Mature leaf	2	380.01246 Da 611.73 s	23	2517.36	1193.89	47.4262	26603.7	290298	1.40056e+06	461844	1.86409	20.2961	1.07747	0.182609	1.48501	0.428553	0.674836	0.240655
Mature leaf	2	563.32100 Da 613.03 s	28	4231.19	7312.78	172.83	8.56963e+06	1.47249e+07	4.608e+07	1.6042e+07	15.681	25.3025	1.6601	1.88482	0.457464	0.180351	0.188724	0.508472
Mature leaf	2	450.01735 Da 614.07 s	27	3214.25	721.011	22.4317	31896.9	112393	490117	162507	6.11034	21.241	1.09462	0.472082	2.56429	0.418198	0.501869	0.128858
Mature leaf	2	354.00347 Da 614.54 s	28	2092.29	227.581	10.8771	0.00166904	0.000454256	51793.2	14096.3	3.22251e-06	0	0.554524	0.131816	0.0433935	0.814044	0.721309	0.837615
Mature leaf	2	292.20207 Da 616.44 s	28	915.735	279.097	30.4779	2101.86	16219.7	75936.3	25152.4	2.69337	20.7067	1.44477	9.69717	3.89555	0.249459	0.0066806	0.0659407
Mature leaf	2	456.01791 Da 617.05 s	25	3045.4	1096.45	36.0035	0.0325274	0.00885285	1.20221e+06	327199	2.70565e-06	0	0.9858	0.847699	0.853173	0.487294	0.370878	0.369377
Mature leaf	2	476.02083 Da 617.47 s	23	2595.05	1224.35	47.1802	821966	547598	805002	270989	50.5214	20.1523	4.13681	3.10438	0.156234	0.00659804	0.097173	0.697868
Mature leaf	2	488.02191 Da 618.60 s	23	2772.95	1305.2	47.0688	157450	379971	1.55655e+06	516084	9.18613	21.5835	2.34228	3.39684	6.76124	0.0659252	0.0839263	0.0193314
Mature leaf	2	488.34947 Da 619.33 s	28	30478.2	12301.2	40.3607	3.33553e+07	3.90143e+07	1.20422e+08	4.01366e+07	21.6906	22.5901	1.65058	1.32257	0.895165	0.182955	0.267031	0.358152
Mature leaf	2	496.02353 Da 619.54 s	23	2595.12	1214.13	46.7852	0.0964468	0.0262495	1.47412e+06	401205	6.54266e-06	2.23368e-14	0.93876	1.17748	0.987433	0.51959	0.293949	0.335162
Mature leaf	2	514.02333 Da 620.88 s	23	2806.88	1321.08	47.0656	0.618101	0.168226	1.74524e+06	474995	3.54164e-05	0	0.568486	2.53776	0.0150949	0.803541	0.130713	0.903747
Mature leaf	2	530.02620 Da 622.64 s	24	2897.34	1197	41.3138	0.0560679	0.0152597	1.43281e+06	389962	3.91313e-06	0	0.506349	2.22034	0.761041	0.849111	0.155651	0.395906
Mature leaf	2	600.02850 Da 623.93 s	23	2951.6	1394.34	47.2401	135011	418838	1.81786e+06	600485	6.91345	21.0923	1.14668	0.0952916	0.839601	0.388011	0.761538	0.373116
Mature leaf	2	911.35327 Da 623.76 s	28	3715.7	891.444	23.9913	509427	292296	301092	100084	62.8519	16.2493	5.89542	0.937475	1.78665	0.00108487	0.347337	0.200031
Mature leaf	2	582.02821 Da 625.32 s	25	3087.14	1113.28	36.0619	0.467619	0.12727	1.23939e+06	337320	3.77296e-05	0	1.00177	4.91655	0.000670187	0.476652	0.0414288	0.979667
Mature leaf	2	546.02611 Da 627.08 s	23	2716.36	1297.01	47.7481	0.0596443	0.0162331	1.68223e+06	457846	3.54554e-06	0	0.343803	8.18445e-05	1.66242	0.945852	0.992894	0.215604
Mature leaf	2	578.27515 Da 627.91 s	28	15901.7	20994.9	132.029	8.35916e+07	1.21591e+08	3.68385e+08	1.2687e+08	18.4947	24.7205	1.60618	1.60679	0.530758	0.195617	0.223081	0.476817
Mature leaf	2	294.21736 Da 628.26 s	28	1770.51	1309.67	73.9711	405175	455260	1.34425e+06	449883	23.1605	22.8668	1.47966	0.399759	1.21403	0.236706	0.536145	0.286834
Mature leaf	2	552.02656 Da 628.96 s	24	2922.75	1199.09	41.0261	275082	357286	1.18133e+06	392779	18.8877	22.3825	1.26696	0.531981	0.0310939	0.325319	0.476318	0.862244
Mature leaf	2	564.02699 Da 628.74 s	25	3099.35	1100.98	35.523	187742	284326	1.03499e+06	341848	15.3543	21.7946	1.13506	0.83296	0.243088	0.394588	0.374966	0.628683
Mature leaf	2	538.32692 Da 629.28 s	28	2931.43	905.589	30.8924	174008	205618	656187	217408	20.9599	22.18	1.54899	5.05505	0.617495	0.213231	0.0389996	0.443462
Mature leaf	2	470.33900 Da 629.16 s	28	25274.2	10359.6	40.9887	1.63205e+07	2.53989e+07	9.20339e+07	3.05082e+07	15.0621	22.0241	1.24733	4.11601	1.08758	0.334894	0.0594599	0.312509
Mature leaf	2	576.02974 Da 630.18 s	26	2799.65	840.895	30.0357	35039.1	168521	675064	232537	4.93436	23.5152	2.60894	10.1702	1.22204	0.0452734	0.00570725	0.285306
Mature leaf	2	477.28436 Da 631.34 s	24	1359.47	2681.12	197.219	1.25327e+06	2.04454e+06	6.12503e+06	2.14619e+06	16.9859	25.7928	1.80789	2.49736	0.202997	0.144434	0.133601	0.658358
Mature leaf	2	658.03695 Da 633.28 s	23	2623.72	1239.61	47.2462	113629	332608	1.43028e+06	472490	7.3598	21.1477	1.00598	0.582347	0.0651236	0.473875	0.456499	0.801825
Mature leaf	2	565.33684 Da 633.64 s	28	1853.65	3377.43	182.204	1.83878e+06	3.21142e+06	9.83798e+06	3.45249e+06	15.7473	25.828	1.79389	2.55008	0.332097	0.147497	0.129847	0.572445
Mature leaf	2	292.20185 Da 634.39 s	28	685.114	360.763	52.6573	42610.5	38225	91943.3	30875.1	31.668	22.7538	1.92945	1.89777	0.321341	0.120471	0.187293	0.578669
Mature leaf	2	514.31314 Da 634.80 s	28	43994.1	26359	59.9148	2.2735e+08	2.0348e+08	4.90313e+08	1.64522e+08	31.6792	22.7014	1.72967	0.144748	0.75721	0.162425	0.70861	0.397071
Mature leaf	2	624.03357 Da 635.33 s	26	2953.2	873.426	29.5756	0.0278992	0.0075932	762872	207628	3.65712e-06	1.07905e-14	0.45629	0.00188719	0.138895	0.883037	0.965887	0.714273
Mature leaf	2	486.33337 Da 635.12 s	28	4885.14	2075.27	42.4814	922826	1.09806e+06	3.44827e+06	1.14753e+06	21.112	22.4815	1.32703	1.30856	0.214586	0.297554	0.269482	0.649435
Mature leaf	2	650.03210 Da 635.95 s	27	3171.83	698.53	22.0229	0.0191114	0.00520147	487944	132802	3.91672e-06	0	0.489735	0.0579738	0.703552	0.860693	0.812786	0.413949
Mature leaf	2	644.03590 Da 636.96 s	27	3098.06	712.504	22.9984	0.20211	0.0550075	507662	138168	3.9812e-05	1.29721e-13	0.450033	0.357547	0.0242703	0.887058	0.558242	0.878148
Mature leaf	2	690.03970 Da 638.65 s	24	2581.04	1079.55	41.8261	265730	296503	914600	302956	22.5132	22.1707	1.85039	1.77607	4.58646	0.135537	0.201301	0.0479608
Mature leaf	2	696.03632 Da 639.61 s	24	2979.34	1245.94	41.8195	0.0546626	0.0148773	1.55237e+06	422503	3.52122e-06	0	0.876615	0.258915	2.07251	0.564307	0.617811	0.169252
Mature leaf	2	664.03302 Da 640.87 s	27	3303.39	705.082	21.3442	0.0182421	0.00496487	497141	135305	3.6694e-06	1.17085e-14	0.686893	0.00378755	1.71351	0.711074	0.951689	0.209019
Mature leaf	2	682.03519 Da 642.79 s	25	2985.94	1065.46	35.6827	0.357801	0.0973811	1.13522e+06	308966	3.15183e-05	0	0.75098	0.81035	2.62786	0.660387	0.381366	0.124541
Mature leaf	2	742.04064 Da 645.16 s	26	3074.88	889.845	28.9392	0.0230712	0.00627917	791824	215507	2.91367e-06	1.47022e-14	0.584699	0.281121	0.0952367	0.791193	0.603248	0.761604
Mature leaf	2	966.69571 Da 645.42 s	28	4536.1	1232.65	27.1742	189675	361181	1.34473e+06	450352	12.3614	22.5314	1.70303	6.12889	0.00975552	0.169063	0.0248609	0.922548
Mature leaf	2	472.35567 Da 645.78 s	28	55918.6	13375.6	23.9198	3.38894e+07	4.58308e+07	1.48051e+08	4.97287e+07	18.6267	23.0622	1.69457	3.70012	0.00847568	0.171228	0.0723879	0.92779
Mature leaf	2	714.03758 Da 645.93 s	27	3316.08	741.135	22.3497	0.218808	0.059552	549282	149496	3.98353e-05	0	0.552702	3.2682	0.600041	0.815404	0.0894703	0.449859
Mature leaf	2	700.03727 Da 647.21 s	27	2933.07	654.848	22.3264	150696	141499	309155	106732	32.7706	24.4784	2.07473	0.117615	0.0783975	0.0971877	0.7361	0.783069
Mature leaf	2	732.04028 Da 647.74 s	25	2901.6	1060.12	36.5357	5.78592	1.57473	1.12385e+06	305873	0.000514828	1.8751e-12	1.39731	4.8072	0.0124563	0.267877	0.0434711	0.912522
Mature leaf	2	760.04226 Da 648.28 s	27	3150.89	648.098	20.5687	0.0158202	0.00430572	420030	114318	3.76645e-06	0	0.794291	2.66644	0.057526	0.626587	0.122006	0.813495
Mature leaf	2	756.04373 Da 648.45 s	27	2906.8	600.816	20.6693	0.0134454	0.00365939	360980	98246.3	3.72471e-06	1.1402e-14	1.72999	0.540625	8.62887	0.162346	0.472815	0.00965855
Mature leaf	2	746.04114 Da 649.85 s	26	2883.32	839.147	29.1036	150421	174961	561181	185358	21.1383	21.9712	1.81169	0.509765	2.30758	0.143617	0.485526	0.148256
Mature leaf	2	540.34192 Da 650.55 s	28	5435.1	795.264	14.632	0.0212138	0.00577366	632444	172130	3.35425e-06	0	0.621594	5.99793	0.190551	0.762609	0.0262218	0.668292
Mature leaf	2	774.04432 Da 651.18 s	28	3152.27	240.116	7.61724	2558.9	11883.6	55257.9	18143.4	4.42588	20.3874	0.667654	0.105328	0.000313961	0.726323	0.749732	0.986082
Mature leaf	2	806.04641 Da 651.60 s	25	2903.37	1050.94	36.1971	0.0318666	0.00867299	1.10447e+06	300598	2.88525e-06	0	0.558752	0.0873362	0.564731	0.810877	0.771392	0.463271
Mature leaf	2	764.04111 Da 651.46 s	26	2881.1	846.831	29.3926	257092	206458	471439	156240	35.2891	21.5713	2.18798	0.237672	0.144021	0.0823594	0.632505	0.709306
Mature leaf	2	472.35542 Da 651.35 s	28	45618.3	9846.16	21.5838	1.50838e+07	2.35435e+07	8.30068e+07	2.77101e+07	15.3774	22.5153	1.47912	2.96758	0.345009	0.236895	0.104217	0.56515
Mature leaf	2	792.04426 Da 651.49 s	28	3338.44	421.525	12.6264	0.00616784	0.00167867	177683	48359.3	3.47126e-06	0	0.927154	5.93265	0.346812	0.52777	0.026932	0.564146
Mature leaf	2	778.04225 Da 653.56 s	24	2753.34	1132.66	41.1377	277572	326650	1.02381e+06	340363	21.3291	22.4148	1.87187	0.00451019	1.94405	0.131259	0.947288	0.18229
Mature leaf	2	658.02467 Da 668.90 s	22	1765.86	916.193	51.8837	0.322066	0.0876554	839410	228458	3.83682e-05	1.1095e-13	0.940492	0.0097028	4.68743	0.518376	0.922757	0.0458434
Mature leaf	2	700.02668 Da 669.65 s	25	2167.84	782.659	36.1032	120114	161979	505221	171088	19.2079	23.6238	1.4472	0.25963	0.0383017	0.248551	0.61733	0.847303
Mature leaf	2	842.04546 Da 670.19 s	23	2430.88	1142.25	46.9889	0.0417008	0.0113495	1.30473e+06	355101	3.19613e-06	0	0.782005	0.366859	2.48408	0.636119	0.553217	0.134568
Mature leaf	2	920.05322 Da 670.38 s	26	2632.28	748.574	28.4383	0.0164925	0.00448868	560364	152512	2.94317e-06	1.03875e-14	0.586586	0.00132507	1.31052	0.789747	0.971413	0.269135
Mature leaf	2	732.02795 Da 670.22 s	28	2603.41	293.108	11.2586	14255.1	20447.5	72474.4	23964.4	16.4363	21.9224	1.30844	0.00869542	3.39959e-05	0.305905	0.926863	0.99542
Mature leaf	2	750.02946 Da 670.56 s	25	2314.03	820.538	35.4592	0.0246858	0.00671862	673282	183244	3.66649e-06	0	0.638449	0.617271	0.0205094	0.749386	0.443543	0.887912
Mature leaf	2	902.05310 Da 670.84 s	25	2505.86	892.317	35.6092	0.0281664	0.00766594	796230	216706	3.53748e-06	0	1.22035	0.18787	5.5643	0.348467	0.670483	0.0313795
Mature leaf	2	764.03085 Da 670.99 s	27	2510.8	550.042	21.907	16990.6	63243.9	286606	94172.6	5.59643	20.5857	1.05101	0.828773	0.300306	0.444925	0.376139	0.591255
Mature leaf	2	714.02606 Da 670.82 s	27	2335.54	562.65	24.0908	16175.3	76510	301822	104454	5.0866	23.8303	1.14609	0.515588	0.37856	0.388342	0.483084	0.547027
Mature leaf	2	952.05779 Da 671.30 s	28	2536.45	219.159	8.64039	0.0226889	0.00617515	48030.7	13072.3	4.72384e-05	0	0.904781	0.181891	0.488008	0.543765	0.675436	0.494847
Mature leaf	2	618.39143 Da 673.97 s	28	830.65	241.972	29.1304	0.00169035	0.000460056	58550.2	15935.4	2.88701e-06	8.78712e-15	0.498835	0.0354087	0.301556	0.854385	0.853108	0.590491
Mature leaf	2	960.60405 Da 678.22 s	25	3440.73	4877.3	141.752	730035	4.82443e+06	2.31052e+07	7.58039e+06	3.06284	20.1481	1.47684	0.953039	4.65376	0.237711	0.343477	0.0465372
Mature leaf	2	470.33883 Da 685.30 s	28	4516.72	1424.52	31.5388	629376	572776	1.44859e+06	483269	30.2882	22.4099	2.10745	2.38849	0.21726	0.0926321	0.141779	0.647418
Mature leaf	2	606.24879 Da 685.89 s	28	5755.37	888.635	15.4401	86360.9	185770	710195	238273	10.8418	22.5225	1.43482	3.84569	0.242751	0.253216	0.067519	0.628919
Mature leaf	2	278.22391 Da 702.28 s	28	24299.9	44173.6	181.785	2.51123e+08	5.19293e+08	1.73105e+09	6.02556e+08	12.669	25.081	1.52092	1.67709	0.443845	0.222444	0.213686	0.514764
Mature leaf	2	456.35920 Da 706.30 s	28	5855.24	1750.52	29.8966	304480	715709	2.7842e+06	935049	9.85793	22.4957	1.36754	2.88983	1.28871	0.28009	0.108493	0.273005
Mature leaf	2	524.34678 Da 706.33 s	28	2801.28	794.41	28.3588	49272.7	144390	585663	196763	7.76026	22.2954	1.59978	5.50656	1.33773	0.197513	0.032151	0.264412
Mature leaf	2	822.54782 Da 706.81 s	25	1703.13	1974.44	115.93	7356.83	768463	3.89155e+06	1.27679e+06	0.188689	19.7069	1.25375	1.6609	3.69031	0.331737	0.215804	0.0727308
Mature leaf	2	766.45005 Da 714.04 s	27	1467.66	708.451	48.2707	16927.6	104405	486109	160613	3.36508	20.6461	1.36159	4.36755	0.233659	0.282595	0.0529548	0.635372
Mature leaf	2	1240.53924 Da 717.73 s	28	2931.36	327.971	11.1884	0.00688416	0.00187363	107565	29275.5	6.4e-06	1.91322e-14	0.807181	0.509082	6.69262	0.616644	0.485815	0.0198575
Mature leaf	2	620.26236 Da 717.73 s	28	13064.9	1563.43	11.9667	0.845788	0.230194	2.44431e+06	665258	3.46023e-05	0	0.556427	0.681141	2.62645	0.81262	0.421329	0.124634
Mature leaf	2	688.24965 Da 717.85 s	28	2636.18	374.826	14.2186	18500.3	31845.5	122976	40478.2	13.0767	21.4241	1.18252	0.684569	0.00145064	0.368314	0.420187	0.970089
Mature leaf	2	968.57255 Da 719.81 s	28	2150.46	597.899	27.8033	61407.2	89369.5	301217	100965	16.9341	22.8627	0.99437	0.481953	0.243264	0.481564	0.497496	0.62856
Mature leaf	2	1184.54897 Da 722.91 s	28	3814.65	1182.26	30.9927	540388	435180	918196	308430	37.0488	22.2685	1.66729	0.0203132	1.03125	0.178408	0.888445	0.324974
Mature leaf	2	560.24211 Da 723.11 s	28	3716.83	758.692	20.4124	146476	155746	441890	147932	24.8954	22.8633	1.28613	0.471242	0.392135	0.316212	0.502244	0.540011
Mature leaf	2	516.25135 Da 723.14 s	28	2625.59	549.631	20.9336	70510.8	80096.4	237658	79577.1	22.8806	22.902	1.05046	0.133021	0.704857	0.445267	0.720096	0.413526
Mature leaf	2	592.26814 Da 723.16 s	28	38233.6	7110.11	18.5965	2.68805e+07	1.79835e+07	2.72664e+07	9.15578e+06	49.6437	20.1947	2.28683	0.0646284	1.07151	0.0713857	0.802563	0.315996
Mature leaf	2	692.19171 Da 723.17 s	28	3057.34	406.744	13.3038	29418.3	40821.2	138148	46023.4	17.5563	22.4751	1.07407	0.11192	0.891446	0.430629	0.742314	0.359126
Mature leaf	2	614.24953 Da 723.28 s	28	9041.34	1325.89	14.6648	388479	477276	1.41325e+06	478669	21.5614	23.6716	1.45411	2.43859	0.776486	0.245981	0.137942	0.391263
Mature leaf	2	732.18275 Da 723.38 s	28	4035.62	426.401	10.5659	0.0639204	0.0173969	181818	49484.6	3.51562e-05	0	0.47514	0.451485	0.428865	0.870613	0.511217	0.52185
Mature leaf	2	737.49899 Da 727.28 s	28	3045.55	2063.39	67.751	13252.9	840979	4.24524e+06	1.39319e+06	0.311211	19.7436	2.16312	0.0990855	10.3786	0.0853953	0.756998	0.00533025
Mature leaf	2	368.26963 Da 728.05 s	28	3125.86	287.484	9.19694	707.547	16838.3	81987.9	27126.2	0.855605	20.3458	1.0091	0.851044	0.38709	0.471825	0.36996	0.542599
Mature leaf	2	339.76757 Da 734.78 s	28	2008.95	248.046	12.3471	0.0193795	0.00527444	61526.8	16745.5	3.14977e-05	0	0.29836	0.0299229	0.022822	0.964591	0.864835	0.881809
Mature leaf	2	924.45608 Da 741.28 s	28	2671.05	680.396	25.473	1425.53	92431.8	461611	152006	0.307866	19.9573	0.441779	1.96584	0.770213	0.892279	0.179992	0.393139
Mature leaf	2	806.51647 Da 741.26 s	28	3887.29	952.079	24.4921	0.0339886	0.00925052	906454	246705	3.74962e-06	0	0.383893	0.50415	0.744061	0.925952	0.487903	0.401108
Mature leaf	2	117.93512 Da 742.06 s	22	3460.69	1821.92	52.646	376141	755410	2.96779e+06	983692	11.2485	21.753	1.30021	0.230255	0.404895	0.309671	0.637828	0.53357
Mature leaf	2	356.16444 Da 742.01 s	27	3212	1100.02	34.2473	0.203606	0.0554145	1.21005e+06	329335	1.68262e-05	0	1.01369	0.0957351	0.875134	0.468821	0.761002	0.363444
Mature leaf	2	324.22526 Da 741.97 s	28	2185.24	710.703	32.5229	0.0190778	0.00519232	505099	137471	3.77704e-06	0	0.651698	1.50752	1.57231	0.738942	0.237274	0.227883
Mature leaf	2	436.21682 Da 743.31 s	24	2215.6	1482.02	66.8899	0.140568	0.0382577	2.19637e+06	597776	6.4e-06	2.12014e-14	0.284519	0.184889	0.0835016	0.969451	0.67294	0.776318
Mature leaf	2	836.52848 Da 744.83 s	28	8551.99	4255.27	49.7577	957744	3.86439e+06	1.72138e+07	5.69931e+06	5.27058	21.0408	1.29555	5.27015	0.0250625	0.311821	0.0355461	0.876192
Mature leaf	2	606.28330 Da 752.61 s	28	18207.4	1909.86	10.4895	0.133429	0.0363147	3.64758e+06	992744	3.65801e-06	0	0.689786	0.0834328	0.275361	0.70878	0.776407	0.606953
Mature leaf	2	424.33219 Da 762.32 s	28	2442.7	408.023	16.7038	0.00504967	0.00137435	166482	45310.8	3.03316e-06	0	0.566357	1.26856	2.48965	0.805152	0.276646	0.134161
Mature leaf	2	314.08177 Da 767.95 s	28	1781.64	221.594	12.4376	18405.3	14981.7	32533.2	10902.2	36.1324	22.215	2.3082	0.219377	0.213525	0.0692262	0.645833	0.650239
Mature leaf	2	326.19063 Da 772.90 s	27	1455.67	1114.05	76.5317	197539	289486	1.0534e+06	346892	15.7912	21.6133	1.86706	1.16725	3.10046	0.132204	0.295983	0.0973668
Mature leaf	2	384.19567 Da 776.68 s	28	3555.15	1618.89	45.5365	0.0753436	0.0205059	2.62081e+06	713295	2.87482e-06	0	0.693915	0.313906	1.44774	0.705505	0.583054	0.246392
Mature leaf	2	730.44243 Da 776.94 s	26	1610.31	606.66	37.6734	0.0235543	0.00641068	368037	100167	6.4e-06	0	0.408987	0.680167	2.33172	0.912021	0.421655	0.146286
Mature leaf	2	590.52281 Da 776.76 s	27	3576.34	1779.4	49.7546	0.20264	0.0551516	3.16625e+06	861744	6.4e-06	2.94141e-14	0.380894	0.842752	1.58346	0.927543	0.372243	0.226315
Mature leaf	2	352.25806 Da 776.91 s	27	4671.27	1713.24	36.6761	0.187852	0.0511267	2.93518e+06	798855	6.4e-06	2.24362e-14	0.370991	1.15246	1.3214	0.932683	0.298958	0.267233
Mature leaf	2	369.24793 Da 777.09 s	28	2002.12	723.899	36.1567	0.0335379	0.00912785	524029	142623	6.4e-06	2.22154e-14	0.440665	2.36268	2.11276	0.892977	0.143807	0.165408
Mature leaf	2	284.27035 Da 776.89 s	28	9284.39	3921.66	42.2393	0.984283	0.267888	1.53794e+07	4.18575e+06	6.4e-06	0	0.331146	0.765192	1.52851	0.951492	0.39465	0.234178
Mature leaf	2	147.97330 Da 783.61 s	27	2133.25	580.892	27.2303	49696.5	90580.9	294033	101919	14.458	24.9444	1.55217	0.00403928	0.0193018	0.21221	0.950112	0.891238
Mature leaf	2	999.58224 Da 787.44 s	28	12669.6	1881.12	14.8475	642757	846416	2.92702e+06	964803	18.0055	21.7668	1.21493	0.00455145	2.85121	0.351249	0.947048	0.110695
Mature leaf	2	1050.58240 Da 787.49 s	28	14664.5	991.786	6.76317	0.0395509	0.0107644	983640	267713	4.02087e-06	0	0.831528	5.22316	2.09442	0.598043	0.0362694	0.167146
Mature leaf	2	936.58651 Da 787.30 s	28	80962.8	11279.6	13.9318	1.68566e+07	3.01449e+07	1.11624e+08	3.72482e+07	13.12	22.3477	1.1994	3.05663	1.2722	0.359337	0.0995652	0.275984
Mature leaf	2	1122.51486 Da 787.83 s	27	2654.61	571.395	21.5246	21912.6	69380.7	305930	100695	6.68389	20.8297	0.806117	0.0236878	0.876096	0.617463	0.879607	0.363187
Mature leaf	2	1054.52539 Da 787.56 s	28	13785.6	740.54	5.37185	0.0174847	0.00475872	548400	149255	3.18831e-06	1.06141e-14	1.29132	6.91626	0.0115242	0.313785	0.0182005	0.915845
Mature leaf	2	1067.57260 Da 787.86 s	28	2844.38	394.98	13.8863	0.00998461	0.00271747	156009	42460.4	6.4e-06	0	0.380858	0.944568	0.969698	0.927562	0.34557	0.339413
Mature leaf	2	1118.57041 Da 787.87 s	28	3186.24	281.284	8.82807	0.0152824	0.00415934	79120.4	21533.9	1.93153e-05	0	0.906639	0.0610809	3.67865	0.542426	0.807939	0.0731405
Mature leaf	2	582.53250 Da 794.59 s	28	12400.4	1417.82	11.4337	0.370048	0.100714	2.01023e+06	547115	1.84083e-05	6.55194e-14	0.38582	0.422288	1.77291	0.92492	0.525018	0.201682
Mature leaf	2	117.93524 Da 794.67 s	28	4390.61	514.52	11.7187	81494.3	73392.8	188122	62487.3	30.226	22.1211	1.5777	0.167271	1.32482	0.204198	0.687971	0.266638
Mature leaf	2	599.52289 Da 795.35 s	28	5687.94	618.339	10.871	15320.5	81639.9	368087	122402	3.99587	21.1487	0.781986	0.903136	0.344774	0.636134	0.356078	0.565281
Mature leaf	2	326.19062 Da 798.63 s	27	1564.23	825.596	52.7799	0.022193	0.00604017	681609	185510	3.25597e-06	0	0.654277	2.39247	1.49982	0.736904	0.14147	0.238424
Mature leaf	2	396.23241 Da 802.45 s	26	2609.5	904.507	34.662	0.0332021	0.00903646	818133	222668	4.05827e-06	0	0.508849	0.0911591	2.35564	0.847342	0.766598	0.144366
Mature leaf	2	147.97376 Da 805.65 s	25	3149.49	1206.18	38.2977	0.131782	0.0358665	1.45488e+06	395967	9.05796e-06	3.2007e-14	0.643725	1.34493	0.673857	0.745231	0.263179	0.423773
Mature leaf	2	622.44377 Da 809.84 s	28	15800.9	9399.48	59.487	5.62404e+06	1.93403e+07	8.31191e+07	2.76507e+07	6.33744	21.4838	0.711526	2.58573	2.73023	0.691543	0.127382	0.11795
Mature leaf	2	145.93151 Da 811.81 s	27	4678.66	1095.92	23.4239	0.0937103	0.0255047	1.20105e+06	326884	7.80237e-06	0	0.704966	2.11393	0.215324	0.696742	0.165298	0.648877
Mature leaf	2	147.97379 Da 818.00 s	26	4042.54	1331.6	32.9397	0.0611063	0.016631	1.77317e+06	482595	3.44617e-06	0	0.538912	0.0901806	0.0797777	0.825622	0.767814	0.78122
Mature leaf	2	984.60462 Da 819.02 s	28	6315.65	4072.26	64.4789	6.55573	1.78424	1.65833e+07	4.51341e+06	3.9532e-05	0	0.547953	1.18877	1.58372	0.81894	0.291726	0.226279
Mature leaf	2	888.52392 Da 825.01 s	28	5187.97	664.055	12.7999	37359.5	95752.2	405879	133758	8.42875	21.1044	1.13637	0.969889	12.2708	0.393842	0.339367	0.00294501
Mature leaf	2	837.52466 Da 825.02 s	28	32293.2	3781.12	11.7087	1.91812e+06	3.24758e+06	1.24795e+07	4.1073e+06	13.3225	21.4342	1.03358	0.0392087	3.12906	0.455966	0.84553	0.0959635
Mature leaf	2	892.46804 Da 825.16 s	28	9117.01	629.009	6.89929	0.156127	0.0424924	395652	107683	3.94607e-05	1.66445e-13	0.731528	0.363627	0.237655	0.675718	0.554951	0.632517
Mature leaf	2	774.52878 Da 824.97 s	28	109736	11262.1	10.2629	4.09066	1.11334	1.26835e+08	3.45202e+07	3.22518e-06	0	0.539609	2.9774	0.217649	0.82511	0.103692	0.647126
Mature leaf	2	145.93114 Da 836.09 s	27	4422.45	985.597	22.2862	0.119495	0.0325224	971402	264382	1.23013e-05	0	0.728308	1.01546	0.263089	0.678263	0.328595	0.615014
Mature leaf	2	735.48300 Da 836.15 s	28	4189.79	2997.47	71.5424	38.3914	10.4488	8.98482e+06	2.44536e+06	0.00042729	0	0.573543	1.02489	2.19282	0.799707	0.326425	0.158078
Mature leaf	2	713.53590 Da 837.10 s	23	3523.63	2559.19	72.6293	1.17911e+06	1.62354e+06	5.45744e+06	1.81951e+06	17.7669	22.5337	1.36938	2.54402	0.161798	0.279321	0.130272	0.692829
Mature leaf	2	202.91275 Da 837.24 s	27	2002.81	543.884	27.1561	0.0189318	0.00515259	295809	80509.1	6.4e-06	1.96774e-14	0.195614	0.00422863	0.000216959	0.991227	0.948957	0.98843
Mature leaf	2	827.53894 Da 836.97 s	28	2381.42	1223.04	51.3575	4.51622	1.22916	1.49582e+06	407111	0.000301921	0	0.658049	2.60675	1.43675	0.733923	0.125954	0.248118
Mature leaf	2	831.48019 Da 837.08 s	28	3599.36	1747.59	48.5526	425208	719127	2.65779e+06	883189	13.792	22.1133	1.04241	1.94083	3.01024	0.450345	0.182632	0.101957
Mature leaf	2	759.54829 Da 837.13 s	28	6671.34	3683.81	55.2184	904031	2.95421e+06	1.27277e+07	4.22228e+06	6.63179	21.3384	0.756121	1.76263	1.17312	0.656349	0.202927	0.294813
Mature leaf	2	776.53704 Da 837.16 s	28	6082.15	3150.57	51.8003	1.38753e+06	2.35005e+06	8.63637e+06	2.87437e+06	13.8423	22.2213	0.948307	2.23624	3.08186	0.512922	0.15427	0.0982928
Mature leaf	2	627.55415 Da 845.54 s	28	5852.85	996.733	17.0299	0.0635825	0.017305	993477	270390	6.4e-06	2.34359e-14	0.30224	1.57462	0.761622	0.963156	0.227557	0.39573
Mature leaf	2	610.56384 Da 846.19 s	28	4928.24	954.94	19.3769	0.0760741	0.0207047	911910	248191	8.34227e-06	2.55322e-14	0.44469	2.22185	3.87328	0.890448	0.155519	0.0666403
Mature leaf	2	368.92506 Da 846.52 s	28	2098.51	254.003	12.104	0.00201944	0.000549621	64517.3	17559.4	3.13007e-06	1.59488e-14	0.547658	0.0663117	0.000601949	0.819159	0.800067	0.98073
Mature leaf	2	360.87008 Da 849.08 s	28	1923.58	166.353	8.64811	4303.77	6546.48	23631.8	7824.26	15.4061	21.9612	1.20119	0.0481509	0.00322116	0.358398	0.829088	0.955443
Mature leaf	2	317.95470 Da 850.81 s	26	3758.08	1251.25	33.2948	0.187008	0.050897	1.56562e+06	426107	1.19447e-05	4.20629e-14	1.11857	2.93523	0.854846	0.404081	0.105972	0.36892
Mature leaf	2	130.98258 Da 851.18 s	25	3316.44	1179.7	35.5712	0.037786	0.010284	1.39168e+06	378769	2.71512e-06	0	0.644391	4.65644	0.865705	0.744706	0.0464815	0.365974
Mature leaf	2	340.20646 Da 855.98 s	27	1929.84	1158.01	60.0053	78044.2	281227	1.26775e+06	416714	5.79909	20.6355	0.84961	0.00476766	1.40973	0.584395	0.945807	0.252429
Mature leaf	2	339.86680 Da 858.41 s	28	2556.84	515.772	20.1723	0.0133337	0.00362898	266021	72401.8	5.01228e-06	0	0.670817	1.75596	1.34411	0.723818	0.203742	0.26332
Mature leaf	2	356.85617 Da 858.51 s	28	2453.47	697.479	28.4282	256220	176639	274193	92597.8	48.3058	20.8097	4.03403	0.611823	3.14433	0.00742423	0.445525	0.0952243
Mature leaf	2	244.90640 Da 860.25 s	28	5805.55	572.212	9.85629	64555.7	85557.7	269240	90783.9	19.3399	23.339	1.47514	1.38652	0.925494	0.238319	0.256212	0.350351
Mature leaf	2	231.88150 Da 863.08 s	28	2288.79	194.896	8.51526	6140.04	9259.85	32303.3	10775.9	15.9716	22.4962	2.31553	0.558179	4.7269	0.0685016	0.465833	0.0450454
Mature leaf	2	242.90581 Da 863.43 s	27	2216.24	443.759	20.0231	16314.8	43099	181652	60049.1	8.24118	21.2891	1.01174	0.0164715	0.249904	0.470096	0.899478	0.623948
Mature leaf	2	304.89378 Da 863.64 s	28	7114.54	529.464	7.44199	1.08264	0.294658	280331	76296.4	0.0003862	0	0.552449	1.34748	3.4863	0.815593	0.262745	0.080311
Mature leaf	2	258.90092 Da 863.80 s	25	4404.73	1544.08	35.0551	1.15695e+06	790853	1.32178e+06	441123	46.6751	20.4142	2.71497	0.0920998	0.00503642	0.0391169	0.765435	0.944303
Mature leaf	2	353.86062 Da 873.07 s	28	2065.94	132.255	6.40168	0.00238625	0.000649456	17491.4	4760.56	1.36424e-05	0	0.740746	0.211438	0.00890413	0.668444	0.651829	0.925993
Internode	2	395.89737 Da 28.39 s	28	2092.58	253.104	12.0953	7868.05	14941.7	56755.8	18902.8	12.1751	22.1491	1.40517	0.951743	0.055883	0.264742	0.343796	0.816125
Internode	2	503.92624 Da 30.89 s	28	7102.03	1800.28	25.3488	0.255911	0.0696502	3.241e+06	882088	7.89606e-06	0	0.598488	0.657351	0.0287584	0.78058	0.429393	0.867464
Internode	2	289.94318 Da 31.22 s	27	2712.42	763.406	28.1448	0.0369004	0.010043	582788	158615	6.33171e-06	1.99756e-14	0.539855	0.00453441	2.03106	0.824929	0.947147	0.173328
Internode	2	159.98628 Da 31.35 s	27	5824.56	1454.24	24.9674	0.137323	0.0373745	2.11482e+06	575582	6.49334e-06	2.20189e-14	0.849876	0.30903	1.03151	0.584196	0.585966	0.324916
Internode	2	387.94689 Da 30.92 s	28	10195.4	1690.28	16.5788	0.10387	0.0282699	2.85704e+06	777588	3.63559e-06	0	0.604286	0.0191763	0.121319	0.776091	0.89159	0.732149
Internode	2	403.92312 Da 31.14 s	28	2461.43	599.755	24.3661	0.143648	0.039096	359706	97899.4	3.99348e-05	0	0.596709	0.391694	1.7067	0.781954	0.540236	0.209882
Internode	2	273.96616 Da 31.24 s	28	22753	3086.16	13.5637	29.5271	8.03625	9.52435e+06	2.5922e+06	0.000310016	1.25162e-12	0.780544	0.0107897	0.233983	0.637255	0.918561	0.63514
Internode	2	305.91875 Da 31.48 s	28	1061.8	170.714	16.0778	0.000777268	0.000211546	29143.2	7931.77	2.66707e-06	8.8269e-15	0.499191	0.0229006	0.142704	0.854136	0.881607	0.710572
Internode	2	327.90803 Da 32.36 s	28	1865.86	440.875	23.6285	49110	52684.2	149698	50167.7	24.7022	22.9381	1.73243	0.305102	0.668074	0.161753	0.588335	0.425728
Internode	2	411.87006 Da 32.49 s	28	1836.96	419.826	22.8543	70536.8	53464.6	110059	36608.4	39.0579	21.3901	2.48353	1.68539	0.22246	0.0539477	0.212612	0.643539
Internode	2	549.77388 Da 32.97 s	23	1131.32	595.116	52.6037	133405	107714	233195	78047.1	36.3898	22.1049	2.53091	1.1509	0.000165934	0.0504755	0.299273	0.989882
Internode	2	365.87721 Da 32.93 s	27	2250.86	614.255	27.2898	122540	105986	261557	86820.2	31.9033	21.964	2.26894	0.225819	1.05274	0.0732494	0.641064	0.320138
Internode	2	381.85103 Da 32.99 s	28	2817.99	797.588	28.3034	0.112163	0.030527	636147	173137	1.76317e-05	0	0.864593	0.595092	0.393481	0.573204	0.4517	0.539324
Internode	2	465.81187 Da 33.01 s	28	1624.72	509.209	31.3414	0.0384373	0.0104613	259294	70570.9	1.48238e-05	4.4897e-14	0.773537	0.260908	0.00586021	0.642716	0.616472	0.939929
Internode	2	297.88900 Da 33.03 s	28	3540.43	1084.93	30.644	0.0676658	0.0184163	1.17707e+06	320358	5.74866e-06	0	1.07545	0.0968423	1.42229	0.429786	0.75967	0.250412
Internode	2	449.83839 Da 33.12 s	28	1570.24	457.396	29.1291	14994.2	46782.9	195316	65258.5	7.12957	21.8633	1.29698	0.0175763	1.02312	0.311162	0.896182	0.326831
Internode	2	213.92762 Da 33.43 s	22	541.122	256.414	47.3857	3007.07	14160.5	62951.7	20954	4.55901	21.2896	1.26614	1.42124	2.34398	0.325718	0.250581	0.145298
Internode	2	129.96676 Da 33.41 s	25	3517.28	1414.16	40.2059	212656	478669	1.80563e+06	610008	10.5364	22.9487	1.27285	0.369033	0.137128	0.3225	0.552057	0.716009
Internode	2	634.13566 Da 33.34 s	28	5510.96	1437.15	26.078	886390	645756	1.23789e+06	412214	41.7267	21.0973	2.67589	0.0420931	0.263318	0.0412726	0.84003	0.614862
Internode	2	768.19328 Da 33.67 s	28	1970.22	664.842	33.7445	0.0154857	0.00421468	442014	120301	3.50344e-06	0	0.588767	0.242495	0.0979915	0.788072	0.629098	0.758297
Internode	2	504.16880 Da 33.69 s	28	19446.1	4828.09	24.8281	1.12421e+07	7.57699e+06	1.266e+07	4.20917e+06	47.034	20.1177	2.9988	0.139643	0.0145481	0.0267003	0.713542	0.905497
Internode	2	426.07734 Da 33.51 s	28	8733.18	2421.05	27.7225	0.411067	0.111878	5.86149e+06	1.5953e+06	7.01301e-06	0	0.772019	0.68538	0.0136944	0.643901	0.419918	0.908298
[truncated: 1,188 more rows]

## Sheet: tables
	Summary tables of cv<=20 by Harvest and Tissue							Summary tables of pvalue_psa<=0.01 by Harvest and Tissue		Summary tables of pvalue_sampler<=0.01 by Harvest and Tissue		Summary tables of pvalue_vine<=0.01 by Harvest and Tissue
		Tissue			Fruit
				Nobservd	Total			Number with signif Psa effect		Number with signif Sampler effect		Number with signif vine effect			expected number at p=0.01	95% expected range (Poisson distribution)	upper limit (as %)
		Harvest
		1	Internode	460	95	0.206522		0	0	1	0.0105263	3	0.0315789		0.95	0 to 3	0.0315789
		1	Mature leaf	510	117	0.229412		2	0.017094	4	0.034188	8	0.0683761		1.17	0 to 4	0.034188
		1	Young leaf	518	247	0.476834		11	0.0445344	29	0.117409	17	0.0688259		2.47	0 to 6	0.0242915
		2	Fruit	404	87	0.215347		0	0	2	0.0229885	1	0.0114943		0.87	0 to 3	0.0344828
		2	Internode	447	138	0.308725		2	0.0144928	0	0	4	0.0289855		1.38	0 to 4	0.0289855
		2	Mature leaf	489	123	0.251534		2	0.0162602	2	0.0162602	2	0.0162602		1.23	0 to 4	0.0325203
		3	Mature leaf	359	45	0.125348		0	0	1	0.0222222	1	0.0222222		0.45	0 to 2	0.0444444
