# Supplementary material for: Kiwifruit Metabolomics—An Investigation of within Orchard Metabolite Variability of Two Cultivars of Actinidia chinensis
Source: Metabolites. 2021 Sep 6;11(9):603. doi: 10.3390/metabo11090603 (PMC8468816; doi:10.3390/metabo11090603)
Supplement: Supplementary file 1 [file metabolites-11-00603-s001.zip › metabolites-1362790-supplementary/metabolites-1362790 - Supplementary Datafiles - Zesy002 metabolomic data all ANNOVA.xlsx]

## Sheet: summary stats
Harvest	Tissue	compound		n	mean	sd	cv	vinecomp	vinecomp SE	rescomp	rescomp SE	percent	percent SE	f vine	f Sampler	f PSA	p vine	p Sampler	p PSA
1	Internode	12	159.98624 Da 27.56 s	16	3400.18	963.933	28.3495	946539	502344	215046	140370	81.4868	14.2487		0.930499	19.5434		0.40589	0.0214903		only two vines with > sample, so not sure hw reliable variance components are
1	Internode	13	387.94606 Da 27.37 s	17	6437.28	1103.12	17.1364	0.0426632	0.0150837	1.21687e+06	430228	3.50598e-06	0		8.32269	5.43561		0.0632751	0.102014
1	Internode	14	273.96583 Da 27.43 s	17	12349.4	1600.82	12.9627	0.0923748	0.0326594	2.56261e+06	906021	3.60471e-06	0		2.39207	2.58275		0.219684	0.206392
1	Internode	15	129.96684 Da 30.05 s	15	5059.08	1978.53	39.1085	318924	1.68601e+06	3.60794e+06	1.9855e+06	8.12159	42.5067		0.00262929	0.0332352		0.962328	0.866967
1	Internode	16	885.61881 Da 29.90 s	15	1764.16	786.594	44.5875	548098	290401	133828	85546.4	80.375	14.6248		0.27035	0.0221641		0.639028	0.891096
1	Internode	17	365.87645 Da 29.83 s	17	3777.32	715.386	18.939	171136	199813	332666	183842	33.969	34.4858		1.84744	0.103066		0.267233	0.769246
1	Internode	18	801.65792 Da 29.87 s	17	2451.29	718.516	29.3118	311825	236709	225494	142337	58.0334	29.0956		0.00650549	0.0244459		0.940794	0.885685
1	Internode	19	717.69697 Da 29.91 s	17	2821.39	726.932	25.765	379630	251706	191106	123448	66.5159	24.5333		0.156418	0.00309613		0.718922	0.959125
1	Internode	20	297.88930 Da 29.93 s	17	9939.32	1875.27	18.8672	1.25672e+06	1.6833e+06	2.33309e+06	1.45076e+06	35.008	41.0332		0.230216	0.0206186		0.664173	0.894926
1	Internode	21	549.77381 Da 29.93 s	17	5041.38	1166.94	23.1472	897945	611082	512649	323239	63.6572	25.5308		0.0251851	0.0124486		0.883988	0.918208
1	Internode	22	449.83744 Da 29.94 s	17	2812.98	414.969	14.7519	78168.1	70802.2	91390.4	53675.4	46.101	32.3744		0.725876	0.0912632		0.456834	0.78231
1	Internode	23	381.85081 Da 29.94 s	17	9519.17	2056.4	21.6027	2.66864e+06	1.84848e+06	1.64784e+06	1.0236e+06	61.8245	26.1128		0.00928054	0.0802961		0.929329	0.795326
1	Internode	24	633.73555 Da 29.94 s	17	3584.65	912.7	25.4613	266678	364108	571316	333915	31.8234	38.7097		0.000199246	0.000193365		0.989624	0.989778
1	Internode	25	465.81179 Da 29.94 s	17	6307.64	1427.51	22.6315	1.14495e+06	923844	958132	597674	54.4416	30.7361		0.0288562	0.00279172		0.875921	0.961183
1	Internode	26	634.13518 Da 30.59 s	17	2541.69	441.959	17.3884	0.074723	0.0264186	195328	69058.9	3.82551e-05	0		46.6349	42.5895		0.00642473	0.00731093
1	Internode	27	472.08229 Da 30.70 s	17	3367.2	801.378	23.7996	567908	323486	176880	114992	76.251	17.9672		1.57513	8.12825		0.29833	0.0650551
1	Internode	28	447.15817 Da 31.24 s	17	1149.58	341.05	29.6673	102420	55645.8	27564.6	17696.2	78.794	15.8468		0.875538	1.13116		0.418453	0.365545
1	Internode	29	504.16838 Da 30.94 s	17	8485.06	2010.42	23.6936	701304	1.76804e+06	3.36312e+06	1.90195e+06	17.2547	41.9407		13.1695	7.4423		0.0360191	0.0720584
1	Internode	30	846.28561 Da 31.19 s	17	1970.57	453.426	23.0098	85984.3	80587	115921	65402.1	42.5865	31.9729		10.2633	0.74515		0.0491947	0.451506
1	Internode	31	147.05494 Da 31.53 s	16	3369.21	1015.49	30.1404	0.0399453	0.0141228	1.03123e+06	364593	3.87357e-06	0		0.462391	0.302937		0.545281	0.620379
1	Internode	32	467.12972 Da 32.00 s	16	679.481	226.52	33.3371	0.0125356	0.00443199	51311.1	18141.2	2.44305e-05	0		2.57832	37.264		0.206685	0.00883273
1	Internode	33	489.17243 Da 31.55 s	17	14254.7	2337.21	16.3961	1.68786e+06	2.74677e+06	3.92371e+06	2.4814e+06	30.0782	44.4359		1.9369	19.2312		0.258243	0.0219584
1	Internode	34	475.15675 Da 31.56 s	17	4078.19	599.545	14.7013	240221	180680	156099	102334	60.6128	29.0287		0.344112	3.01728		0.598685	0.180777
1	Internode	35	602.14384 Da 31.58 s	17	2429.82	578.387	23.8037	197667	137633	129828	79036.8	60.3573	26.211		33.5805	15.4153		0.0102244	0.0294034
1	Internode	36	831.29063 Da 31.69 s	17	2953.52	508.546	17.2183	0.0473688	0.0167474	258619	91435.7	1.8316e-05	9.00283e-14		1.57938	19.474		0.297796	0.0215929
1	Internode	37	342.11579 Da 31.91 s	17	171828	14846.1	8.64011	8.05052	2.84629	2.20407e+08	7.79256e+07	3.65257e-06	0		0.42437	0.00732433		0.561217	0.93719
1	Internode	38	730.23734 Da 31.62 s	17	1831.81	470.718	25.6969	0.00623371	0.00220395	221575	78338.7	2.81336e-06	0		3.04945	31.2193		0.179098	0.0113212
1	Internode	39	882.26189 Da 31.82 s	17	2173.47	484.22	22.2786	72924	134139	170099	117604	30.007	50.3918		0.787351	5.48162		0.440261	0.101103
1	Internode	40	1026.34718 Da 31.67 s	17	3655.81	867.33	23.7247	0.139999	0.0494972	752261	265965	1.86104e-05	0		1.34427	29.522		0.33018	0.012237
1	Internode	41	540.14527 Da 31.78 s	17	4877.6	1225.73	25.1298	0.445677	0.157571	1.50242e+06	531186	2.9664e-05	1.23976e-13		0.242645	23.1441		0.6561	0.0171028
1	Internode	42	1404.45804 Da 32.33 s	17	2418.08	425.647	17.6027	154379	98075.5	62776.9	42056.1	71.0913	22.5422		0.026281	0.160937		0.88152	0.71516
1	Internode	43	796.21851 Da 32.45 s	17	3792.33	589.081	15.5335	0.0154715	0.00547001	347017	122689	4.45844e-06	0		3.13046	1.21769		0.174988	0.350382
1	Internode	44	454.10693 Da 32.55 s	17	7934.04	1439.37	18.1417	0.07319	0.0258766	2.07179e+06	732487	3.5327e-06	1.58932e-14		2.5231	2.80684		0.210398	0.192457
1	Internode	45	1124.32078 Da 32.57 s	17	4847.21	2227.83	45.961	3.07352e+06	2.27365e+06	2.08008e+06	1.32023e+06	59.6384	28.3294		3.79891	15.7513		0.146406	0.028588
1	Internode	46	782.20534 Da 32.61 s	17	7198.92	3366.7	46.7668	6.48229e+06	5.28749e+06	5.30187e+06	3.37225e+06	55.0085	31.2782		2.42238	15.4382		0.217473	0.0293468
1	Internode	47	1062.32548 Da 32.38 s	17	17394.1	1938.56	11.1449	4.49153e+06	2.1451e+06	530060	342337	89.4444	8.13429		3.28043	4.80773		0.16779	0.115966
1	Internode	48	720.20965 Da 32.35 s	17	55301.4	5824.8	10.5328	2.11706e+07	1.8924e+07	1.70425e+07	1.18212e+07	55.4014	35.0301		13.3699	7.50087e-06		0.0353318	0.997987
1	Internode	49	440.08816 Da 32.73 s	17	19607.6	8942.78	45.6088	6.66597e+07	3.97999e+07	2.40762e+07	1.57309e+07	73.4656	20.0899		0.98151	11.023		0.394861	0.0450511
1	Internode	50	534.17938 Da 33.34 s	17	90480.6	15585.8	17.2255	1.95242e+08	1.24645e+08	8.50604e+07	5.5856e+07	69.654	22.9324		0.106089	4.66793		0.766038	0.119515
1	Internode	51	478.15241 Da 33.45 s	17	559.018	153.029	27.3745	2550.86	8840.27	20903.8	10748.6	10.8757	37.0353		0.320146	0.0108768		0.611077	0.923519
1	Internode	52	136.03755 Da 33.62 s	17	709.92	196.732	27.7118	11356.1	15212.9	27181.3	14847.8	29.4677	35.5106		0.0312029	0.33638		0.871041	0.602615
1	Internode	53	192.06271 Da 33.66 s	17	81098.7	18777.2	23.1535	2.27813e+08	1.50983e+08	1.28986e+08	7.95903e+07	63.8491	24.6119		1.79572	1.79277		0.272686	0.273004
1	Internode	54	422.08161 Da 33.79 s	17	6506.2	2256.89	34.6883	3.48653e+06	2.43329e+06	2.01315e+06	1.29387e+06	63.3951	26.4188		0.498555	0.0150837		0.53103	0.910019
1	Internode	55	332.07390 Da 48.66 s	17	3175.35	855.793	26.9511	0.171659	0.0606906	732381	258936	2.34385e-05	0		15.3947	1.92949		0.0294547	0.258967
1	Internode	56	595.14524 Da 61.69 s	17	975.126	255.004	26.1509	41085.4	26285.7	22744.4	13693.1	64.3671	23.4063		1.10664	4.41055		0.370066	0.126549
1	Internode	57	372.06862 Da 64.92 s	16	290.934	88.3382	30.3637	0.00110395	0.000390304	7803.64	2759	1.41465e-05	0		0.4741	0.00107629		0.540575	0.975889
1	Internode	58	316.07922 Da 65.59 s	17	5360.19	1765.32	32.9339	0.664061	0.234781	3.11635e+06	1.1018e+06	2.13089e-05	0		0.887569	3.71149		0.415639	0.149676
1	Internode	59	154.02829 Da 69.27 s	17	1747.19	495.65	28.3684	0.0330574	0.0116875	245669	86857.2	1.3456e-05	0		0.0105178	1.05599		0.924786	0.37974
1	Internode	60	210.03708 Da 73.78 s	17	535.069	158.575	29.6363	7004.57	13166.2	18702.3	12120	27.2479	47.3626		1.12449	3.48821		0.366765	0.158618
1	Internode	61	372.06861 Da 73.75 s	17	595.867	194.35	32.6163	24588	21170.8	18323.7	12755.8	57.2991	33.881		1.83338	1.80395		0.268697	0.271806
1	Internode	62	466.11093 Da 75.92 s	17	32747.5	5544.99	16.9326	5.19147	1.83546	3.07469e+07	1.08707e+07	1.68845e-05	0		0.00836943	1.28267		0.932874	0.339737
1	Internode	63	346.06864 Da 75.94 s	17	9383.74	1501.08	15.9966	0.102373	0.0361943	2.25325e+06	796643	4.54335e-06	2.06662e-14		0.0614426	1.59526		0.820228	0.295815
1	Internode	64	354.09439 Da 85.17 s	17	7235.74	2817.21	38.9347	2.65744e+06	3.4937e+06	5.37306e+06	3.15272e+06	33.0918	38.4047		0.0513264	0.157758		0.83533	0.7178
1	Internode	65	423.17382 Da 96.57 s	17	468.229	240.641	51.3939	6988.29	31848.7	51403.2	33347.8	11.968	53.6018		1.58823	27.6505		0.296689	0.0133991
1	Internode	66	307.12630 Da 96.80 s	17	1612.66	767.405	47.5863	654220	316290	87576.9	56397.5	88.194	9.03772		0.214932	0.850716		0.674494	0.424375
1	Internode	67	361.04528 Da 96.81 s	17	1588.51	537.846	33.8586	277483	152374	73240.4	47891.3	79.1173	16.0301		0.841643	0.0485163		0.426581	0.839803
1	Internode	68	948.12392 Da 102.84 s	17	3734.67	914.46	24.4857	644611	358214	206124	129221	75.771	17.375		0.0396664	5.42224		0.854869	0.102281
1	Internode	69	298.06853 Da 102.93 s	17	13568.1	3325.37	24.5087	7.26452e+06	5.27014e+06	4.56482e+06	2.93702e+06	61.411	27.7511		0.0419213	1.63216		0.850874	0.291301
1	Internode	70	136.03767 Da 103.02 s	17	6986.11	1376.08	19.6974	813617	832349	1.09788e+06	659805	42.5643	35.3497		7.27465	16.8818		0.073964	0.0261035
1	Internode	71	356.07426 Da 116.18 s	17	516.551	135.806	26.2909	10229.1	10080.1	9917.07	6823.98	50.7744	37.7447		0.0633116	7.20663		0.817588	0.0747613
1	Internode	72	1192.27134 Da 118.40 s	15	1966.13	937.038	47.6591	0.274982	0.0972209	878039	310434	3.13178e-05	0		0.0148799	0.302985		0.910625	0.620353
1	Internode	73	1192.76814 Da 118.31 s	16	1247.16	509.504	40.8533	0.0496344	0.0175484	259595	91780.6	1.91199e-05	8.969e-14		0.0524697	0.234482		0.833548	0.661371
1	Internode	74	136.03791 Da 118.32 s	16	23611.4	7203.35	30.508	4.99069e+07	2.63521e+07	1.14186e+07	7.39196e+06	81.3804	14.1598		2.61515	6.23462		0.204272	0.087945
1	Internode	75	650.05576 Da 118.22 s	17	2616.25	185.952	7.10758	0.0023562	0.000833041	34578.2	12225.3	6.8141e-06	4.2084e-14		0.830037	0.184554		0.429435	0.696475
1	Internode	76	894.20438 Da 118.35 s	17	7360.32	1347.36	18.3057	1.56284e+06	844224	418438	267151	78.8804	15.6601		6.84185	4.6153		0.0792949	0.120899
1	Internode	77	298.06868 Da 118.35 s	17	82428.4	18274.4	22.17	2.38242e+08	1.63193e+08	1.28301e+08	8.33088e+07	64.997	25.7386		0.00595575	0.790063		0.943344	0.439557
1	Internode	78	948.12313 Da 119.06 s	17	4142.27	252.668	6.09975	4635.74	26906.4	59377.9	32217.3	7.2418	41.6807		0.552778	0.693137		0.511117	0.466179
1	Internode	79	466.11035 Da 125.74 s	14	1145.02	767.04	66.9893	0.0200819	0.00710003	588350	208013	3.41326e-06	0		0.943658	2.55108		0.402989	0.208502
1	Internode	80	450.11587 Da 127.76 s	17	22384.5	4189.33	18.7153	0.715775	0.253065	1.75504e+07	6.20502e+06	4.07838e-06	2.12262e-14		0.144835	3.21449		0.72887	0.170891
1	Internode	81	338.09992 Da 131.50 s	17	3726.27	1287.02	34.5391	0.144173	0.0509727	1.65642e+06	585632	8.70388e-06	0		0.058796	0.322891		0.824041	0.609626
1	Internode	82	290.07861 Da 141.08 s	17	10862.4	3577.64	32.936	8.31966e+06	5.02909e+06	3.915e+06	2.36609e+06	68.0007	21.3347		0.00875985	7.2809		0.931332	0.0738914
1	Internode	83	866.20302 Da 142.39 s	17	1944.53	661.36	34.0113	232873	164907	181260	104557	56.2314	26.3185		0.195756	4.33417		0.688124	0.128773
1	Internode	84	326.09812 Da 143.22 s	17	1149.32	197.437	17.1786	430.78	16899.4	38569.5	21047.7	1.10456	43.3052		8.11653	2.82884		0.065165	0.191176
1	Internode	85	595.14581 Da 146.54 s	17	1645.36	405.603	24.6513	72530.3	72238.1	94488.5	56622	43.4264	34.7621		5.62491	6.5638		0.0983536	0.0830699
1	Internode	86	772.20364 Da 149.24 s	17	698.93	176.334	25.2292	21762.1	15795.7	12814.8	8476.03	62.9383	27.8258		0.247178	0.0122802		0.653222	0.91876
1	Internode	87	164.04749 Da 157.17 s	16	2932.95	976.758	33.3029	2407.18	335915	951754	464726	0.252283	35.2011		0.00591168	0.410272		0.943554	0.567399
1	Internode	88	596.17231 Da 158.94 s	17	526.319	113.203	21.5083	2002.72	5977.43	10912.4	6392.68	15.5068	44.9503		0.860849	7.569		0.421938	0.0706722
1	Internode	89	578.14166 Da 160.32 s	17	4345.7	1961.49	45.1364	2.154e+06	1.53167e+06	1.57231e+06	934104	57.8051	26.6933		0.419197	5.85766		0.563467	0.094147
1	Internode	90	866.20296 Da 164.67 s	17	5288.23	973.523	18.4093	584521	436138	405400	256599	59.0472	28.5841		0.368612	5.74967		0.586631	0.0960603
1	Internode	91	860.21320 Da 166.18 s	17	2239.69	469.323	20.9548	0.0708347	0.0250439	220264	77875.1	3.2159e-05	0		0.159207	1.26404		0.716593	0.342728
1	Internode	92	426.09441 Da 166.48 s	17	4422.74	772.646	17.4699	119322	236649	477590	256834	19.9899	37.6932		0.547848	3.15312		0.512861	0.173867
1	Internode	93	578.14257 Da 166.49 s	17	51279.9	9582.06	18.6858	1.83249e+07	3.9368e+07	7.3933e+07	4.15525e+07	19.8627	40.6839		0.0236784	4.62497		0.887474	0.120642
1	Internode	94	164.04804 Da 171.15 s	17	13321.5	3035.42	22.7858	2.26114e+06	4.3831e+06	7.06537e+06	4.27321e+06	24.2442	44.0177		0.174311	2.98024		0.704388	0.182743
1	Internode	95	564.14757 Da 171.24 s	17	12155.1	3446.49	28.3542	8.91167e+06	5.61685e+06	3.94506e+06	2.54198e+06	69.3152	22.5553		0.778949	1.0082		0.442455	0.389312
1	Internode	96	282.07378 Da 171.42 s	17	28365.6	7829.87	27.6034	4.18286e+07	2.83404e+07	2.2758e+07	1.45641e+07	64.7636	25.3626		0.33527	0.956436		0.603184	0.40021
1	Internode	97	618.06597 Da 172.02 s	17	2294.16	127.642	5.56378	14989.3	8928.24	5056.68	3370.67	74.7745	19.7007		1.15785	0.860464		0.36074	0.42203
1	Internode	98	900.13802 Da 172.15 s	17	3047.81	406.655	13.3425	143087	83703.9	48351.3	31571.6	74.7431	19.1614		6.34858	0.134332		0.086204	0.738306
1	Internode	99	136.03756 Da 172.62 s	17	3542.68	969.562	27.368	0.279864	0.0989469	940049	332358	2.97712e-05	1.40108e-13		8.15504	0.443385		0.0648049	0.553118
1	Internode	100	298.06820 Da 176.56 s	17	11118.9	2018.42	18.1531	1.13284	0.40052	4.07401e+06	1.44038e+06	2.78065e-05	0		1.52379	7.15088		0.304923	0.0754258
1	Internode	101	866.20296 Da 177.88 s	16	515.853	261.539	50.7003	48924.2	27524.1	17500.9	10746.2	73.6532	18.2342		0.29008	5.67213		0.627567	0.0974748
1	Internode	102	1154.27245 Da 177.38 s	16	1854.92	616.191	33.2194	238535	198021	179845	120546	57.014	32.3641		0.660044	4.33867		0.476026	0.12864
1	Internode	103	1154.26651 Da 177.43 s	17	2743.43	530.178	19.3254	40980.6	118510	241136	132725	14.5261	40.8738		0.932886	11.1003		0.405361	0.0446622
1	Internode	104	1160.80638 Da 185.39 s	15	1360.99	566.354	41.6135	22821.7	132456	298741	160182	7.09713	40.8546		0.00984889	0.360833		0.927206	0.590395
1	Internode	105	246.08860 Da 185.52 s	16	2834.58	826.571	29.1602	124756	216650	546755	262819	18.5784	30.6453		0.044606	0.0699533		0.846263	0.808535
1	Internode	106	870.23484 Da 185.43 s	17	5052.55	785.47	15.546	125478	248363	492733	267216	20.297	38.1578		0.0608562	2.47326		0.821065	0.213849
1	Internode	107	290.07813 Da 185.67 s	17	193807	23242.9	11.9928	2.94455e+08	2.43402e+08	2.58471e+08	1.61016e+08	53.254	31.3691		0.202548	11.387		0.683205	0.0432677
1	Internode	108	1160.30955 Da 185.40 s	17	2613.72	624.502	23.8932	291284	175655	118991	75361.1	70.9972	20.8792		4.37319	30.6041		0.127629	0.0116395
1	Internode	109	450.11566 Da 190.38 s	17	1747.92	403.546	23.0871	74359.2	68038.9	88179.6	51845.5	45.7486	32.6054		1.07275	16.9442		0.376486	0.0259769
1	Internode	110	416.16775 Da 191.95 s	17	1877.21	392.863	20.928	132822	70927.5	34438.1	21873	79.4105	15.1703		2.31922	19.5498		0.225158	0.0214809
1	Internode	111	194.05739 Da 195.81 s	15	3126.96	1316.13	42.0897	445846	570767	1.22638e+06	612846	26.6619	30.9638		0.262993	0.321868		0.643445	0.610166
1	Internode	112	312.08408 Da 195.73 s	17	5173.21	1354.73	26.1874	176938	743738	1.66351e+06	886609	9.61386	39.8619		0.506706	19.7098		0.52793	0.0212477
1	Internode	113	2598.62396 Da 202.91 s	14	1251.61	885.28	70.731	471839	345691	330409	204950	58.8146	27.8894		0.000730417	3.68681		0.980136	0.150622
1	Internode	114	866.20355 Da 202.96 s	17	42816	6230.09	14.5508	1.69206e+07	1.65854e+07	2.1909e+07	1.30119e+07	43.5767	34.2112		0.0690026	7.03124		0.809801	0.0768852
1	Internode	115	1154.76407 Da 214.60 s	15	1492.56	725.721	48.6226	191983	243805	345484	210153	35.7199	39.3712		0.0073486	0.829476		0.937087	0.429574
1	Internode	116	2361.43569 Da 214.63 s	15	1489.81	639.756	42.942	74458.2	177235	336751	189713	18.1071	41.409		0.0527274	0.534984		0.833149	0.517473
1	Internode	117	1002.22160 Da 214.60 s	17	2626.74	638.946	24.3247	147002	201211	273299	172521	34.9754	41.9663		3.89491	1.2374		0.142951	0.347088
1	Internode	118	1154.26991 Da 214.65 s	17	17522.7	3421.76	19.5276	4.64947e+06	4.9775e+06	7.04079e+06	4.13472e+06	39.7722	35.437		0.00128212	6.96883		0.973686	0.0776656
1	Internode	119	290.07813 Da 214.65 s	17	2171.14	458.519	21.1188	122589	88511.3	86961.4	52968.4	58.501	27.3246		2.05497	6.67047		0.247162	0.0815866
1	Internode	120	1442.32587 Da 217.81 s	17	4579.05	904.494	19.7529	0.292194	0.103306	818109	289245	3.57158e-05	2.27677e-13		0.0966236	3.54623		0.776266	0.156208
1	Internode	121	866.20178 Da 220.94 s	17	4726.38	764.834	16.1822	256238	242507	324003	189607	44.1606	33.1472		2.38928	2.90202		0.219889	0.187018
1	Internode	122	1442.36025 Da 225.72 s	17	1493.2	636.351	42.6167	324930	186580	110664	70599.9	74.5948	18.6383		1.46063	6.00991		0.3134	0.0915562
1	Internode	123	1442.32692 Da 225.67 s	17	20026.2	4334.73	21.6453	6.23403e+06	8.251e+06	1.2697e+07	7.45654e+06	32.9302	38.5264		0.560244	7.77611		0.5085	0.0685003
1	Internode	124	470.08777 Da 226.34 s	17	1691.82	382.778	22.6252	0.291077	0.102911	146519	51802.2	0.000198661	0		2.3863	7.80857		0.220109	0.0681701
1	Internode	125	1154.26881 Da 227.54 s	17	4131.21	881.008	21.3256	332321	328353	444632	261516	42.7723	34.0894		1.21557	0.9322		0.350739	0.405513
1	Internode	126	1730.38486 Da 230.22 s	17	3358.57	965.076	28.7347	377679	468062	590827	380165	38.996	41.0463		72.3947	60.0354		0.00340977	0.00447107
1	Internode	127	434.12174 Da 233.04 s	17	829.574	182.025	21.942	0.00253526	0.000896348	33133.2	11714.4	7.6517e-06	3.10557e-14		1.85066	2.55195		0.2669	0.208444
1	Internode	128	1442.32676 Da 236.34 s	17	3302.4	788.664	23.8815	265940	282748	368743	225022	41.9012	36.5182		0.0741655	3.25514		0.803034	0.168968
1	Internode	129	1730.38552 Da 238.50 s	17	6463.07	4595.77	71.1081	9.60261e+06	1.10758e+07	1.27688e+07	8.47675e+06	42.9236	40.6634		0.0430841	1.95644		0.848859	0.256349
1	Internode	130	434.12159 Da 239.18 s	17	669.022	194.625	29.091	0.00525068	0.00185639	37879	13392.2	1.38617e-05	0		0.0531195	0.530072		0.832544	0.519257
1	Internode	131	2018.44616 Da 241.11 s	17	10030.1	2281.73	22.7488	243870	2.28303e+06	4.97298e+06	2.74862e+06	4.67467	43.5803		0.00540931	1.40311		0.945999	0.321497
1	Internode	132	2306.51328 Da 246.01 s	17	4887.58	1331.78	27.2482	297027	846952	1.49258e+06	889520	16.5973	45.8078		0.0618097	1.69419		0.819706	0.283983
1	Internode	133	2306.51311 Da 246.00 s	17	1705.29	665.31	39.0146	0.31632	0.111836	442637	156496	7.14626e-05	2.97555e-13		0.0352458	0.896529		0.863062	0.413568
1	Internode	134	2594.57108 Da 250.47 s	15	1709.46	1006.34	58.8686	359490	480314	674330	416239	34.773	40.7006		0.000644473	0.40936		0.981341	0.567804
1	Internode	135	2882.63141 Da 254.03 s	17	1197.98	628.666	52.477	0.0204634	0.00723491	395221	139732	5.17771e-06	0		0.948752	1.59739		0.401877	0.295552
1	Internode	136	1730.38566 Da 253.91 s	17	3065.35	828.744	27.0358	272854	295329	418655	246210	39.4577	35.6647		0.000349046	2.52659		0.986267	0.21016
1	Internode	137	610.15344 Da 255.99 s	17	66711.5	14572	21.8433	2.62955e+08	1.17504e+08	1.35524e+07	8.6329e+06	95.0987	3.74358		13.9404	59.1231		0.0334898	0.00457092
1	Internode	138	866.20218 Da 257.46 s	17	7541.46	1538.58	20.4016	1.51162e+06	928236	756785	454446	66.6381	21.9528		0.0728441	5.83737		0.804741	0.0945015
1	Internode	139	1156.28266 Da 259.41 s	14	878.905	492.661	56.054	116693	97667.4	120738	70562	49.1481	30.5904		0.549515	6.82466		0.51227	0.0795199
1	Internode	140	426.09446 Da 259.43 s	17	2123.78	444.463	20.928	90316.5	76554	101392	57709.6	47.1114	30.3088		6.47277	17.9893		0.0843718	0.0240002
1	Internode	141	641.13628 Da 259.49 s	17	1651.2	290.97	17.6217	35109.3	33529.7	48158.5	27319.3	42.1643	32.4525		0.487324	3.06024		0.535368	0.178542
1	Internode	142	578.14214 Da 259.44 s	17	18866.4	3866.83	20.4958	5.55302e+06	6.73376e+06	9.60899e+06	5.77077e+06	36.6246	38.1915		0.0479939	7.47157		0.84065	0.0717341
1	Internode	143	2018.44491 Da 259.68 s	16	1483.89	558.725	37.6529	0.103423	0.0365655	312174	110370	3.31298e-05	0		11.0652	1.75268		0.044838	0.277376
1	Internode	144	2882.63304 Da 261.23 s	17	661.768	216.005	32.6405	0.0168761	0.00596659	46657.9	16496.1	3.61698e-05	0		0.84488	2.96909		0.425791	0.183343
1	Internode	145	1153.25387 Da 261.82 s	16	1377.34	612.466	44.4672	0.00999343	0.00353321	375114	132623	2.6641e-06	1.09724e-14		0.0384102	1.39902		0.857146	0.322087
1	Internode	146	3170.69162 Da 262.59 s	17	572.284	177.279	30.9775	0.010483	0.00370631	31427.8	11111.4	3.33559e-05	0		0.0489254	1.35137		0.839144	0.32911
1	Internode	147	598.18891 Da 263.11 s	17	787.661	150.515	19.1091	0.00619541	0.00219041	22654.8	8009.7	2.73469e-05	0		3.73507	29.4642		0.148782	0.0122703
1	Internode	148	568.21497 Da 263.29 s	17	9329.79	2724.7	29.2042	4.93715e+06	3.24911e+06	2.65724e+06	1.66085e+06	65.0105	24.35		1.05181	28.7839		0.380559	0.0126745
1	Internode	149	452.11001 Da 265.52 s	17	1855.89	644.423	34.7232	0.140266	0.0495916	415281	146824	3.37762e-05	0		0.000127759	0.767481		0.991691	0.445486
1	Internode	150	464.09499 Da 269.32 s	17	13806.6	5504.3	39.867	2.28872e+07	1.57102e+07	1.17126e+07	7.77645e+06	66.1483	25.7586		1.23438	13.7254		0.347589	0.0341648
1	Internode	151	492.19910 Da 274.78 s	17	1807.29	301.501	16.6824	8298.28	36511.3	82823.9	43891	9.10677	39.5693		0.180908	2.13186		0.69926	0.240385
1	Internode	152	1442.32659 Da 278.79 s	17	2941.52	863.484	29.355	435829	309682	305618	184448	58.7809	26.7846		3.85612	7.24567		0.14433	0.074302
1	Internode	153	1154.26764 Da 282.16 s	17	3071.21	774.571	25.2203	447671	255435	159371	99548.6	73.7463	18.6408		2.82802	13.8192		0.191223	0.0338676
1	Internode	154	434.08623 Da 283.87 s	17	931.397	326.211	35.0239	62061.4	52948.8	52123	34030.3	54.3519	32.8823		1.54914	15.1102		0.301635	0.0301781
1	Internode	155	1730.38565 Da 284.47 s	17	2182.85	536.018	24.5559	130230	116588	154048	89210.4	45.8109	31.8036		0.458651	1.52048		0.546803	0.305357
1	Internode	156	452.10990 Da 284.85 s	17	1042.71	306.953	29.438	0.0178495	0.00631074	94219.9	33311.8	1.89445e-05	0		0.0185948	0.0766835		0.900171	0.799827
1	Internode	157	594.15802 Da 286.20 s	17	5388.2	4313.25	80.0498	2.00225e+07	1.03228e+07	3.89732e+06	2.54476e+06	83.7067	12.6046		0.145983	3.74336		0.727863	0.148469
1	Internode	158	436.13578 Da 286.74 s	17	1286.41	264.925	20.5941	0.00315342	0.0011149	70185	24814.2	4.49301e-06	0		0.00651629	2.74933		0.940745	0.195875
1	Internode	159	2018.44597 Da 288.21 s	16	1478.17	574.631	38.8744	0.120106	0.042464	330200	116743	3.63738e-05	0		13.8737	2.75744		0.0336966	0.195387
1	Internode	160	508.21509 Da 289.59 s	17	7089.96	7684.79	108.39	11.0992	3.92417	5.9056e+07	2.08795e+07	1.87944e-05	0		0.200627	187.154		0.684585	0.000845044
1	Internode	161	434.08487 Da 295.90 s	17	1616.76	583.152	36.0692	367585	173291	40572.5	25949.5	90.0596	7.56311		1.88753	3.27812		0.263137	0.167897
1	Internode	162	368.14679 Da 297.78 s	17	7870.14	2000.75	25.422	2.15832e+06	1.74102e+06	1.87452e+06	1.14981e+06	53.5186	30.5055		0.433574	28.5452		0.557263	0.0128216
1	Internode	163	448.10047 Da 300.72 s	16	823.236	673.118	81.765	280008	246886	225469	154499	55.3948	34.4616		1.03287	7.74547		0.384315	0.0688145
1	Internode	164	511.09546 Da 305.64 s	17	861.6	268.367	31.1476	65901.1	35600.9	16863.8	10903.2	79.6245	15.4089		0.770026	1.43329		0.44481	0.317203
1	Internode	165	448.09992 Da 305.11 s	17	19240	5233.44	27.2009	1.98711e+07	1.30081e+07	9.82435e+06	6.31056e+06	66.9163	24.0693		2.12797	2.30903		0.24072	0.225943
1	Internode	166	572.22488 Da 320.40 s	15	244.931	91.8446	37.4982	2319.18	4012.72	6248.8	3798.57	27.068	43.1983		4.75034	32.638		0.117401	0.01064
1	Internode	167	492.19920 Da 324.37 s	17	2738.39	369.216	13.4829	43740.3	71674.9	96562.2	63216.3	31.1757	46.1538		0.357116	12.1138		0.592214	0.0400412
1	Internode	168	436.10158 Da 327.31 s	17	3320.55	730.438	21.9975	81250.2	287737	458285	295109	15.0593	51.9574		4.36908	2.0101		0.127748	0.251273
1	Internode	169	432.10505 Da 342.31 s	17	554.041	156.929	28.3245	0.00164995	0.000583346	24626.8	8706.88	6.69982e-06	0		0.457545	0.506378		0.547256	0.528054
1	Internode	170	452.10959 Da 349.06 s	17	2205.41	639.503	28.997	0.0173302	0.00612715	408964	144591	4.23758e-06	2.01284e-14		0.0195128	1.85233		0.897757	0.266728
1	Internode	171	452.10964 Da 355.47 s	17	1050.88	412.11	39.2156	55909.1	72778.3	115061	66458	32.7011	37.6225		0.0570301	0.197696		0.826637	0.686708
1	Internode	172	724.40057 Da 373.82 s	17	677.385	355.012	52.4093	142713	65292.5	11159.8	7115.64	92.7474	5.52245		0.069842	0.0404712		0.808682	0.85343
1	Internode	173	724.39984 Da 378.42 s	15	330.881	165.625	50.0559	26456.2	13667.7	5528	3558.7	82.7164	13.0764		0.560516	1.07436		0.508405	0.376178
1	Internode	174	436.09963 Da 387.79 s	17	2197.38	698.369	31.7818	402418	237665	144461	93461.7	73.5845	19.7273		3.3398	0.00936896		0.165078	0.928994
1	Internode	175	586.23933 Da 392.37 s	17	1452.62	774.241	53.2997	310893	271683	306093	189302	50.389	32.6626		0.176524	7.01884		0.702655	0.0770393
1	Internode	176	448.23022 Da 393.92 s	17	14638.7	5878.78	40.1593	102789	1.69411e+07	3.44618e+07	2.02391e+07	0.297382	49.006		0.00286102	4.93717		0.960705	0.112835
1	Internode	177	448.23022 Da 398.11 s	17	27317.8	13570.3	49.6758	3.19549e+07	9.06856e+07	1.54142e+08	9.38022e+07	17.1711	47.0928		0.0256868	24.1047		0.882851	0.0161801
1	Internode	178	494.23549 Da 403.02 s	17	7884.53	2417.13	30.6566	4.38048e+06	2.6881e+06	1.85854e+06	1.18294e+06	70.211	21.56		0.00210684	0.0526823		0.966274	0.833219
1	Internode	179	448.23026 Da 405.79 s	17	14086.6	4136.56	29.3651	1.1671e+07	7.07177e+06	5.18402e+06	3.20482e+06	69.2434	21.2803		0.00232584	0.0129464		0.964566	0.916598
1	Internode	180	508.25073 Da 407.68 s	17	3547.69	688.605	19.4099	203731	213505	276549	168722	42.4192	36.241		0.669788	7.096		0.473083	0.0760894
1	Internode	181	708.40501 Da 409.84 s	16	251.811	113.069	44.9023	11695.8	6566.04	3407.83	2223.01	77.437	17.1977		3.44642	10.2555		0.160393	0.0492405
1	Internode	182	504.34387 Da 541.40 s	17	1331.04	558.32	41.946	62784	171396	254039	167521	19.8167	51.8574		0.263888	1.75306		0.642903	0.277335
1	Internode	183	275.98705 Da 569.75 s	16	2207.21	610.827	27.6742	199865	215705	211655	150193	48.5675	40.8405		0.11764	0.0795704		0.754236	0.796221
1	Internode	184	488.34913 Da 589.48 s	17	3472.61	1700.16	48.9591	0.348144	0.123088	2.89054e+06	1.02196e+06	1.20443e-05	4.55656e-14		0.194826	2.87727		0.688806	0.188407
1	Internode	185	486.33379 Da 594.09 s	16	1430.45	979.781	68.4946	345317	428057	627501	373312	35.4966	38.1589		4.716	22.6413		0.118274	0.0176215
1	Internode	186	739.35996 Da 600.18 s	16	487.64	157.936	32.3878	0.00552491	0.00195335	24943.8	8818.95	2.21495e-05	0		22.7651	0.0346853		0.0174914	0.864139
1	Internode	187	676.36491 Da 600.18 s	17	5212.8	1673.62	32.1059	307153	1.15771e+06	2.50234e+06	1.35205e+06	10.9327	40.5187		1.47453	0.383903		0.311498	0.579397
1	Internode	188	475.26883 Da 605.09 s	17	3044.16	2875.27	94.452	0.344112	0.121662	8.26718e+06	2.92289e+06	4.16238e-06	0		0.863225	3.93861		0.42137	0.141425
1	Internode	189	563.32035 Da 608.62 s	17	2916.31	2593.11	88.9176	0.273364	0.0966487	6.72422e+06	2.37737e+06	4.06536e-06	0		0.475405	2.5481		0.540057	0.208703
1	Internode	190	722.37006 Da 608.61 s	17	1026.77	535.277	52.1319	0.0120435	0.00425802	286521	101300	4.20336e-06	2.03153e-14		1.79122	1.86394		0.273171	0.265534
1	Internode	191	488.34951 Da 610.36 s	17	8568.56	3101.43	36.1954	2.5011	0.884272	9.61885e+06	3.40078e+06	2.6002e-05	0		1.90641	19.521		0.261246	0.0215234
1	Internode	192	488.34950 Da 613.46 s	17	3794.86	4449.35	117.247	2.57378e+07	1.12477e+07	702280	445928	97.3439	2.02786		0.469901	6.35886		0.542252	0.0860498
1	Internode	193	475.26844 Da 617.24 s	17	2343.61	364.913	15.5705	0.0171824	0.0060749	133161	47079.7	1.29034e-05	6.18182e-14		0.0131281	1.44999		0.916018	0.31487
1	Internode	194	477.28455 Da 629.85 s	17	1978.22	1933.34	97.7311	0.177024	0.0625874	3.73779e+06	1.32151e+06	4.73606e-06	0		0.636582	2.77426		0.483268	0.19438
1	Internode	195	578.27483 Da 638.87 s	17	2321.68	1805.84	77.7817	0.142446	0.0503624	3.26107e+06	1.15296e+06	4.36809e-06	0		1.95013	4.85736		0.256958	0.114748
1	Internode	196	514.31324 Da 641.84 s	17	7341.22	1427.2	19.4409	0.0546766	0.0193311	2.0369e+06	720153	2.6843e-06	1.14306e-14		0.00132814	0.984389		0.973218	0.394255
1	Internode	197	294.21869 Da 648.34 s	17	2078.84	1572.74	75.6545	0.420374	0.148625	2.4735e+06	874515	1.69951e-05	0		0.381089	1.00283		0.580712	0.390417
1	Internode	198	514.31280 Da 649.15 s	17	890.289	134.444	15.1012	10890.5	9893	9250.11	6339.8	54.0723	35.362		0.0822555	0.25971		0.792931	0.645442
1	Internode	199	477.28485 Da 657.25 s	17	1655.63	416.05	25.1294	38645.2	59461.5	131204	66115.2	22.7526	32.6302		0.00476975	0.650266		0.949285	0.479017
1	Internode	200	472.35420 Da 684.53 s	17	2569.48	1048.34	40.7997	0.0644174	0.022775	1.09902e+06	388561	5.86137e-06	0		3.38356	10.9795		0.163128	0.0452723
1	Internode	201	145.93166 Da 726.80 s	15	3390.49	1290.09	38.0503	0.298225	0.105439	1.66433e+06	588431	1.79186e-05	0		0.00128622	0.00055531		0.973644	0.982679
1	Internode	202	378.14905 Da 747.39 s	17	2434.35	2890.6	118.742	5.33496	1.88619	8.35555e+06	2.95413e+06	6.38492e-05	2.52208e-13		0.178818	1.29793		0.700872	0.337323
1	Internode	203	278.22403 Da 747.45 s	17	10199.9	8720.53	85.4964	3.17013	1.12081	7.60477e+07	2.68869e+07	4.16861e-06	0		0.791206	1.83632		0.439261	0.26839
1	Internode	204	280.23953 Da 774.23 s	17	2640.77	2136.95	80.9217	0.193761	0.068505	4.56658e+06	1.61453e+06	4.24303e-06	2.03943e-14		0.447734	1.65852		0.551302	0.288151
1	Internode	205	145.93165 Da 783.42 s	15	3349.12	1258.52	37.5778	0.592791	0.209583	1.58388e+06	559988	3.74264e-05	0		0.000962088	0.0155565		0.977204	0.908629
1	Internode	206	620.26168 Da 792.27 s	17	1353.53	475.909	35.1605	0.0592285	0.0209404	226489	80076.1	2.61507e-05	0		0.36015	0.260314		0.590728	0.645073
1	Internode	207	836.52887 Da 802.37 s	17	995.36	395.057	39.6899	107129	73158.4	59998.5	38244.7	64.1002	25.6499		1.58493	0.103254		0.297101	0.769045
1	Internode	208	340.20645 Da 833.74 s	17	3198.79	383.593	11.9918	151392	73131.7	21132.3	13489.5	87.7511	9.25068		8.26843	8.9155		0.0637636	0.058322
1	Internode	209	610.56261 Da 839.35 s	17	2558.33	197.366	7.71465	6974.75	18074.8	32342.2	18965.2	17.7398	44.2899		3.8447	1.89327		0.14474	0.262559
1	Internode	210	627.55272 Da 839.89 s	17	3137.6	189.951	6.05403	0.127654	0.0451325	36081.3	12756.7	0.000353795	1.82516e-12		5.9431	0.0145855		0.0926781	0.911507
1	Internode	211	982.59043 Da 844.18 s	17	15260.1	2345.38	15.3693	3.67349e+06	2.7903e+06	2.36949e+06	1.57239e+06	60.7894	29.41		0.296478	0.0766081		0.623964	0.799922
1	Internode	212	1050.57903 Da 844.31 s	17	1928.81	254.611	13.2004	0.00726301	0.00256786	64827	22919.8	1.12037e-05	0		0.375974	0.0462999		0.583121	0.84343
1	Internode	213	999.58119 Da 844.38 s	17	14203.4	1495.53	10.5293	1.36897e+06	1.01106e+06	933042	589583	59.4685	28.2531		0.437514	9.04015e-06		0.55559	0.99779
1	Internode	214	1054.52264 Da 844.59 s	17	5751.03	515.026	8.95537	0.0809912	0.0286347	265251	93780.5	3.05337e-05	1.75555e-13		0.680042	4.72621		0.470025	0.118013
1	Internode	215	794.54721 Da 859.07 s	17	3080.5	220.569	7.16017	0.00353449	0.00124963	48650.6	17200.6	7.26505e-06	0		1.53409	3.01768		0.30358	0.180756
1	Internode	216	474.28890 Da 874.50 s	17	12467.2	1219.29	9.77992	0.0541247	0.019136	1.48666e+06	525614	3.64069e-06	0		0.208134	11.972		0.679235	0.0406386
1	Internode	217	622.44307 Da 883.21 s	17	3998.74	695.253	17.3868	0.200675	0.0709492	483376	170899	4.15152e-05	1.9267e-13		1.17026	8.16978		0.358546	0.0646679
1	Internode	218	831.47951 Da 893.01 s	17	2684.03	318.864	11.88	19596.3	42964.5	82434.2	45888.5	19.2063	40.2487		2.14346	1.91863		0.239391	0.260035
1	Internode	219	713.54003 Da 893.05 s	17	4309.89	615.955	14.2917	0.0163198	0.00576993	379401	134138	4.30147e-06	0		0.0545473	2.20042		0.830361	0.234611
1	Internode	220	776.53802 Da 892.99 s	17	8076.17	993.917	12.3068	0.026931	0.00952154	987871	349265	2.72616e-06	0		0.773868	3.76178		0.443793	0.14778
1	Internode	221	776.53809 Da 899.05 s	17	2092.33	499.088	23.8531	261196	136954	55428.6	36242.5	82.4939	13.535		3.27529	0.0132697		0.168028	0.915569
1	Internode	222	147.97454 Da 899.18 s	15	2117.45	782.555	36.9574	62714.6	297658	553035	329062	10.1851	47.6745		0.00975262	0.303265		0.927561	0.620198
1	Internode	223	820.53193 Da 907.21 s	17	21216.9	4323.7	20.3786	6.96528e+06	9.08984e+06	1.21946e+07	7.67759e+06	36.3535	41.1196		1.29918	0.176419		0.337127	0.702737
1	Internode	224	892.46355 Da 907.31 s	17	2871.07	392.28	13.6632	30439.6	77563.5	125528	77932.4	19.5166	47.6536		1.51079	2.98742		0.306634	0.182359
1	Internode	225	837.52240 Da 907.34 s	17	17381.7	3147.46	18.1079	1.63496	0.578045	9.90652e+06	3.50248e+06	1.65039e-05	0		1.87958	1.98281		0.263941	0.253832
1	Internode	226	147.97467 Da 916.73 s	16	2304.49	619.647	26.8887	6722.24	111766	377439	170113	1.74985	29.0586		0.0142483	0.000907411		0.91253	0.977861
1	Internode	227	1028.59061 Da 925.91 s	17	1133.82	207.624	18.3118	45857.8	23034	7916.48	5124.82	85.2783	11.2873		1.97979	1.33528		0.254119	0.331544
1	Internode	228	1032.53450 Da 925.93 s	17	1591.56	284.074	17.8488	0.0158293	0.00559651	80697.8	28531	1.96155e-05	0		0.187323	0.70976		0.694382	0.461386
1	Internode	229	977.59250 Da 925.99 s	17	5211.28	918.655	17.6282	919800	442447	118624	76310.2	88.5766	8.73829		77.6168	44.2351		0.00308143	0.00692722
1	Internode	230	960.60230 Da 926.00 s	17	5725.86	980.132	17.1177	968980	503483	201782	130992	82.7649	13.1979		0.0119588	0.0100447		0.919825	0.926489
1	Internode	231	147.97453 Da 946.18 s	16	2855.8	753.39	26.381	118758	211058	446666	232485	21.0034	35.2358		0.0138035	0.0381494		0.913898	0.857624
1	Internode	232	147.97467 Da 955.33 s	16	2922.32	762.44	26.0902	62057.2	220292	520347	267961	10.6553	37.1907		0.0616195	0.0413121		0.819976	0.851942
1	Young Leaf	12	387.94606 Da 27.37 s	19	2909.96	570.465	19.6039	67454	110522	257977	120525	20.7276	31.738	0.529999	0.409533	0.460109	0.817015	0.68896	0.534787
1	Young Leaf	13	273.96583 Da 27.43 s	19	6184.68	1176.63	19.0249	508982	486012	851293	410837	37.4176	29.1256	0.686011	0.519517	0.0214927	0.719916	0.630123	0.890537
1	Young Leaf	14	159.98624 Da 27.56 s	19	1866.57	366.777	19.6497	72785.5	47040.8	52467.7	26146.9	58.1107	22.4959	1.20951	0.427098	0.0561361	0.46494	0.679025	0.82435
1	Young Leaf	15	801.65792 Da 29.87 s	19	2411.47	390.123	16.1778	70058.2	52229.3	73401.1	35861.6	48.8349	25.5871	1.15007	0.595858	2.64131	0.487755	0.593606	0.179443
1	Young Leaf	16	885.61881 Da 29.90 s	19	2036.11	299.639	14.7162	56434.9	29060.9	17690.4	9014.64	76.1344	14.135	6.39293	0.657616	8.58591	0.0439859	0.566338	0.0428065
1	Young Leaf	17	717.69697 Da 29.91 s	19	2788.03	456.847	16.386	115620	67191	63625	31540.5	64.5039	19.3006	1.27504	0.0494336	0.0149006	0.441377	0.952341	0.908732
1	Young Leaf	18	129.96684 Da 30.05 s	17	4821.51	1848.24	38.3332	4.14836e+06	1.8048e+06	103204	55251.6	97.5726	1.65445	65.8239	2.43844	0.491383	0.000530716	0.203048	0.521946
1	Young Leaf	19	549.77381 Da 29.93 s	19	5189.47	782.818	15.0847	351557	179555	115929	57981.4	75.2016	14.1702	16.3974	0.231529	24.0015	0.00788135	0.803258	0.008049
1	Young Leaf	20	633.73555 Da 29.94 s	19	3685.86	541.901	14.7021	179374	91342.6	53657.1	27304.6	76.9743	13.638	4.25078	0.0889144	1.13919	0.087338	0.916682	0.345958
1	Young Leaf	21	465.81179 Da 29.94 s	19	6166.88	886.347	14.3727	318765	252051	413130	194994	43.5534	25.8426	0.887044	1.87967	1.97853	0.607155	0.265749	0.23228
1	Young Leaf	22	365.87645 Da 29.83 s	19	2587.53	344.952	13.3313	19550	46195.8	100500	50104.1	16.2849	36.946	1.16679	2.203	1.44211	0.481192	0.226433	0.296046
1	Young Leaf	23	297.88930 Da 29.93 s	19	9877.87	1315.42	13.3168	1.17055e+06	577175	267360	138490	81.4064	11.5011	6.1721	1.03937	2.95092	0.0467477	0.433005	0.160959
1	Young Leaf	24	449.83744 Da 29.94 s	19	1949.2	232.455	11.9257	0.00184194	0.000613982	54035.4	18011.8	3.40877e-06	0	1.11393	3.88097	1.56279	0.502334	0.115655	0.279401
1	Young Leaf	25	381.85081 Da 29.94 s	19	9211.06	979.829	10.6375	289713	284690	620527	278380	31.8282	26.5721	4.69965	8.29929	11.679	0.0741174	0.037709	0.0268427
1	Young Leaf	26	634.13518 Da 30.59 s	19	1085.58	247.477	22.7967	14536.8	25071.2	47636.3	24529.4	23.3812	37.3449	4.43915	5.97343	6.35491	0.0813932	0.0629172	0.0652945
1	Young Leaf	27	472.08229 Da 30.70 s	19	1760.83	309.563	17.5805	32408.6	31959.5	60193.4	28461.6	34.9977	28.7426	1.27049	1.01455	0.0522566	0.442963	0.440165	0.830394
1	Young Leaf	28	846.28561 Da 31.19 s	18	730.707	222.993	30.5175	32223.3	20224.1	18326.8	9588.04	63.7453	21.609	5.28411	5.65089	0.24345	0.0609474	0.0683339	0.647588
1	Young Leaf	29	447.15817 Da 31.24 s	19	1763.45	632.283	35.8549	451423	198283	16524.5	8853.21	96.4687	2.40329	19.9388	0.360007	0.4091	0.00543338	0.71818	0.557221
1	Young Leaf	30	504.16838 Da 30.94 s	19	4472.14	807.674	18.0601	755116	363752	108111	58625	87.4759	8.4958	6.19602	0.660662	0.42641	0.0464363	0.565042	0.549386
1	Young Leaf	31	831.29063 Da 31.69 s	17	1569.01	711.846	45.3691	245278	212184	278097	146186	46.8646	30	1.69574	3.92363	1.31073	0.3229	0.113995	0.31611
1	Young Leaf	32	475.15675 Da 31.56 s	19	3204.71	591.257	18.4496	0.17577	0.0585901	349584	116528	5.02798e-05	0	2.68078	2.08509	3.53901	0.176865	0.239694	0.133092
1	Young Leaf	33	730.23734 Da 31.62 s	19	931.872	233.439	25.0505	36920.6	26865.9	24850	13902.3	59.7705	26.3568	3.58081	0.483851	2.6163	0.114682	0.648349	0.181079
1	Young Leaf	34	602.14384 Da 31.58 s	19	3104.74	777.103	25.0296	376478	287449	290639	160947	56.4336	27.7607	1.19107	0.241613	0.569796	0.471866	0.796047	0.492348
1	Young Leaf	35	467.12972 Da 32.00 s	19	5947.92	2063.91	34.6997	3.23605e+06	1.79612e+06	1.17197e+06	621405	73.4127	16.7103	1.62763	0.518521	0.0238001	0.338811	0.630622	0.884865
1	Young Leaf	36	540.14527 Da 31.78 s	19	2176.73	499.222	22.9345	126165	99543.3	127682	65651.4	49.7013	27.6644	1.26512	0.169821	2.78504	0.44484	0.849596	0.170472
1	Young Leaf	37	147.05494 Da 31.53 s	19	3975.07	661.657	16.6452	39292.2	148566	399897	185595	8.94654	33.3118	0.307676	0.0591353	0.0466147	0.945521	0.943388	0.839625
1	Young Leaf	38	489.17243 Da 31.55 s	19	12041.6	2553.91	21.209	2.24017e+06	2.72701e+06	4.45916e+06	2.32793e+06	33.4387	35.0013	0.832779	0.218791	1.39373	0.635796	0.812507	0.303182
1	Young Leaf	39	342.11579 Da 31.91 s	19	112583	19097.5	16.963	1.42561e+08	1.85318e+08	2.46634e+08	1.43752e+08	36.6297	40.2639	2.96988	0.944568	6.32016	0.152361	0.461335	0.0657767
1	Young Leaf	40	796.21851 Da 32.45 s	19	4228.4	1206.94	28.5437	1.38697e+06	734851	360694	196662	79.3614	13.8125	5.40918	1.86951	0.83673	0.0585853	0.267146	0.412087
1	Young Leaf	41	1124.32078 Da 32.57 s	19	4373.33	1305.17	29.844	1.33062e+06	761949	520140	278634	71.8959	17.8812	1.69312	0.543516	0.10895	0.323491	0.618288	0.757906
1	Young Leaf	42	1062.32548 Da 32.38 s	19	5774.49	1806.06	31.2766	4.17541e+06	1.88024e+06	264024	142292	94.0528	4.06236	12.406	0.659632	1.22559	0.0133024	0.565479	0.330356
1	Young Leaf	43	782.20534 Da 32.61 s	19	8247.56	2734.21	33.1517	8.29911e+06	3.79714e+06	719129	386361	92.0258	5.39194	5.26366	0.0448814	0.00254977	0.061347	0.956585	0.962149
1	Young Leaf	44	454.10693 Da 32.55 s	19	14005.8	5289.14	37.7639	3.33946e+07	1.53834e+07	3.04026e+06	1.64062e+06	91.6556	5.67735	7.8454	2.18602	1.42142	0.0306769	0.228275	0.299063
1	Young Leaf	45	720.20965 Da 32.35 s	19	21601.9	5728.56	26.5187	4.02731e+07	1.81562e+07	2.64053e+06	1.42177e+06	93.8469	4.19455	11.5377	0.501265	2.47529	0.015218	0.639353	0.190757
1	Young Leaf	46	440.08816 Da 32.73 s	19	31485.5	11102.1	35.261	1.48403e+08	6.75951e+07	1.16152e+07	6.25716e+06	92.7413	4.93843	6.9425	0.106968	1.08878	0.0380859	0.90104	0.355651
1	Young Leaf	47	478.15241 Da 33.45 s	17	818.993	318.302	38.8651	96425.6	51861.1	26556.2	14529.4	78.4064	14.4917	1.10564	0.0461082	0.0226898	0.505754	0.955439	0.887557
1	Young Leaf	48	534.17938 Da 33.34 s	19	45821.9	6993.41	15.2622	4.03519e+07	1.99267e+07	8.20003e+06	4.34078e+06	83.1108	10.8866	11.9958	0.896913	4.71456	0.0141594	0.476638	0.0956702
1	Young Leaf	49	136.03755 Da 33.62 s	19	1328.67	364.989	27.4703	88457.6	54428.7	46519.3	24494.5	65.5353	20.888	1.16344	1.2449	0.316741	0.482499	0.379891	0.60362
1	Young Leaf	50	192.06271 Da 33.66 s	19	54251.9	8716.1	16.066	5.25561e+07	2.72815e+07	1.58191e+07	8.19477e+06	76.8643	14.1281	4.46304	0.199788	1.21833	0.0806827	0.826605	0.331622
1	Young Leaf	51	422.08161 Da 33.79 s	19	5111.34	1123.06	21.972	1.06479e+06	533610	235132	124694	81.9118	11.6556	4.46596	0.258502	0.000358428	0.0805966	0.784186	0.985802
1	Young Leaf	52	516.15788 Da 35.08 s	19	1553.35	359.084	23.1167	99464.6	51283.2	25793.8	13679.5	79.4075	13.1771	11.2677	3.98276	0.436834	0.0158983	0.111752	0.544781
1	Young Leaf	53	134.02184 Da 36.22 s	18	4036.76	1408.04	34.8803	1.66312e+06	848294	392822	209715	80.8934	12.4125	4.75382	0.0824846	0.768446	0.0727263	0.922351	0.43019
1	Young Leaf	54	332.07390 Da 48.66 s	19	5535.84	1390.01	25.1093	1.07824e+06	664331	675435	338354	61.4847	21.126	4.87648	0.335782	9.80559	0.0697173	0.733154	0.0351382
1	Young Leaf	55	595.14524 Da 61.69 s	19	2691.12	809.892	30.095	564908	315584	190218	103275	74.8098	16.5242	2.41086	0.036843	0.983361	0.205349	0.964151	0.377503
1	Young Leaf	56	372.06862 Da 64.92 s	19	2596.54	1030.72	39.696	453610	366830	565364	274273	44.5163	26.9042	0.800451	0.791419	0.00585437	0.653516	0.513346	0.942684
1	Young Leaf	57	316.07922 Da 65.59 s	19	11688	3050.78	26.1018	4.71144e+06	2.87333e+06	3.21525e+06	1.55889e+06	59.4377	20.8012	2.41175	0.226172	3.3059	0.205244	0.807129	0.143174
1	Young Leaf	58	154.02829 Da 69.27 s	18	4927.45	1683.78	34.1714	1.00133e+06	1.04895e+06	1.83913e+06	904728	35.2525	30.9253	4.72183	8.27047	8.36165	0.0735431	0.037921	0.0444891
1	Young Leaf	59	210.03708 Da 73.78 s	19	10738.4	2607.38	24.2808	4.53429e+06	2.36805e+06	1.46331e+06	751362	75.6018	14.6199	3.12987	0.424845	0.261585	0.140899	0.680287	0.635973
1	Young Leaf	60	372.06861 Da 73.75 s	19	19111.2	4833.72	25.2927	1.60278e+07	8.40186e+06	5.07647e+06	2.62675e+06	75.9458	14.6207	9.79703	5.30721	0.254654	0.0205494	0.074913	0.640348
1	Young Leaf	61	466.11093 Da 75.92 s	19	14878.7	2174.84	14.6171	2.0669e+06	1.73113e+06	2.60662e+06	1.28789e+06	44.2258	27.9487	0.887925	2.40217	0.458812	0.606701	0.206408	0.535334
1	Young Leaf	62	346.06864 Da 75.94 s	19	4628.18	753.678	16.2845	348787	229398	228054	118742	60.4651	23.1151	0.83328	0.976641	0.00750348	0.635526	0.451447	0.935134
1	Young Leaf	63	354.09439 Da 85.17 s	19	3888.35	2126.39	54.6862	2.42666e+06	1.79512e+06	2.1366e+06	1.1022e+06	53.1782	26.2461	32.8849	72.7978	4.68512	0.00206899	0.000714961	0.0964002
1	Young Leaf	64	423.17382 Da 96.57 s	19	7063.81	1395.01	19.7487	1.79508e+06	949996	476293	258318	79.0306	13.9021	7.52834	0.139712	4.63021	0.0330116	0.873674	0.0977847
1	Young Leaf	65	307.12630 Da 96.80 s	19	20305.7	3384.63	16.6684	3.59349e+06	4.7714e+06	8.14214e+06	4.23798e+06	30.6204	35.7972	2.50579	0.408064	4.50512	0.194612	0.689801	0.101054
1	Young Leaf	66	361.04528 Da 96.81 s	19	4641.24	284.664	6.13337	45323.3	32829.1	37549.5	19477.5	54.6902	25.7839	1.53146	0.67212	0.234105	0.36321	0.560206	0.653792
1	Young Leaf	67	948.12392 Da 102.84 s	19	3005.23	1097.63	36.524	1.22069e+06	556828	105105	56277.3	92.0723	5.33155	4.49337	1.10628	0.684409	0.0797938	0.414552	0.45457
1	Young Leaf	68	298.06853 Da 102.93 s	19	15575.4	5097.16	32.7258	2.25868e+07	1.08458e+07	3.59668e+06	1.91478e+06	86.2635	9.01443	4.33059	0.657274	0.722296	0.0847428	0.566484	0.443269
1	Young Leaf	69	136.03767 Da 103.02 s	18	6209.54	2278.45	36.6926	5.52905e+06	2.50943e+06	431324	231318	92.7635	4.88796	15.0562	1.16295	0.577358	0.00925898	0.399831	0.489669
1	Young Leaf	70	356.07426 Da 116.18 s	19	10516.8	3343.69	31.794	7.49076e+06	3.55507e+06	1.30933e+06	678454	85.1214	9.30298	13.0818	2.11069	0.317862	0.0120508	0.236718	0.603004
1	Young Leaf	71	1192.76814 Da 118.31 s	19	2998.97	842.709	28.0999	584358	306690	162581	86572.2	78.2337	13.9743	2.07235	0.032502	0.605746	0.251571	0.968273	0.479864
1	Young Leaf	72	894.20438 Da 118.35 s	19	11845.6	2325.22	19.6294	4.99728e+06	2.25672e+06	383889	204753	92.8661	4.77691	12.8556	2.21252	0.00641745	0.0124493	0.225412	0.939998
1	Young Leaf	73	1192.27134 Da 118.40 s	19	4662.02	1112.2	23.8567	1.01437e+06	550893	319459	171371	76.0494	15.4652	5.07485	3.82435	0.0871579	0.0652296	0.117914	0.782512
1	Young Leaf	74	650.05576 Da 118.22 s	19	2390.4	164.771	6.89305	13484	9232.78	11368.8	5626.96	54.2555	23.925	2.24934	0.5305	0.380504	0.22571	0.624665	0.570712
1	Young Leaf	75	298.06868 Da 118.35 s	19	148286	29241.5	19.7196	7.83932e+08	4.05304e+08	1.87908e+08	1.01487e+08	80.6648	12.7919	4.16756	0.164537	2.69751	0.0901721	0.853749	0.17585
1	Young Leaf	76	136.03791 Da 118.32 s	19	37076.2	7220.53	19.4748	4.3591e+07	2.1407e+07	8.4753e+06	4.49143e+06	83.7221	10.5294	7.66117	3.14225	0.357513	0.0320022	0.15127	0.582097
1	Young Leaf	77	948.12313 Da 119.06 s	19	3623.98	324.283	8.94826	65370.5	46600.9	46509.5	25108.1	58.4291	25.6203	3.40791	1.04465	2.2762	0.123806	0.431505	0.205871
1	Young Leaf	78	356.07499 Da 120.84 s	19	11457	3605.36	31.4687	7.57825e+06	4.13188e+06	3.26445e+06	1.63251e+06	69.8926	16.9239	4.10289	1.34635	1.36901	0.09247	0.357205	0.306938
1	Young Leaf	79	466.11035 Da 125.74 s	19	4533.18	670.185	14.784	107309	180976	348408	177788	23.5474	36.7179	1.15357	1.3546	0.0166961	0.486371	0.355449	0.903426
1	Young Leaf	80	450.11587 Da 127.76 s	19	9179.58	2500.69	27.2418	2.93603e+06	2.14033e+06	2.97531e+06	1.44801e+06	49.6677	25.0718	3.10291	3.50297	6.78033	0.14274	0.132089	0.0598018
1	Young Leaf	81	338.09992 Da 131.50 s	19	1867.66	1045.39	55.9733	646729	426802	444420	228413	59.2704	23.1936	9.30635	14.2393	2.04986	0.0225628	0.0151679	0.22548
1	Young Leaf	82	290.07861 Da 141.08 s	19	12882.2	2819.39	21.886	0.866977	0.288992	7.94897e+06	2.64966e+06	1.09068e-05	4.68651e-14	3.97345	0.485557	17.4413	0.0973387	0.647459	0.0139603
1	Young Leaf	83	866.20302 Da 142.39 s	19	1633.13	254.412	15.5782	0.00186972	0.000623241	64725.3	21575.1	2.88871e-06	1.12413e-14	2.33232	0.0203252	6.38275	0.2149	0.97998	0.0649122
1	Young Leaf	84	386.08436 Da 142.72 s	19	2928.5	737.788	25.1934	364751	169941	51460.2	26858.1	87.636	7.87857	16.9242	1.73209	0.303957	0.00742311	0.287182	0.61076
1	Young Leaf	85	326.09812 Da 143.22 s	19	4393.26	887.206	20.1947	462334	264324	223935	113303	67.3692	18.5786	4.014	0.719276	1.24281	0.0957733	0.540945	0.32739
1	Young Leaf	86	595.14581 Da 146.54 s	19	4953.78	1586.02	32.0164	1.45111e+06	1.08633e+06	1.20367e+06	639749	54.6603	26.872	1.70616	0.25165	2.0321	0.320558	0.788966	0.227143
1	Young Leaf	87	772.20364 Da 149.24 s	19	9495.54	1536.72	16.1836	2.2526e+06	1.08469e+06	346653	186047	86.6634	8.87802	4.43303	0.458245	0.00894318	0.0815768	0.661926	0.929206
1	Young Leaf	88	164.04749 Da 157.17 s	19	1608.09	423.839	26.3567	129050	69540.2	43180.2	22673.8	74.9287	15.5756	2.18463	0.172069	0.410473	0.234698	0.847838	0.556591
1	Young Leaf	89	596.17231 Da 158.94 s	19	2859.19	644.939	22.5567	280499	146821	87759.1	45463	76.1691	14.5236	10.7478	4.01427	1.55173	0.0173438	0.110584	0.280862
1	Young Leaf	90	578.14166 Da 160.32 s	19	7696.46	2488.13	32.3282	583513	2.39915e+06	5.6419e+06	2.803e+06	9.37308	37.9403	2.56239	0.420267	10.9567	0.188596	0.682863	0.0296519
1	Young Leaf	91	866.20296 Da 164.67 s	19	7171.18	662.238	9.23472	220801	185037	232394	122915	48.721	29.4688	1.69854	0.490109	0.849974	0.322268	0.645094	0.408734
1	Young Leaf	92	860.21320 Da 166.18 s	19	2336.6	773.159	33.0891	499887	264406	139693	74907.5	78.1586	14.1811	2.25255	0.238609	1.78479	0.225278	0.798185	0.252503
1	Young Leaf	93	426.09441 Da 166.48 s	19	6951.95	1049.77	15.1004	622986	433983	474269	245818	56.7768	24.7516	2.00227	0.785807	0.489084	0.263005	0.515416	0.522868
1	Young Leaf	94	578.14257 Da 166.49 s	19	75326	11163.6	14.8204	6.17894e+07	5.19973e+07	6.63653e+07	3.49336e+07	48.2147	29.4645	3.57556	2.74063	3.9195	0.114944	0.177987	0.118832
1	Young Leaf	95	564.14757 Da 171.24 s	19	14238.2	4174.68	29.3203	1.48673e+07	7.02913e+06	2.08129e+06	1.10681e+06	87.72	8.07526	4.8346	0.62541	0.333483	0.0707235	0.580318	0.594563
1	Young Leaf	96	164.04804 Da 171.15 s	18	13539.9	4192.86	30.9666	2.04373e+07	8.95045e+06	671698	359838	96.818	2.16713	30.4839	2.06192	0.222614	0.00239744	0.242437	0.661642
1	Young Leaf	97	282.07378 Da 171.42 s	19	35120.5	11039.3	31.4327	1.09815e+08	4.93814e+07	7.87657e+06	4.19922e+06	93.3074	4.48305	7.62467	0.521607	0.0463875	0.0322749	0.629079	0.840009
1	Young Leaf	98	618.06597 Da 172.02 s	19	2037.97	167.888	8.23799	22510.6	13987.6	10164.4	5641.15	68.8925	20.748	3.98662	1.47724	0.347505	0.0968261	0.330819	0.587216
1	Young Leaf	99	900.13802 Da 172.15 s	19	3265.21	646.625	19.8035	310528	206842	171588	95213.9	64.4093	23.3894	0.829776	0.381452	0.00135249	0.637422	0.705304	0.972426
1	Young Leaf	100	136.03756 Da 172.62 s	18	4504.54	1865.93	41.4233	142355	1.4263e+06	3.34787e+06	1.7139e+06	4.07869	40.6972	0.414741	0.152164	0.0304062	0.8881	0.863593	0.870042
1	Young Leaf	101	298.06820 Da 176.56 s	19	3054.89	993.995	32.5378	868726	390674	64140.6	34123.8	93.1244	4.58778	28.278	3.60174	4.31631	0.00277335	0.127472	0.106315
1	Young Leaf	102	1154.27245 Da 177.38 s	19	2779.52	366.909	13.2005	67006.7	54511	69802.5	36287.7	48.9782	28.5136	1.63902	0.850057	2.26624	0.336073	0.49244	0.206676
1	Young Leaf	103	1154.26651 Da 177.43 s	19	4786.01	655.528	13.6968	420013	230233	121552	67071	77.5553	15.2291	4.50963	1.2782	0.0774048	0.0793231	0.37221	0.794635
1	Young Leaf	104	866.20296 Da 177.88 s	19	961.542	315.507	32.8126	26953.2	37197.8	73491.8	36076	26.8338	33.3684	3.41051	1.1139	10.2914	0.123661	0.412524	0.0326505
1	Young Leaf	105	610.15202 Da 181.11 s	19	2186.3	616.905	28.2168	238342	137467	116363	59195.5	67.1945	18.8467	5.23969	4.19832	0.0898092	0.0618205	0.104115	0.779347
1	Young Leaf	106	1160.80638 Da 185.39 s	19	2613.53	535.361	20.4842	170315	116379	119660	62744.2	58.7345	24.2678	3.84034	0.0348149	8.19527	0.102754	0.966074	0.0458028
1	Young Leaf	107	870.23484 Da 185.43 s	19	8081.62	1487.88	18.4106	1.0476e+06	850751	1.15922e+06	588622	47.4711	28.0174	8.19685	5.71166	12.9105	0.0283664	0.0672611	0.022898
1	Young Leaf	108	1160.30955 Da 185.40 s	19	4333.89	922.074	21.2759	409403	370204	478495	256420	46.1092	31.3136	2.39685	0.578046	3.37649	0.207007	0.601837	0.14
1	Young Leaf	109	246.08860 Da 185.52 s	18	3463.25	927.912	26.7931	1.14638e+06	503106	38970.1	20914	96.7124	2.24497	29.3853	0.773551	0.353256	0.0025744	0.519981	0.584262
1	Young Leaf	110	290.07813 Da 185.67 s	19	247868	32192.8	12.9879	931.473	310.491	1.03637e+09	3.45458e+08	8.9878e-05	0	8.31753	2.56198	18.3299	0.027633	0.1922	0.012834
1	Young Leaf	111	450.11566 Da 190.38 s	19	4752.9	892.128	18.7702	432377	271443	289363	144251	59.9076	21.6807	5.14672	1.12195	5.43403	0.0637097	0.410401	0.0801553
1	Young Leaf	112	416.16775 Da 191.95 s	19	8651.63	2678.83	30.9633	4.17071e+06	2.25665e+06	1.73658e+06	869641	70.6028	16.6026	10.6819	0.204703	16.9462	0.0175409	0.822924	0.0146532
1	Young Leaf	113	312.08408 Da 195.73 s	19	3544.21	1010.75	28.5182	691836	322931	100162	52222.2	87.3533	8.03867	34.9123	2.09815	11.7752	0.00184149	0.238168	0.0264993
1	Young Leaf	114	194.05739 Da 195.81 s	19	2232.24	350.605	15.7065	87514.1	50374.2	36911.7	19481.8	70.3344	18.3298	4.29201	1.45703	0.789283	0.085983	0.334699	0.424514
1	Young Leaf	115	866.20355 Da 202.96 s	19	56285	4712.7	8.37292	1.65674e+07	9.80057e+06	7.19553e+06	3.86239e+06	69.7196	19.1994	8.565	5.67679	0.0382925	0.0262149	0.0678736	0.854396
1	Young Leaf	116	2361.43569 Da 214.63 s	17	1980.17	697.294	35.2138	0.277551	0.0925169	486219	162073	5.70835e-05	2.70884e-13	7.34896	15.0972	0.421605	0.0344522	0.0136839	0.551537
1	Young Leaf	117	1154.76407 Da 214.60 s	19	2955.84	534.872	18.0954	162362	110884	120765	62129.6	57.346	24.1655	3.81843	0.829694	3.98055	0.103688	0.499552	0.116764
1	Young Leaf	118	1154.26991 Da 214.65 s	19	25394.6	2644.53	10.4138	1.72951e+06	2.45545e+06	5.25118e+06	2.50268e+06	24.7756	32.0689	1.67986	1.97356	1.36455	0.326513	0.253338	0.307625
1	Young Leaf	119	1002.22160 Da 214.60 s	19	4166.4	686.773	16.4836	219485	184239	254613	129944	46.2952	28.7627	0.840426	0.0267246	0.0252505	0.631676	0.973802	0.881445
1	Young Leaf	120	290.07813 Da 214.65 s	19	3480.11	539.831	15.5119	53547.4	97591.1	237829	110247	18.3774	31.7089	1.33537	0.277907	4.20315	0.421069	0.770882	0.10967
1	Young Leaf	121	1442.32587 Da 217.81 s	19	7714.46	917.266	11.8902	348727	328075	498184	253161	41.1763	30.5993	1.67371	0.695521	0.170622	0.32793	0.550522	0.700742
1	Young Leaf	122	866.20178 Da 220.94 s	19	5861.67	842.467	14.3725	341336	252300	338586	167547	50.2022	25.636	4.34973	1.63305	5.16174	0.0841377	0.303052	0.0855436
1	Young Leaf	123	1442.32692 Da 225.67 s	19	33422.5	4106.21	12.2858	6.28725e+06	6.24839e+06	1.04958e+07	5.19311e+06	37.4619	30.5007	1.30977	0.566603	0.313598	0.429529	0.607215	0.605357
1	Young Leaf	124	470.08777 Da 226.34 s	19	3994.59	874.586	21.8943	471754	250486	170820	86867	73.4162	15.5615	4.31132	0.835472	0.497583	0.0853589	0.497519	0.519475
1	Young Leaf	125	1154.26881 Da 227.54 s	19	7243.08	1260.7	17.4056	918174	598663	635511	322856	59.0965	22.8128	1.65362	0.185672	1.15388	0.332611	0.837317	0.343218
1	Young Leaf	126	1730.38486 Da 230.22 s	19	9891.22	8497.14	85.9058	3.43978e+07	2.96371e+07	3.90222e+07	2.04503e+07	46.8507	29.8537	1.13955	0.0217938	0.025897	0.491941	0.978557	0.879953
1	Young Leaf	127	434.12174 Da 233.04 s	19	2236.93	537.387	24.0235	175957	94098.7	65444.7	33299.1	72.8898	15.86	2.31203	0.327686	0.0585906	0.217472	0.738263	0.820641
1	Young Leaf	128	1442.32676 Da 236.34 s	19	6335.33	1072.16	16.9235	846247	452254	277704	145293	75.2922	15.2729	5.47979	1.57314	2.05567	0.0573117	0.3133	0.22494
1	Young Leaf	129	1730.38552 Da 238.50 s	19	7642.67	7295.98	95.4638	2.05506	0.685019	5.32314e+07	1.77438e+07	3.86062e-06	0	0.638288	2.58763	2.47578	0.749063	0.190056	0.190722
1	Young Leaf	130	434.12159 Da 239.18 s	18	1902.37	597.661	31.4166	97838.9	114467	251950	115685	27.9708	28.9564	3.14829	0.562042	9.62451	0.139662	0.609379	0.036139
1	Young Leaf	131	2018.44616 Da 241.11 s	19	20808.8	2614.06	12.5622	2.29007e+06	2.62521e+06	4.6013e+06	2.30439e+06	33.2309	32.6293	1.07479	0.298273	0.0955072	0.518752	0.757281	0.772717
1	Young Leaf	132	2306.51328 Da 246.01 s	19	12097.5	1711.24	14.1454	686432	1.31359e+06	2.31127e+06	1.2528e+06	22.8986	40.8157	0.982128	0.144152	0.0780089	0.560336	0.870059	0.79386
1	Young Leaf	133	2306.51311 Da 246.00 s	19	5096.52	1012.13	19.8592	686906	477981	447328	244030	60.5612	24.9035	2.5067	1.19707	0.292856	0.194512	0.391341	0.617127
1	Young Leaf	134	2594.57906 Da 250.49 s	19	5488.03	1275.37	23.2392	1.25399e+06	813027	647589	358568	65.9447	22.4177	2.60412	0.861326	0.106823	0.184335	0.488568	0.760178
1	Young Leaf	135	2594.57108 Da 250.47 s	19	7337.07	1468.97	20.0213	577491	910618	1.63078e+06	853228	26.1512	37.5527	2.47	2.39781	0.509435	0.198561	0.206817	0.514818
1	Young Leaf	136	2882.63141 Da 254.03 s	19	3599.91	910.499	25.2923	527352	365281	361055	192999	59.3593	24.7288	3.51379	1.88481	0.342317	0.118097	0.265045	0.589909
1	Young Leaf	137	1730.38566 Da 253.91 s	19	5358.58	910.198	16.9858	71870.4	312334	760524	372210	8.63418	37.0085	0.867048	0.193171	1.22128	0.617547	0.831601	0.331106
1	Young Leaf	138	610.15344 Da 255.99 s	19	161485	9355.02	5.79312	4.45721e+06	3.79808e+07	8.33509e+07	4.41533e+07	5.07607	43.011	2.83574	3.59127	0.520929	0.163065	0.12795	0.510382
1	Young Leaf	139	866.20218 Da 257.46 s	19	7024.26	939.519	13.3753	168067	339474	722963	359000	18.8621	36.1219	3.09969	0.349813	11.6596	0.142961	0.724425	0.026913
1	Young Leaf	140	1156.28266 Da 259.41 s	19	2080.85	581.462	27.9434	95175.6	128150	245468	121669	27.9399	33.6508	1.27992	0.255969	5.66428	0.439686	0.785948	0.0759913
1	Young Leaf	141	426.09446 Da 259.43 s	19	3426.41	621.607	18.1417	203758	141940	169276	85238.9	54.6218	24.5165	2.29709	0.137117	7.07727	0.219395	0.875797	0.056372
1	Young Leaf	142	641.13628 Da 259.49 s	19	1654.9	248.401	15.0101	0.00240391	0.000801302	61703.2	20567.7	3.89592e-06	0	0.770536	0.314103	4.25871	0.670337	0.746955	0.108003
1	Young Leaf	143	578.14214 Da 259.44 s	19	29603.1	4544.16	15.3503	1.04051e+07	8.2671e+06	1.04257e+07	5.40312e+06	49.9505	27.9513	7.00037	4.21497	11.5693	0.0375346	0.103558	0.0272432
1	Young Leaf	144	2018.44491 Da 259.68 s	18	3229.56	897.634	27.7943	0.0621603	0.0207201	805746	268582	7.71462e-06	2.88963e-14	3.155	14.8767	0.0507169	0.139215	0.0140438	0.832858
1	Young Leaf	145	2882.63304 Da 261.23 s	18	2666.11	872.122	32.7115	0.205261	0.0684204	760596	253532	2.69869e-05	0	3.2694	9.66526	0.000706456	0.131913	0.0293949	0.980069
1	Young Leaf	146	1153.25387 Da 261.82 s	19	3920.21	769.547	19.6302	23323.7	206825	570033	267905	3.93081	34.7141	0.809839	0.611806	0.0237586	0.64832	0.586378	0.884965
1	Young Leaf	147	3746.82253 Da 262.56 s	19	2270.88	929.361	40.9251	547249	429883	430316	242060	55.9808	28.694	2.10467	0.778123	0.0410143	0.246539	0.518271	0.849394
1	Young Leaf	148	3170.69162 Da 262.59 s	19	2952.83	611.51	20.7093	221849	166292	179982	96511	55.2094	26.989	3.84196	3.08144	0.0681744	0.102685	0.154912	0.806906
1	Young Leaf	149	598.18891 Da 263.11 s	19	2436.5	417.197	17.1228	63670.5	66478	110936	55630.7	36.4651	31.6035	6.56501	8.67085	1.01262	0.0419995	0.0351287	0.371207
1	Young Leaf	150	568.21497 Da 263.29 s	19	1915.53	451.955	23.5942	147721	80155.4	50992.3	26762.9	74.3388	15.901	2.7472	0.0841198	0.653338	0.170747	0.920905	0.464251
1	Young Leaf	151	452.11001 Da 265.52 s	19	2995.67	1006.26	33.5904	830495	401139	143479	76002.6	85.2687	9.56209	4.66021	0.774006	2.63391	0.075155	0.519811	0.179924
1	Young Leaf	152	464.09499 Da 269.32 s	19	145574	14276.2	9.80683	1.17501e+08	8.51549e+07	9.16757e+07	4.85669e+07	56.1731	25.9795	4.65655	1.95074	5.88681	0.0752525	0.256273	0.0722712
1	Young Leaf	153	492.19910 Da 274.78 s	19	1741.07	482.044	27.6867	108814	72475.5	95598.8	45810	53.2325	22.9261	2.21455	0.412254	1.93531	0.230478	0.687407	0.236561
1	Young Leaf	154	1442.32659 Da 278.79 s	19	5890.1	918.859	15.6001	525594	338668	326575	169949	61.6772	22.4797	1.54839	0.0422356	0.903146	0.35874	0.959066	0.395754
1	Young Leaf	155	1154.26764 Da 282.16 s	19	4183.02	638.149	15.2557	297515	147707	67175.1	35125.7	81.5802	11.5828	4.23081	0.204325	1.78163	0.0880059	0.823206	0.252856
1	Young Leaf	156	434.08623 Da 283.87 s	19	18669	3846.2	20.602	1.21845e+07	5.96369e+06	2.31068e+06	1.22485e+06	84.0589	10.3255	12.8598	2.49395	8.03485	0.0124417	0.198063	0.0471257
1	Young Leaf	157	1730.38565 Da 284.47 s	19	4421.08	642.827	14.5401	172588	164171	246823	126282	41.1502	30.9747	1.25366	0.528082	0.131891	0.448888	0.625861	0.734858
1	Young Leaf	158	452.10990 Da 284.85 s	19	1583.25	465.908	29.4274	203534	101503	39813.1	21443.4	83.6394	10.865	2.42597	0.466395	0.719424	0.203583	0.657559	0.444107
1	Young Leaf	159	1188.31502 Da 286.21 s	19	15393.5	3363.72	21.8516	9.62559e+06	4.87669e+06	2.2003e+06	1.17334e+06	81.3942	12.0816	6.27626	0.0101908	2.68329	0.0454137	0.989887	0.176748
1	Young Leaf	160	594.15802 Da 286.20 s	19	112616	16015	14.2209	2.54745e+08	1.25778e+08	4.59402e+07	2.47909e+07	84.7215	10.2079	5.6037	0.591274	0.29274	0.0551745	0.595708	0.617194
1	Young Leaf	161	436.13578 Da 286.74 s	19	3096.75	445.804	14.3958	19329.3	88612.5	180900	97496.3	9.65357	43.5711	6.27423	8.19282	0.969031	0.0454392	0.0385009	0.380654
1	Young Leaf	162	2018.44597 Da 288.21 s	19	4047.55	607.08	14.9987	378305	188608	71350.7	38649.1	84.1322	10.6494	19.0095	1.40481	12.0954	0.00595168	0.345044	0.0254016
1	Young Leaf	163	508.21509 Da 289.59 s	19	2048.56	2003.64	97.8076	3.4788e+06	1.73031e+06	717302	381805	82.9055	11.1132	23.524	43.5665	0.148536	0.0039568	0.0019265	0.719557
1	Young Leaf	164	2306.51099 Da 291.77 s	16	1995.35	944.985	47.3594	0.150701	0.0502337	892997	297666	1.68759e-05	0	0.503287	0.0820612	0.00567974	0.833839	0.922727	0.943544
1	Young Leaf	165	434.08487 Da 295.90 s	19	33125.5	9050.31	27.3213	8.24396e+07	3.76695e+07	7.28184e+06	3.89889e+06	91.884	5.45539	3.84578	0.313291	0.198407	0.102524	0.74748	0.679054
1	Young Leaf	166	368.14679 Da 297.78 s	19	3139.54	468.251	14.9146	177724	99693.9	62055.7	33531.8	74.1197	16.8124	8.40219	3.23879	1.19597	0.0271352	0.145746	0.335569
1	Young Leaf	167	448.10047 Da 300.72 s	19	32951.8	6172.88	18.7331	2.88729e+07	1.76296e+07	1.30759e+07	7.13806e+06	68.829	20.2509	2.79275	0.319104	0.225342	0.16673	0.743737	0.659755
1	Young Leaf	168	511.09546 Da 305.64 s	19	2818.05	251.658	8.93024	29601.7	20653.9	28361.1	13649.4	51.0702	23.9915	1.07987	0.378094	0.0295236	0.516583	0.707297	0.871918
1	Young Leaf	169	448.09992 Da 305.11 s	19	150589	21181.3	14.0657	2.03983e+08	1.83199e+08	2.56556e+08	1.32907e+08	44.2922	30.3621	1.73474	1.13706	2.08223	0.314261	0.406457	0.222498
1	Young Leaf	170	572.22488 Da 320.40 s	19	2078.91	517.824	24.9084	162790	90198.5	68762.5	35054.4	70.3037	17.2931	6.40768	2.91533	0.594644	0.0438103	0.16556	0.483653
1	Young Leaf	171	492.19920 Da 324.37 s	19	6051.23	1780.18	29.4184	1.84356e+06	1.00358e+06	781480	391788	70.2299	16.8275	1.74029	0.0627729	0.110631	0.313058	0.940063	0.756129
1	Young Leaf	172	436.10158 Da 327.31 s	19	2360.86	598.663	25.3578	193608	112048	108972	53511.3	63.9858	19.2116	1.42544	0.125718	0.0241825	0.393033	0.885215	0.883954
1	Young Leaf	173	418.08914 Da 330.83 s	19	3377.61	1305.62	38.6551	1.36618e+06	712741	370627	197172	78.6604	13.6963	1.41965	0.00639133	0.159008	0.394756	0.993639	0.710442
1	Young Leaf	174	432.10505 Da 342.31 s	19	13661.7	4687.8	34.3135	1.81403e+07	8.76909e+06	3.13726e+06	1.66314e+06	85.2555	9.58268	2.99015	0.204545	0.125243	0.150834	0.823042	0.741283
1	Young Leaf	175	452.10959 Da 349.06 s	19	4484.12	1657.07	36.9541	2.33218e+06	1.15593e+06	465748	248280	83.3538	10.8618	4.39548	0.164311	3.92478	0.0827165	0.853927	0.118651
1	Young Leaf	176	452.10964 Da 355.47 s	19	2385.23	872.071	36.5614	536320	328991	264461	141488	66.9746	20.6461	2.84327	0.446078	4.57905	0.162435	0.668528	0.099102
1	Young Leaf	177	724.39984 Da 378.42 s	19	2024.31	1358.73	67.1206	1.20781e+06	774646	701259	371191	63.2669	22.2899	0.416497	1.74224	0.372296	0.887064	0.285625	0.574719
1	Young Leaf	178	436.09963 Da 387.79 s	19	2360.4	796.94	33.7629	375194	202445	153104	76849.7	71.0193	16.4569	4.16058	0.138945	5.92931	0.0904159	0.874301	0.0715922
1	Young Leaf	179	586.23933 Da 392.37 s	19	3243.99	1021.18	31.4792	483615	368599	512759	253225	48.5375	26.2226	1.23735	0.112504	0.0637579	0.454732	0.896324	0.813097
1	Young Leaf	180	448.23022 Da 393.92 s	17	16323.6	8161.11	49.9959	1.60739e+07	2.65778e+07	5.1498e+07	2.61336e+07	23.7878	36.2977	0.849107	0.414479	0.19701	0.627032	0.686141	0.680099
1	Young Leaf	181	448.23022 Da 398.11 s	19	49679.1	23307.8	46.9168	2.79214e+08	2.33826e+08	2.89885e+08	1.54049e+08	49.0625	29.5426	1.15888	0.256151	0.298227	0.484283	0.785821	0.614026
1	Young Leaf	182	494.23549 Da 403.02 s	19	10510.4	17946.6	170.75	113.025	37.6751	3.2208e+08	1.0736e+08	3.50923e-05	0	0.484909	0.000879528	0.00188708	0.845344	0.999121	0.967432
1	Young Leaf	183	448.23026 Da 405.79 s	19	12626.8	3876.03	30.6969	1.02465e+07	4.98615e+06	2.15071e+06	1.11412e+06	82.6516	10.7692	7.60332	0.564025	3.00386	0.032436	0.608437	0.158096
1	Young Leaf	184	508.25073 Da 407.68 s	19	3835.8	923.509	24.0761	534404	294732	221020	112791	70.7422	17.092	2.48812	0.354758	1.39278	0.196546	0.721386	0.303324
1	Young Leaf	185	708.40501 Da 409.84 s	18	2912.19	1041.09	35.7493	739857	478639	414543	223439	64.0902	22.5088	1.5767	0.025421	0.848514	0.351436	0.975056	0.409102
1	Young Leaf	186	708.40546 Da 417.76 s	19	3598.75	1024.46	28.467	321856	371342	724218	347632	30.768	30.8858	4.07342	0.199926	21.8736	0.0935461	0.826502	0.00946939
1	Young Leaf	187	504.34387 Da 541.40 s	19	3075.66	2155.18	70.0719	162777	1.5829e+06	4.48992e+06	2.08477e+06	3.49856	33.9029	16.9696	0.0195572	86.1481	0.00738551	0.980726	0.000749509
1	Young Leaf	188	275.98705 Da 569.75 s	18	2101.84	533.024	25.3599	311942	166267	76530.4	42489.3	80.2997	13.6032	3.32906	0.0328593	0.0425143	0.128327	0.967933	0.846712
1	Young Leaf	189	488.34913 Da 589.48 s	19	7782.36	3636.51	46.7276	0.731434	0.243811	1.32242e+07	4.40807e+06	5.53102e-06	0	12.9141	0.398861	75.5016	0.0123444	0.695104	0.000965679
1	Young Leaf	190	486.33379 Da 594.09 s	19	4157.74	2544.25	61.193	1.15667	0.385558	6.47318e+06	2.15773e+06	1.78687e-05	0	33.6193	0.717294	185.322	0.00198193	0.541735	0.00016859
1	Young Leaf	191	739.35996 Da 600.18 s	19	3292.35	2058.58	62.5261	0.170866	0.0569555	4.23774e+06	1.41258e+06	4.03201e-06	0	0.331757	0.079852	0.617634	0.933834	0.924688	0.47587
1	Young Leaf	192	676.36491 Da 600.18 s	19	32419.8	21955.5	67.7225	18.917	6.30568	4.82043e+08	1.60681e+08	3.92435e-06	0	0.291667	0.125541	0.482313	0.952781	0.885362	0.525604
1	Young Leaf	193	475.26883 Da 605.09 s	19	4059.15	2915.77	71.8319	0.97648	0.325493	8.5017e+06	2.8339e+06	1.14857e-05	0	0.359957	0.0960428	0.124788	0.919127	0.910458	0.74173
1	Young Leaf	194	563.32035 Da 608.62 s	19	4120.44	2787.44	67.6489	0.289716	0.0965719	7.7698e+06	2.58993e+06	3.72874e-06	0	0.288352	0.0698676	0.259285	0.954229	0.93363	0.637416
1	Young Leaf	195	722.37006 Da 608.61 s	19	7038.66	5401.85	76.7455	1.10174	0.367245	2.918e+07	9.72668e+06	3.77565e-06	0	0.253619	0.141093	0.289534	0.968171	0.872547	0.619063
1	Young Leaf	196	488.34951 Da 610.36 s	19	7244.8	3485.92	48.1161	228512	4.20639e+06	1.19348e+07	5.58238e+06	1.87869	34.5322	3.77904	0.372152	16.5608	0.105399	0.710845	0.0152293
1	Young Leaf	197	488.34950 Da 613.46 s	18	5660.41	3688.22	65.1581	2.8429	0.947634	1.36029e+07	4.53431e+06	2.08992e-05	0	22.7786	0.919226	118.852	0.00420957	0.46938	0.000401941
1	Young Leaf	198	475.26844 Da 617.24 s	19	5065.09	1385.79	27.3596	654804	717985	1.26896e+06	627927	34.0376	31.6644	1.36785	0.506399	2.33834	0.410655	0.636736	0.200957
1	Young Leaf	199	477.28455 Da 629.85 s	19	3340.35	2618.71	78.3964	2.18079	0.726929	6.85766e+06	2.28589e+06	3.18007e-05	0	0.410736	0.0552476	0.104028	0.890456	0.94696	0.763202
1	Young Leaf	200	578.27483 Da 638.87 s	19	5988.57	5438.96	90.8224	5.5414	1.84713	2.95823e+07	9.86078e+06	1.87321e-05	0	0.404046	0.109385	0.0397014	0.894366	0.898976	0.851784
1	Young Leaf	201	514.31324 Da 641.84 s	19	32421.7	20086	61.9522	2.9348e+07	1.36352e+08	3.75276e+08	1.73721e+08	7.25315	33.3344	0.381451	0.103334	0.980145	0.907291	0.904156	0.378206
1	Young Leaf	202	294.21869 Da 648.34 s	19	22850.1	32431	141.929	1.00622e+09	5.18671e+08	2.3379e+08	1.26615e+08	81.1461	12.5457	10.9097	15.3413	0.0537104	0.0168734	0.0133014	0.828102
1	Young Leaf	203	514.31280 Da 649.15 s	19	4484.97	2985.49	66.5667	1.22693e+06	3.09388e+06	7.7221e+06	3.63035e+06	13.7102	33.4926	0.279507	0.167326	0.526245	0.957997	0.851553	0.508356
1	Young Leaf	204	477.28485 Da 657.25 s	19	4785.06	1448.11	30.263	1.09616e+06	851263	1.03934e+06	541027	51.3304	27.5113	1.49993	0.00678548	0.928922	0.371742	0.993249	0.389722
1	Young Leaf	205	472.35420 Da 684.53 s	19	2862.21	1375.91	48.0715	0.42557	0.141857	1.89312e+06	631041	2.24798e-05	0	9.30238	1.1565	46.8295	0.0225803	0.401464	0.00238607
1	Young Leaf	206	578.42928 Da 747.38 s	19	4540.67	2837.28	62.4859	0.333569	0.11119	8.05015e+06	2.68338e+06	4.14364e-06	0	0.274992	0.027794	0.235236	0.959865	0.972775	0.653033
1	Young Leaf	207	378.14905 Da 747.39 s	19	19214.9	15968.5	83.1048	10.6993	3.56643	2.54993e+08	8.49978e+07	4.19591e-06	2.3375e-14	0.290443	0.0501606	0.182606	0.953318	0.951665	0.691142
1	Young Leaf	208	278.22403 Da 747.45 s	19	43280.7	30352.5	70.1294	38.5205	12.8402	9.21274e+08	3.07091e+08	4.18122e-06	1.82994e-14	0.284703	0.0184601	0.145173	0.955801	0.981792	0.722564
1	Young Leaf	209	280.23953 Da 774.23 s	19	12513.2	7843.52	62.682	5.59866e+06	2.27396e+07	5.61998e+07	2.72253e+07	9.05955	36.246	0.451736	0.0944153	0.116113	0.865851	0.911873	0.750434
1	Young Leaf	210	592.26702 Da 786.59 s	19	12594.2	3602.47	28.6043	2.39892e+06	5.1832e+06	1.07297e+07	5.43568e+06	18.2724	37.5768	0.5643	0.151083	0.453945	0.795356	0.864461	0.537396
1	Young Leaf	211	620.26168 Da 792.27 s	19	3941.95	830.066	21.0572	572054	300326	157307	83994	78.4322	13.9172	2.36359	0.147119	0.455245	0.211021	0.867656	0.536843
1	Young Leaf	212	836.52887 Da 802.37 s	19	2729.29	1222.97	44.8091	387865	590248	1.12789e+06	569689	25.589	35.4985	0.935638	0.169278	0.535227	0.582693	0.850021	0.50497
1	Young Leaf	213	340.20645 Da 833.74 s	19	2857.6	261.173	9.13961	28502.2	27803	41739.5	21505.3	40.5773	31.5777	1.89652	1.38159	0.175844	0.281724	0.349798	0.696511
1	Young Leaf	214	610.56261 Da 839.35 s	19	2204.35	119.54	5.42294	0.00295184	0.000983946	14289.9	4763.3	2.06568e-05	1.01834e-13	0.732155	0.392805	0.802483	0.692491	0.698627	0.420989
1	Young Leaf	215	627.55272 Da 839.89 s	19	2911.14	142.177	4.88389	8853.15	8727.23	12133.7	6470.07	42.1843	32.7768	0.972528	0.133502	0.25439	0.564869	0.878767	0.640517
1	Young Leaf	216	982.59043 Da 844.18 s	19	19637.3	5424.22	27.622	2.83395e+07	1.36386e+07	4.35242e+06	2.33505e+06	86.6865	8.85773	1.61722	0.609644	0.013292	0.341338	0.58735	0.91377
1	Young Leaf	217	1050.57903 Da 844.31 s	19	2052.14	349.316	17.022	106121	56367.6	29846.3	16051.5	78.0488	14.316	0.947748	0.766774	0.185371	0.576771	0.522532	0.688982
1	Young Leaf	218	999.58119 Da 844.38 s	19	17050.1	3178.19	18.6403	1.03675e+07	4.74483e+06	929635	498113	91.7711	5.53625	2.45756	1.18478	0.347011	0.199962	0.394368	0.587471
1	Young Leaf	219	1054.52264 Da 844.59 s	19	7269.7	776.165	10.6767	385997	254422	241742	127811	61.4901	23.1831	0.690709	0.153676	0.151487	0.717087	0.862381	0.71695
1	Young Leaf	220	794.54721 Da 859.07 s	19	2677.44	600.432	22.4256	222996	156732	155368	83529	58.9369	25.1835	2.50279	0.35746	0.871585	0.194938	0.719733	0.403368
1	Young Leaf	221	474.28890 Da 874.50 s	19	15407.4	1571.56	10.2	1.60509e+06	1.304e+06	1.25792e+06	727768	56.0631	29.8977	1.84865	0.225313	0.00338115	0.29083	0.807751	0.95642
1	Young Leaf	222	622.44307 Da 883.21 s	19	4848.08	1309.69	27.0147	1.78108e+06	805204	129496	69466.3	93.2221	4.58536	15.2492	1.0619	0.0668344	0.0090394	0.426657	0.808761
1	Young Leaf	223	831.47951 Da 893.01 s	19	5153.85	964.502	18.7142	627467	351019	250353	130582	71.4801	17.3372	4.84059	1.38762	0.687858	0.0705783	0.348555	0.453519
1	Young Leaf	224	713.54003 Da 893.05 s	19	6873.48	1400.77	20.3793	1.45801e+06	781642	462266	244470	75.9271	15.1788	5.92867	2.02376	0.369771	0.0501035	0.247057	0.575965
1	Young Leaf	225	776.53802 Da 892.99 s	19	13345.2	2999.41	22.4756	5.59329e+06	3.67091e+06	3.48264e+06	1.83827e+06	61.6277	23.0478	2.18763	0.469742	0.119013	0.234269	0.655778	0.747484
1	Young Leaf	226	776.53809 Da 899.05 s	19	5869.27	2210.02	37.6541	4.1091e+06	2.06846e+06	894649	477951	82.1204	11.6683	5.46055	0.4083	1.4606	0.0576546	0.689666	0.293391
1	Young Leaf	227	147.97454 Da 899.18 s	18	2168.31	523.995	24.1661	400317	174553	10329.6	5542.53	97.4846	1.72037	28.4688	0.302812	0.248581	0.00273747	0.754298	0.644246
1	Young Leaf	228	820.53193 Da 907.21 s	19	27728.5	8536.2	30.7849	7.33163e+07	3.39521e+07	7.74384e+06	4.14649e+06	90.4468	6.39849	2.30854	1.09339	0.29682	0.217919	0.418014	0.614835
1	Young Leaf	229	892.46355 Da 907.31 s	19	3675.12	622.707	16.9439	293838	183612	142702	77932	67.3107	21.1482	1.34191	2.1814	0.953183	0.418945	0.228779	0.384192
1	Young Leaf	230	837.52240 Da 907.34 s	19	21514.7	5659.02	26.3031	3.64196e+07	1.62398e+07	2.00831e+06	1.0771e+06	94.7738	3.54803	9.47327	4.23744	0.0538441	0.0218459	0.102813	0.827892
1	Young Leaf	231	147.97467 Da 916.73 s	19	2457.76	186.214	7.57656	0.00939858	0.00313286	34675.7	11558.6	2.71043e-05	0	0.747848	0.284479	0.0267902	0.683357	0.766453	0.877922
1	Young Leaf	232	1028.59061 Da 925.91 s	19	1896.48	621.917	32.7932	423363	196508	43384.5	23371.2	90.7049	6.29122	21.4893	8.52497	1.03664	0.00470777	0.0361092	0.366175
1	Young Leaf	233	1032.53450 Da 925.93 s	19	3419.18	911.751	26.6658	736392	392051	201759	109365	78.494	14.2236	5.26986	4.19979	0.04987	0.0612255	0.104065	0.834231
1	Young Leaf	234	977.59250 Da 925.99 s	19	10041.2	3890.61	38.7466	1.60974e+07	7.45729e+06	1.62362e+06	873879	90.8379	6.19453	6.2103	0.62272	0.0562009	0.0462518	0.581508	0.824251
1	Young Leaf	235	960.60230 Da 926.00 s	19	10499.6	3810.25	36.2894	1.65842e+07	7.36207e+06	812744	436064	95.3282	3.17803	12.2399	0.582716	0.000516209	0.0136397	0.599662	0.982962
1	Young Leaf	236	816.50384 Da 931.46 s	16	11999.8	9179.33	76.4959	4.48498e+07	3.39999e+07	4.08368e+07	2.11944e+07	52.3417	26.9078	1.11069	0.0285837	0.0273704	0.503666	0.972018	0.876622
1	Young Leaf	237	901.48231 Da 933.10 s	15	2218.28	1646.69	74.2325	1.35487e+06	1.0774e+06	1.39239e+06	715894	49.317	27.8304	1.30634	0.0452815	0.809611	0.430683	0.956211	0.419108
1	Young Leaf	238	147.97453 Da 946.18 s	17	2458.79	845.212	34.3751	225021	318289	513265	277376	30.4788	38.141	59.2166	84.9209	0.0596636	0.000653756	0.000529433	0.819046
1	Young Leaf	239	147.97467 Da 955.33 s	19	2819.51	168.353	5.97102	6146.68	9995.86	22251.4	10595.4	21.6447	32.7617	4.68499	1.83224	13.2943	0.0745005	0.272367	0.0218459
1	Mature Leaf	12	387.94606 Da 27.37 s	23	2885.71	794.422	27.5295	0.123399	0.0372062	631106	190286	1.95528e-05	0	2.66696	5.09627	11.5497	0.142464	0.0621368	0.0192826
1	Mature Leaf	13	273.96583 Da 27.43 s	23	6092.95	1178.14	19.3361	423460	685362	1.0312e+06	581359	29.1106	42.6454	2.61998	2.86823	4.57555	0.146923	0.148004	0.0854195
1	Mature Leaf	14	159.98624 Da 27.56 s	23	1643.3	399.679	24.3217	80552.4	76589.1	95638.8	52528.4	45.7187	33.7707	2.76568	1.36668	3.88338	0.133679	0.336128	0.105839
1	Mature Leaf	15	129.96684 Da 30.05 s	19	3668.98	1746.23	47.5945	1.32928e+06	1.13551e+06	1.79825e+06	860925	42.5025	28.62	1.04872	0.00186292	0.0272146	0.522184	0.99814	0.875431
1	Mature Leaf	16	885.61881 Da 29.90 s	22	1728.82	473.948	27.4145	0.00669999	0.00202012	224626	67727.4	2.98273e-06	0	0.227693	0.302917	0.248647	0.987055	0.751319	0.639188
1	Mature Leaf	17	365.87645 Da 29.83 s	23	2158.5	317.702	14.7186	0.0269757	0.00813349	100934	30432.8	2.6726e-05	1.15338e-13	0.396112	0.102708	0.0908311	0.921124	0.904246	0.775255
1	Mature Leaf	18	801.65792 Da 29.87 s	23	2277.59	354.786	15.5773	72627.4	44194.7	50836.5	24459.7	58.8248	21.8843	5.42571	2.7439	8.17092	0.0361527	0.156933	0.0354694
1	Mature Leaf	19	717.69697 Da 29.91 s	23	2591.48	414.238	15.9846	28428.9	60805.4	144504	66013.6	16.4392	33.802	3.78414	1.61738	16.8908	0.0747893	0.287275	0.00926528
1	Mature Leaf	20	297.88930 Da 29.93 s	23	8656.42	957.81	11.0647	162382	332935	764086	353863	17.527	34.3965	4.41797	6.39904	5.9574	0.0551007	0.0418304	0.0585976
1	Mature Leaf	21	549.77381 Da 29.93 s	23	4756.75	650.31	13.6713	159980	138379	254486	114872	38.5991	27.1757	2.85241	2.83196	6.03874	0.126562	0.150533	0.0574129
1	Mature Leaf	22	449.83744 Da 29.94 s	23	1600.87	251.908	15.7357	2421.56	23249	61157	28298.7	3.80877	36.4431	1.06131	0.943561	0.017725	0.515964	0.449087	0.899279
1	Mature Leaf	23	381.85081 Da 29.94 s	23	8318.05	894.298	10.7513	402931	270378	378046	176442	51.5932	23.8691	6.15227	5.09719	12.5289	0.0277176	0.0621181	0.0165692
1	Mature Leaf	24	633.73555 Da 29.94 s	23	3269.23	502.905	15.383	10393.1	76342.7	242896	101501	4.10327	30.018	3.50213	1.89348	22.4133	0.0867561	0.244247	0.00517641
1	Mature Leaf	25	465.81179 Da 29.94 s	23	5688.76	671.454	11.8032	0.163644	0.0493404	450851	135937	3.62966e-05	1.46067e-13	2.94403	1.50898	12.2217	0.119596	0.30709	0.0173593
1	Mature Leaf	26	718.09547 Da 30.45 s	22	2859.31	1023.8	35.8059	111100	326438	940035	399954	10.5696	30.4642	0.938137	2.18745	2.54625	0.580308	0.207734	0.171442
1	Mature Leaf	27	634.13518 Da 30.59 s	23	10559.3	3719.97	35.2291	3.00749e+06	4.79385e+06	1.09242e+07	4.95108e+06	21.5873	32.2222	1.77909	3.04547	4.03381	0.272452	0.13646	0.100847
1	Mature Leaf	28	472.08229 Da 30.70 s	23	4179.33	1319.83	31.58	366345	566898	1.37861e+06	604632	20.9945	30.4581	14.364	33.4488	10.3406	0.00411706	0.00127538	0.023579
1	Mature Leaf	29	447.15817 Da 31.24 s	23	3266.89	1093.9	33.4845	0.162345	0.0489487	1.19661e+06	360793	1.3567e-05	0	0.791874	3.94022	0.00392699	0.666792	0.0938854	0.952461
1	Mature Leaf	30	504.16838 Da 30.94 s	23	40856.4	16084.1	39.3674	1.07691e+08	9.52377e+07	1.54456e+08	7.38612e+07	41.0803	29.107	2.14033	4.09353	2.33471	0.205586	0.0885228	0.187056
1	Mature Leaf	31	846.28561 Da 31.19 s	23	9649.67	3559.4	36.8862	8.23175e+06	4.59864e+06	4.41735e+06	2.1621e+06	65.0778	19.4508	4.58099	1.95634	4.27954	0.0512191	0.235725	0.0933931
1	Mature Leaf	32	147.05494 Da 31.53 s	22	1887.8	694.753	36.8022	5171.07	126492	477710	187349	1.07088	26.1786	0.477945	0.726825	0.514922	0.872935	0.528338	0.505134
1	Mature Leaf	33	467.12972 Da 32.00 s	22	1070.77	777.227	72.5857	19360	199180	585567	255685	3.20038	32.8373	2.02331	1.2091	11.3756	0.224577	0.372973	0.0198295
1	Mature Leaf	34	489.17243 Da 31.55 s	23	8530.17	3124.72	36.6314	4.57313e+06	3.56571e+06	5.33319e+06	2.54791e+06	46.1638	27.0805	5.17864	6.93287	7.27818	0.0398379	0.036161	0.0428963
1	Mature Leaf	35	475.15675 Da 31.56 s	23	1974.07	603.957	30.5945	166654	129928	196442	93436.1	45.8981	26.9879	1.64951	2.28568	0.80285	0.303398	0.197238	0.411301
1	Mature Leaf	36	602.14384 Da 31.58 s	23	1300.98	464.076	35.6712	128260	87925	101668	51414.3	55.7828	25.1996	1.93868	1.57873	0.623286	0.2398	0.294128	0.465601
1	Mature Leaf	37	831.29063 Da 31.69 s	23	2018.97	717.525	35.5391	226422	179481	286910	134069	44.1083	26.874	3.19376	5.13326	2.97385	0.103094	0.0613869	0.14522
1	Mature Leaf	38	342.11579 Da 31.91 s	23	175638	15343.6	8.7359	3.85081e+07	9.01201e+07	1.99263e+08	9.51552e+07	16.1955	36.525	1.40861	0.538257	0.915729	0.374102	0.61417	0.382547
1	Mature Leaf	39	730.23734 Da 31.62 s	23	2839.63	892.871	31.4433	172778	239992	619283	261856	21.8137	28.1814	4.71122	15.3831	0.0360545	0.048386	0.00730703	0.856871
1	Mature Leaf	40	882.26189 Da 31.82 s	23	6190.02	2736.52	44.2085	417207	2.41505e+06	7.0881e+06	3.06206e+06	5.55883	31.9721	1.97944	12.1936	4.70417	0.232301	0.0119406	0.082256
1	Mature Leaf	41	1026.34718 Da 31.67 s	23	6063.05	1828.89	30.1645	1.33555e+06	1.08848e+06	1.94216e+06	874932	40.7465	26.3626	8.43517	21.208	0.388433	0.0139107	0.00361087	0.560448
1	Mature Leaf	42	540.14527 Da 31.78 s	23	15465.9	7844.83	50.7232	356.775	107.572	6.1541e+07	1.85553e+07	0.000579733		0.957444	6.85486	1.76205	0.569699	0.0369196	0.241746
1	Mature Leaf	43	454.10693 Da 32.55 s	21	3235.89	1305.23	40.3359	14232.8	532765	1.69e+06	717888	0.835142	31.247	0.522255	1.3909	0.042748	0.844507	0.330922	0.844357
1	Mature Leaf	44	1124.32078 Da 32.57 s	22	2097.76	881.754	42.0332	462147	308064	355719	177895	56.5064	24.4168	3.20583	5.04999	0.114569	0.102378	0.0630935	0.748752
1	Mature Leaf	45	782.20534 Da 32.61 s	22	3214.96	1362.37	42.376	730939	718352	1.17467e+06	574158	38.3574	31.213	1.7428	3.27449	0.133213	0.280685	0.123329	0.730054
1	Mature Leaf	46	1062.32548 Da 32.38 s	23	21003.1	2645.01	12.5935	2.31355	0.697562	6.99609e+06	2.1094e+06	3.30692e-05	1.06496e-13	0.857189	1.65759	7.05606	0.626875	0.28038	0.0450825
1	Mature Leaf	47	720.20965 Da 32.35 s	23	63122.1	7218.34	11.4355	2.67058e+07	2.08243e+07	2.82581e+07	1.40518e+07	48.5879	27.8414	2.41771	0.113328	7.40266	0.16846	0.895087	0.041736
1	Mature Leaf	48	440.08816 Da 32.73 s	23	10221.7	3935.25	38.499	6.91821e+06	6.02173e+06	9.06331e+06	4.45742e+06	43.2888	29.584	2.06442	4.30675	0.0519037	0.217648	0.0817525	0.828807
1	Mature Leaf	49	136.03755 Da 33.62 s	21	4661.63	1803.73	38.6931	1.35673e+06	1.17935e+06	1.94025e+06	918187	41.1507	28.5768	5.74483	1.1347	16.1351	0.0320603	0.392354	0.0101524
1	Mature Leaf	50	534.17938 Da 33.34 s	23	42945.3	14983.1	34.8888	1.72456e+07	8.77452e+07	2.08289e+08	1.00256e+08	7.64653	38.517	2.58497	12.7692	1.4475	0.150371	0.010847	0.282783
1	Mature Leaf	51	478.15241 Da 33.45 s	23	6766.69	1765.44	26.0901	406532	1.0894e+06	2.72967e+06	1.23481e+06	12.9626	33.8465	0.864205	0.329963	1.04238	0.622708	0.733496	0.354098
1	Mature Leaf	52	192.06271 Da 33.66 s	23	25131.6	10523.8	41.8747	40.943	12.3448	1.10749e+08	3.33922e+07	3.69691e-05	0	1.05411	6.83575	0.48106	0.519511	0.0371088	0.518837
1	Mature Leaf	53	405.11132 Da 33.94 s	20	5086.24	3433.61	67.5079	5.48325e+06	4.44944e+06	6.52549e+06	3.18065e+06	45.6605	28.1945	1.40576	0.151535	0.904283	0.375058	0.86319	0.385305
1	Mature Leaf	54	516.15788 Da 35.08 s	23	2528.94	528.915	20.9145	56967	99630.4	225370	103520	20.177	33.3271	2.8799	8.34159	0.767007	0.124414	0.0255339	0.421218
1	Mature Leaf	55	134.02184 Da 36.22 s	21	5049.08	1699.12	33.6521	375937	810325	2.50558e+06	1.01768e+06	13.0465	27.2995	2.03976	7.25598	0.164544	0.22177	0.0332409	0.701782
1	Mature Leaf	56	332.07390 Da 48.66 s	22	3328.76	878.151	26.3807	1.04024e+06	415419	63081.3	31829.1	94.2826	3.59245	11.8939	0.0852774	0.0353908	0.00637981	0.919564	0.858176
1	Mature Leaf	57	595.14524 Da 61.69 s	23	1625.87	379.234	23.325	70931.2	51455.9	73284.1	34895	49.1842	25.7018	1.44102	0.5541	0.230948	0.363452	0.606237	0.651111
1	Mature Leaf	58	372.06862 Da 64.92 s	23	1869.11	486.066	26.0053	96874.3	92654.7	147236	72435.1	39.6846	31.0309	2.23539	2.34798	0.715628	0.191719	0.190963	0.436184
1	Mature Leaf	59	316.07922 Da 65.59 s	23	6040.6	1213.24	20.0847	1.12303e+06	611583	505854	255605	68.9447	18.3915	3.42267	0.951541	1.60595	0.090603	0.446496	0.260876
1	Mature Leaf	60	154.02829 Da 69.27 s	21	3395.27	1496.12	44.0648	0.0624472	0.0188285	2.23837e+06	674892	2.78986e-06	0	0.167857	0.116467	0.00131975	0.996279	0.892404	0.972426
1	Mature Leaf	61	210.03708 Da 73.78 s	23	3925.64	1443.51	36.7712	1.72269e+06	918702	684711	352154	71.5581	17.4327	5.03882	4.78353	1.94811	0.0421584	0.0690233	0.221603
1	Mature Leaf	62	372.06861 Da 73.75 s	23	6650.65	2790.02	41.951	3.96422e+06	3.21417e+06	4.27249e+06	2.17054e+06	48.1286	28.9975	3.25185	7.32163	0.0123412	0.0997096	0.0326882	0.915866
1	Mature Leaf	63	466.11093 Da 75.92 s	23	13695.6	2384.28	17.4091	1.53243	0.462045	5.6848e+06	1.71403e+06	2.69566e-05	1.31061e-13	2.89793	10.4195	0.000191019	0.123034	0.0164717	0.989507
1	Mature Leaf	64	346.06864 Da 75.94 s	23	4086.01	670.522	16.4102	0.163607	0.0493293	449599	135559	3.63894e-05	0	3.69781	12.394	2.01037	0.0781958	0.0115431	0.215426
1	Mature Leaf	65	354.09439 Da 85.17 s	20	223.377	112.066	50.169	0.00461021	0.00139003	12558.8	3786.62	3.6709e-05	1.63865e-13	0.507516	0.855701	0.132908	0.854088	0.479062	0.730347
1	Mature Leaf	66	423.17382 Da 96.57 s	23	1439.27	473.402	32.8918	113237	109853	135596	75338.7	45.5072	34.4384	2.9787	1.41413	3.68379	0.117097	0.326033	0.113027
1	Mature Leaf	67	307.12630 Da 96.80 s	23	3796.39	1308.45	34.4656	681222	831217	1.15089e+06	641369	37.1823	38.5629	2.30236	1.72394	1.64875	0.182698	0.269498	0.255406
1	Mature Leaf	68	361.04528 Da 96.81 s	23	2854.14	416.838	14.6047	0.00704272	0.00212346	173754	52388.8	4.05327e-06	0	1.05921	8.04926	0.215944	0.516996	0.0273398	0.661681
1	Mature Leaf	69	948.12392 Da 102.84 s	23	2238.62	520.231	23.2389	0.0109014	0.00328691	270640	81601.2	4.02802e-06	0	0.671695	0.578128	2.43409	0.744708	0.594475	0.179471
1	Mature Leaf	70	136.03767 Da 103.02 s	22	4427.32	1129.4	25.5098	0.0563397	0.0169871	1.27555e+06	384591	4.41691e-06	0	0.480839	1.17337	0.320412	0.871116	0.38211	0.59582
1	Mature Leaf	71	298.06853 Da 102.93 s	23	8597.82	1770.12	20.588	0.118934	0.03586	3.13331e+06	944730	3.7958e-06	0	0.874281	0.89025	4.37051	0.616766	0.46695	0.0908333
1	Mature Leaf	72	356.07426 Da 116.18 s	23	6105.86	1810.55	29.6527	1.46711e+06	1.29422e+06	1.93504e+06	957948	43.1231	29.964	1.22511	0.59052	0.970175	0.442283	0.588533	0.369869
1	Mature Leaf	73	136.03791 Da 118.32 s	21	22988.5	8134.75	35.3862	8.03825e+07	3.34852e+07	8.65317e+06	4.38617e+06	90.2812	6.09725	15.4153	3.12982	1.32835	0.00348921	0.131406	0.301204
1	Mature Leaf	74	1192.76814 Da 118.31 s	22	1522.95	505.257	33.1763	18174.5	103656	238252	117371	7.08758	40.0713	1.42017	3.06653	0.681379	0.37026	0.135173	0.446694
1	Mature Leaf	75	650.05576 Da 118.22 s	23	2452.9	211.389	8.61791	2078.03	17286	42720.5	20414	4.63861	38.412	1.33631	0.65278	2.39482	0.399311	0.559907	0.182412
1	Mature Leaf	76	894.20438 Da 118.35 s	23	7623.2	1231.05	16.1487	17399.5	496626	1.49884e+06	652037	1.14754	32.7318	0.81391	2.97246	0.225429	0.653105	0.141056	0.654948
1	Mature Leaf	77	298.06868 Da 118.35 s	23	89798	17720.6	19.7338	7.19406e+07	1.20116e+08	2.46655e+08	1.18224e+08	22.5805	35.2222	0.717912	1.87543	0.27406	0.714183	0.246774	0.622987
1	Mature Leaf	78	1192.27134 Da 118.40 s	23	2400.86	593.027	24.7006	215.178	146863	351475	175881	0.0611841	41.758	0.977471	1.9089	0.00598145	0.558902	0.242116	0.941353
1	Mature Leaf	79	948.12313 Da 119.06 s	23	3794.92	304.271	8.01783	53635.2	42823.9	49621	26603.7	51.9438	29.5211	4.42506	3.02284	0.331512	0.0549235	0.137862	0.589713
1	Mature Leaf	80	466.11035 Da 125.74 s	23	1322.21	245.502	18.5676	47835.1	24053.4	16935.5	8493.82	73.8531	15.5101	3.38703	0.470168	0.00484152	0.0924054	0.649976	0.947224
1	Mature Leaf	81	450.11587 Da 127.76 s	23	17589.2	3629.88	20.637	220403	3.95138e+06	1.29647e+07	5.39721e+06	1.67161	29.9353	3.67592	8.6526	4.0505	0.0790941	0.0237908	0.100315
1	Mature Leaf	82	290.07861 Da 141.08 s	23	31509	15125.9	48.0049	6.41527e+07	6.48331e+07	1.56461e+08	6.5318e+07	29.0792	25.8476	3.13526	9.87726	3.61538	0.106665	0.0183353	0.115653
1	Mature Leaf	83	866.20302 Da 142.39 s	23	4142.58	1589.73	38.3754	901551	745493	1.49239e+06	645275	37.6597	25.3524	2.56188	6.35325	2.63343	0.152706	0.0423734	0.165562
1	Mature Leaf	84	386.08436 Da 142.72 s	23	1680.19	451.908	26.8962	123116	67483	67902.8	32408.9	64.4523	18.9644	8.77163	1.14847	14.3809	0.012747	0.388664	0.0127296
1	Mature Leaf	85	326.09812 Da 143.22 s	23	3170.82	435.855	13.7458	0.0175576	0.00529383	189970	57278	9.24233e-06	0	1.427	0.0871849	3.32337	0.36801	0.91787	0.127913
1	Mature Leaf	86	595.14581 Da 146.54 s	23	2881.86	728.022	25.2623	334855	205123	218214	108242	60.5449	22.1469	1.78813	0.546195	0.156757	0.270449	0.610177	0.70849
1	Mature Leaf	87	772.20364 Da 149.24 s	23	6008.91	1541.44	25.6526	924256	882867	1.48454e+06	711937	38.37	30.2525	2.50735	5.58305	2.32879	0.158419	0.0532	0.187523
1	Mature Leaf	88	164.04749 Da 157.17 s	22	1870.29	669.742	35.8095	0.128762	0.0388231	448554	135244	2.8706e-05	0	0.47014	0.300466	1.02675	0.877809	0.752964	0.357418
1	Mature Leaf	89	596.17231 Da 158.94 s	23	1725.68	374.812	21.7197	3567.83	37824.8	137033	54363.2	2.53755	26.8466	0.812677	1.59416	2.20562	0.653865	0.291365	0.19764
1	Mature Leaf	90	578.14166 Da 160.32 s	23	32653.3	14804.7	45.339	4.69967e+07	6.14997e+07	1.68364e+08	6.91117e+07	21.8223	26.4764	1.1093	3.23728	2.57194	0.493014	0.125338	0.169678
1	Mature Leaf	91	866.20296 Da 164.67 s	23	8560.04	1823.57	21.3033	0.130544	0.0393605	3.32541e+06	1.00265e+06	3.92565e-06	0	1.36015	0.0521645	9.2129	0.390773	0.949682	0.0289065
1	Mature Leaf	92	860.21320 Da 166.18 s	23	5311.42	1395.02	26.2645	0.0849604	0.0256165	1.94608e+06	586766	4.36572e-06	0	0.621219	1.58298	2.7293	0.778516	0.293365	0.159432
1	Mature Leaf	93	426.09441 Da 166.48 s	23	8433.19	1140.15	13.5198	0.044051	0.0132819	1.29994e+06	391946	3.3887e-06	1.79109e-14	0.769389	0.0634256	4.78965	0.680975	0.939287	0.0802454
1	Mature Leaf	94	578.14257 Da 166.49 s	23	87522	11527.9	13.1715	38.1479	11.502	1.32893e+08	4.00689e+07	2.87056e-05		1.2297	0.426198	4.14066	0.440401	0.674669	0.0975049
1	Mature Leaf	95	164.04804 Da 171.15 s	23	16787.3	2125.88	12.6636	35201.2	1.30542e+06	4.48562e+06	1.83467e+06	0.778647	28.8636	0.626073	0.225017	1.87619	0.775253	0.80617	0.229078
1	Mature Leaf	96	564.14757 Da 171.24 s	23	20418.4	3500.95	17.1461	0.421123	0.126973	1.22567e+07	3.69553e+06	3.43586e-06	0	0.486045	0.259164	2.07461	0.86783	0.781459	0.209319
1	Mature Leaf	97	282.07378 Da 171.42 s	23	52817.9	9741.06	18.4427	13.0522	3.93539	9.48882e+07	2.86099e+07	1.37554e-05	0	0.714639	0.471955	3.10731	0.716325	0.648999	0.138231
1	Mature Leaf	98	618.06597 Da 172.02 s	23	2172.65	155.324	7.14904	6705.27	8171.1	17469.9	7877.29	27.7362	30.3854	2.05137	3.32924	0.788428	0.219815	0.120454	0.415242
1	Mature Leaf	99	900.13802 Da 172.15 s	23	4162.6	365.845	8.78887	30631.7	42763.8	103174	44905.7	22.8927	29.6023	0.668933	0.573236	0.20049	0.746548	0.596843	0.673059
1	Mature Leaf	100	136.03756 Da 172.62 s	19	6539.18	3170.34	48.4823	6.8165	2.05525	1.00511e+07	3.03051e+06	6.78186e-05	0	1.04889	0.555813	2.84599	0.522099	0.605387	0.152409
1	Mature Leaf	101	298.06820 Da 176.56 s	23	1690.14	476.345	28.1839	0.00587264	0.00177067	226905	68414.4	2.58815e-06	0	0.617849	0.266047	5.15876	0.780781	0.776606	0.072322
1	Mature Leaf	102	1154.26651 Da 177.43 s	23	5556.14	1420.71	25.5701	72695.2	583692	1.9482e+06	797817	3.59718	28.7852	2.03647	0.50886	9.81134	0.222326	0.629282	0.02589
1	Mature Leaf	103	866.20296 Da 177.88 s	23	5426.33	3748.95	69.0881	5.04597e+06	4.00267e+06	8.06392e+06	3.44717e+06	38.4898	24.545	5.04254	17.2527	3.98115	0.0420942	0.00569883	0.102555
1	Mature Leaf	104	1154.27245 Da 177.38 s	23	2942.79	879.4	29.8832	47575.5	219232	726831	295260	6.14348	28.0833	1.87033	0.00965817	9.73308	0.25311	0.990407	0.0262585
1	Mature Leaf	105	610.15202 Da 181.11 s	23	2476.83	1222.93	49.3748	1.2445e+06	651135	468549	240281	72.6482	16.7393	10.3204	8.88944	1.49	0.00883016	0.0225732	0.276635
1	Mature Leaf	106	2610.70757 Da 185.39 s	19	2681.06	1381.26	51.5193	0.21555	0.0649907	1.90789e+06	575250	1.12978e-05	0	0.400714	0.129201	0.511488	0.918617	0.881638	0.506491
1	Mature Leaf	107	246.08860 Da 185.52 s	22	3332.39	794.726	23.8485	2352.81	192050	629338	263665	0.372462	30.3971	8.90833	0.837046	55.0221	0.0123128	0.485785	0.0007013
1	Mature Leaf	108	1160.80638 Da 185.39 s	23	2914.73	494.407	16.9624	0.00858929	0.00258977	244439	73701	3.51388e-06	0	1.04172	1.11538	5.59364	0.52567	0.397617	0.0643436
1	Mature Leaf	109	870.23484 Da 185.43 s	23	8770.98	1312.72	14.9667	0.0595373	0.0179512	1.72325e+06	519578	3.45495e-06	0	0.674264	0.971671	1.95891	0.742997	0.440052	0.220513
1	Mature Leaf	110	290.07813 Da 185.67 s	23	254974	29064.2	11.3989	5.69199e+08	3.35716e+08	3.30811e+08	1.65328e+08	63.2436	21.0489	2.33409	0.0237534	1.7832	0.178623	0.976636	0.23932
1	Mature Leaf	111	1160.30955 Da 185.40 s	23	4857.58	810.701	16.6894	0.160621	0.048429	657236	198164	2.44389e-05	0	0.64984	1.40465	2.72402	0.759306	0.328016	0.159761
1	Mature Leaf	112	450.11566 Da 190.38 s	23	9594.52	2780.75	28.9827	2.93132e+06	2.28947e+06	4.33779e+06	1.89015e+06	40.3257	24.9081	2.37211	0.372025	7.35531	0.173902	0.706935	0.0421721
1	Mature Leaf	113	416.16775 Da 191.95 s	23	7263.84	1095.31	15.0789	1.15913e+06	573624	344917	178061	77.0674	14.3414	6.76174	0.957059	6.04371	0.0226202	0.444716	0.0573416
1	Mature Leaf	114	312.08408 Da 195.73 s	23	3678.98	1307.83	35.5487	0.233854	0.0705097	1.71042e+06	515711	1.36723e-05	0	0.407079	0.851885	2.20082	0.915104	0.480427	0.198051
1	Mature Leaf	115	194.05739 Da 195.81 s	23	2086.68	501.3	24.0238	0.0100964	0.00304418	251301	75770.2	4.01764e-06	0	0.32192	0.0649907	1.93732	0.956983	0.937855	0.222701
1	Mature Leaf	116	2598.62396 Da 202.91 s	21	4229.82	1613.34	38.1419	0.351826	0.106079	2.60285e+06	784789	1.35169e-05	0	5.52349	0.476478	11.472	0.034825	0.646537	0.0195241
1	Mature Leaf	117	866.20355 Da 202.96 s	23	58205.7	5991.4	10.2935	3.27279	0.986784	3.58968e+07	1.08233e+07	9.11721e-06	2.93528e-14	0.904032	0.505678	3.92624	0.59952	0.630948	0.104381
1	Mature Leaf	118	2361.43569 Da 214.63 s	19	1903.35	881.266	46.3007	0.0330446	0.00996332	776630	234163	4.25487e-06	0	0.794868	0.971597	3.21807	0.66492	0.440075	0.132796
1	Mature Leaf	119	1154.76407 Da 214.60 s	23	3358.71	725.546	21.6019	0.0506422	0.0152692	526418	158721	9.62015e-06	3.12748e-14	0.944902	0.0868799	4.19802	0.576569	0.918141	0.095776
1	Mature Leaf	120	1002.22160 Da 214.60 s	23	4745.79	940.078	19.8087	70615.3	264259	814811	339510	7.97529	29.4865	2.39423	0.793221	10.1946	0.171233	0.502109	0.0241864
1	Mature Leaf	121	1154.26991 Da 214.65 s	23	26078.5	4116	15.7831	1.85494	0.559287	1.69414e+07	5.10803e+06	1.09492e-05	4.39785e-14	1.77485	0.00359504	9.61562	0.273398	0.996414	0.0268257
1	Mature Leaf	122	290.07813 Da 214.65 s	23	3745.12	628.406	16.7793	0.091272	0.0275195	394894	119065	2.3113e-05	0	1.77661	0.378297	7.35088	0.273004	0.70309	0.0422132
1	Mature Leaf	123	1442.32587 Da 217.81 s	23	8021.79	2254.61	28.1061	384872	1.44822e+06	4.70493e+06	1.91681e+06	7.56162	28.1324	0.823456	0.156577	2.26552	0.647244	0.8591	0.192621
1	Mature Leaf	124	866.20178 Da 220.94 s	23	7899.5	1624.83	20.5688	0.843373	0.254287	2.64007e+06	796012	3.1945e-05	1.41105e-13	1.08346	0.168132	2.87137	0.505227	0.84983	0.15094
1	Mature Leaf	125	1442.32692 Da 225.67 s	23	33901.2	6549	19.3179	6.30653e+06	1.36666e+07	3.67007e+07	1.58388e+07	14.6639	30.7177	1.90445	0.0619268	6.61683	0.246347	0.940661	0.0498947
1	Mature Leaf	126	470.08777 Da 226.34 s	23	3019.64	411.553	13.6292	39152.5	56218.9	130506	57959.8	23.0773	30.7098	1.19229	0.961385	0.943704	0.456015	0.443328	0.375943
1	Mature Leaf	127	1154.26881 Da 227.54 s	23	8865.65	1658.5	18.7071	303515	842165	2.45247e+06	1.03531e+06	11.013	29.927	1.86829	1.22047	5.26221	0.253523	0.370131	0.0703016
1	Mature Leaf	128	1730.38486 Da 230.22 s	23	6543.5	4757.2	72.7011	4.40094	1.32693	2.26309e+07	6.82348e+06	1.94466e-05	0	0.140712	0.0194073	0.292213	0.998324	0.980853	0.612006
1	Mature Leaf	129	434.12174 Da 233.04 s	23	2471.41	676.041	27.3545	82167	122377	368412	147554	18.2359	25.6782	1.48484	1.69468	5.18777	0.349647	0.274222	0.0717472
1	Mature Leaf	130	1442.32676 Da 236.34 s	23	7450.93	1416.7	19.0137	105537	560607	1.90405e+06	768144	5.25168	27.7227	1.2402	0.763463	4.64707	0.436135	0.513634	0.0836394
1	Mature Leaf	131	1730.38552 Da 238.50 s	23	15823.6	9382.46	59.2939	2.3037e+07	3.10013e+07	6.54845e+07	3.01111e+07	26.0242	31.9322	2.85228	0.237308	9.54726	0.126572	0.797151	0.0271637
1	Mature Leaf	132	434.12159 Da 239.18 s	22	2134.82	692.453	32.4361	142887	130723	311582	128697	31.4404	24.7038	1.12678	0.390748	3.10596	0.484946	0.695544	0.1383
1	Mature Leaf	133	2018.44616 Da 241.11 s	23	17921.7	3945	22.0124	908874	4.90694e+06	1.46885e+07	6.27388e+06	5.82711	31.2409	1.04627	0.316637	2.9199	0.5234	0.742203	0.148191
1	Mature Leaf	134	2306.51328 Da 246.01 s	23	10016.4	2975.24	29.7036	2.21542e+06	3.10275e+06	6.71771e+06	3.07021e+06	24.8001	31.9123	1.72818	0.811333	2.70065	0.284094	0.495272	0.161228
1	Mature Leaf	135	2306.51311 Da 246.00 s	23	4137.4	1321.12	31.9311	96161.2	533900	1.65257e+06	695339	5.49891	30.3343	0.994192	0.278794	2.90906	0.550046	0.767731	0.148799
1	Mature Leaf	136	2594.57108 Da 250.47 s	20	4899.14	2765.26	56.4438	2.09694	0.632251	7.64666e+06	2.30556e+06	2.74229e-05	1.37795e-13	0.612749	0.227643	1.01241	0.78421	0.804232	0.360507
1	Mature Leaf	137	2882.63141 Da 254.03 s	23	2930.08	1279.63	43.6722	6835.72	500080	1.63091e+06	684734	0.417385	30.5283	0.758349	0.399626	1.7071	0.688015	0.690232	0.248229
1	Mature Leaf	138	1730.38566 Da 253.91 s	23	6054.69	1503.1	24.8254	220406	812334	2.05038e+06	940735	9.70618	35.2237	1.45774	0.646621	3.13067	0.358104	0.562651	0.137058
1	Mature Leaf	139	610.15344 Da 255.99 s	23	144448	8665.56	5.99907	6.05049e+06	2.23483e+07	6.91732e+07	2.87606e+07	8.04333	29.3459	1.21882	0.965455	2.42222	0.444875	0.442028	0.180352
1	Mature Leaf	140	866.20218 Da 257.46 s	23	12180.5	1834.59	15.0617	0.150626	0.0454155	3.36573e+06	1.01481e+06	4.47529e-06	1.95662e-14	1.84886	0.623468	8.92738	0.257494	0.573136	0.030522
1	Mature Leaf	141	426.09446 Da 259.43 s	23	4328.25	568.724	13.1398	0.0527642	0.015909	323447	97522.8	1.63131e-05	0	1.41456	2.00537	3.92197	0.372117	0.229363	0.104525
1	Mature Leaf	142	641.13628 Da 259.49 s	23	2238.49	320.324	14.3099	15701.1	28714.1	86376.8	35120.4	15.3815	27.0275	0.345779	0.30998	0.0887159	0.946475	0.746607	0.777795
1	Mature Leaf	143	1156.28266 Da 259.41 s	23	3130.16	618.386	19.7557	0.0163145	0.004919	382401	115298	4.26632e-06	0	0.625607	1.10329	0.653304	0.775566	0.400961	0.455654
1	Mature Leaf	144	578.14214 Da 259.44 s	23	37623.9	4431.51	11.7784	0.781916	0.235756	1.96383e+07	5.92116e+06	3.98159e-06	0	0.535373	0.951892	1.97477	0.835897	0.446382	0.218926
1	Mature Leaf	145	2018.44491 Da 259.68 s	23	3680.7	862.593	23.4355	156463	218320	580394	242564	21.2338	27.6263	1.0045	0.575328	2.03046	0.544661	0.595829	0.213488
1	Mature Leaf	146	2882.63304 Da 261.23 s	23	1803.38	928.872	51.5073	0.0358247	0.0108016	862802	260145	4.15213e-06	0	0.468065	0.780301	0.813847	0.879097	0.507068	0.408339
1	Mature Leaf	147	3746.82253 Da 262.56 s	20	1368.77	1122.61	82.0163	0.311472	0.0939124	1.26025e+06	379981	2.4715e-05	1.0451e-13	1.04545	1.2192	2.63102	0.523809	0.370448	0.165721
1	Mature Leaf	148	3170.69162 Da 262.59 s	22	1967.02	1151.84	58.5576	0.239666	0.0722619	1.32674e+06	400026	1.80643e-05	9.92727e-14	0.535188	1.16352	0.471994	0.836019	0.384684	0.522631
1	Mature Leaf	149	598.18891 Da 263.11 s	23	1872.4	285.075	15.2251	40205.9	31173.4	43325.7	21292.8	48.1326	27.522	3.71432	0.118086	7.39585	0.0775281	0.891026	0.0417984
1	Mature Leaf	150	568.21497 Da 263.29 s	23	4651.48	709.805	15.2598	161283	161229	335859	148334	32.442	27.9628	1.0471	0.140537	0.983141	0.522985	0.872207	0.366953
1	Mature Leaf	151	452.11001 Da 265.52 s	23	5774.2	1368.14	23.6939	37476.7	490449	1.83559e+06	719915	2.00082	26.1453	0.716002	0.0913211	3.39525	0.715433	0.914212	0.124727
1	Mature Leaf	152	464.09499 Da 269.32 s	23	62382.7	6319.63	10.1304	4.36396e+06	1.42047e+07	3.57819e+07	1.63294e+07	10.8703	34.7199	1.12116	1.01106	0.275477	0.487521	0.427815	0.622112
1	Mature Leaf	153	492.19910 Da 274.78 s	23	5760.36	2018.56	35.0423	1.18923e+06	1.27721e+06	2.81776e+06	1.22997e+06	29.6789	28.1008	2.44715	2.12448	8.88427	0.165069	0.214878	0.0307769
1	Mature Leaf	154	1442.32659 Da 278.79 s	23	5823.93	999.949	17.1697	0.150055	0.0452434	999899	301481	1.50071e-05	6.58611e-14	1.43205	1.58131	5.94803	0.366359	0.293665	0.0587363
1	Mature Leaf	155	1154.26764 Da 282.16 s	23	5472.21	1193.66	21.8132	0.392223	0.11826	1.42483e+06	429602	2.75277e-05	0	1.60741	0.0051353	6.69519	0.314433	0.994883	0.0489846
1	Mature Leaf	156	434.08623 Da 283.87 s	23	10445.3	1735.78	16.6179	350497	1.01871e+06	2.67627e+06	1.18844e+06	11.5799	32.9368	0.720976	0.170546	0.0574187	0.712181	0.84791	0.820136
1	Mature Leaf	157	1730.38565 Da 284.47 s	23	4299.39	882.707	20.531	129917	271340	654676	296285	16.5586	33.2178	0.967557	0.571888	1.8773	0.564221	0.597498	0.22896
1	Mature Leaf	158	452.10990 Da 284.85 s	23	2465.95	562.034	22.7918	0.0118877	0.00358428	315882	95242.1	3.76333e-06	1.8427e-14	0.30316	0.150072	0.426243	0.964475	0.864382	0.542661
1	Mature Leaf	159	594.15802 Da 286.20 s	23	41729.9	5065.8	12.1395	1.34202e+07	9.89191e+06	1.30887e+07	6.45185e+06	50.6253	26.56	1.96659	2.63392	0.0949023	0.234632	0.165473	0.770455
1	Mature Leaf	160	1188.31502 Da 286.21 s	23	2820.43	576.4	20.4366	5016.54	116950	327449	148044	1.50889	35.1435	1.00267	1.52663	0.0019477	0.545613	0.303735	0.966507
1	Mature Leaf	161	436.13578 Da 286.74 s	23	3472.42	592.193	17.0542	39354.6	90188.6	310000	121242	11.2649	25.1986	0.946543	0.784764	3.84155	0.575665	0.505347	0.107289
1	Mature Leaf	162	2018.44597 Da 288.21 s	23	3736.59	873.021	23.3641	178414	276847	592820	275879	23.1335	33.37	1.00907	0.49462	0.961147	0.54229	0.636789	0.371922
1	Mature Leaf	163	508.21509 Da 289.59 s	19	257.104	214.116	83.2799	0.00142822	0.000430624	45845.5	13822.9	3.11528e-06	0	1.54845	2.63291	0.111144	0.330776	0.165555	0.752372
1	Mature Leaf	164	2306.51099 Da 291.77 s	22	1833.38	757.318	41.3073	33952.8	175761	540725	227757	5.90815	30.3634	0.567844	0.0254939	0.439443	0.814338	0.974954	0.536725
1	Mature Leaf	165	434.08487 Da 295.90 s	23	20821.7	3995.63	19.1897	888532	5.74103e+06	1.51207e+07	6.92666e+06	5.55011	35.6413	0.856136	0.21455	0.151705	0.627502	0.813965	0.712949
1	Mature Leaf	166	368.14679 Da 297.78 s	23	1794.41	427.621	23.8307	38198.3	71161.2	147232	71194.5	20.5998	36.2524	2.90311	5.09299	10.0948	0.12264	0.0622039	0.0246146
1	Mature Leaf	167	448.10047 Da 300.72 s	23	7125.82	1354.39	19.0067	682568	798172	1.23671e+06	644639	35.5637	35.6348	3.96784	4.04498	1.14906	0.0681938	0.0901737	0.332734
1	Mature Leaf	168	1344.31383 Da 305.09 s	19	2699.37	1365.43	50.5832	0.25626	0.0772654	1.8644e+06	562138	1.37449e-05	7.06441e-14	0.508728	0.0474453	0.110271	0.853304	0.954087	0.753304
1	Mature Leaf	169	511.09546 Da 305.64 s	23	2900.2	218.699	7.54083	0.0108748	0.00327887	47829.4	14421.1	2.27366e-05	8.60539e-14	0.535862	0.256596	0.105845	0.835575	0.78328	0.758098
1	Mature Leaf	170	448.09992 Da 305.11 s	23	123016	13030.4	10.5925	4.82678e+07	5.60348e+07	1.20822e+08	5.38895e+07	28.5457	29.5708	0.869551	0.187503	0.0170305	0.619549	0.834599	0.901258
1	Mature Leaf	171	572.22488 Da 320.40 s	23	2511.89	481.382	19.1642	0.166721	0.0502683	231729	69868.8	7.19467e-05	0	2.13395	4.70612	0.876486	0.206566	0.0708917	0.392145
1	Mature Leaf	172	492.19920 Da 324.37 s	23	14300.9	4315.69	30.1778	6.32162e+06	5.75475e+06	1.17446e+07	5.14029e+06	34.9914	26.7555	5.11432	9.42138	8.1226	0.0408827	0.0201388	0.035823
1	Mature Leaf	173	418.08914 Da 330.83 s	23	3486.64	1272.17	36.4869	473114	508024	1.11791e+06	488479	29.7365	28.141	1.61283	1.05338	2.82305	0.312983	0.41519	0.153753
1	Mature Leaf	174	432.10505 Da 342.31 s	23	16610.5	4747.17	28.5793	8.72939e+06	6.72547e+06	1.24498e+07	5.45407e+06	41.2167	24.8781	1.95863	1.36875	3.61254	0.236089	0.335678	0.115764
1	Mature Leaf	175	452.10959 Da 349.06 s	23	7448.56	1864.42	25.0306	387222	880171	3.07331e+06	1.19467e+06	11.1897	24.8271	0.619478	0.194756	2.08162	0.779685	0.828994	0.208668
1	Mature Leaf	176	452.10964 Da 355.47 s	23	3066.93	908.127	29.6103	0.0345329	0.0104121	824695	248655	4.18735e-06	1.41162e-14	0.436218	0.0850918	1.44546	0.898384	0.919729	0.283083
1	Mature Leaf	177	724.40057 Da 373.82 s	21	6599.03	3678.7	55.746	7.59146e+06	5.84489e+06	7.12395e+06	3.68885e+06	51.5885	28.2067	12.3033	8.0525	10.6662	0.00590053	0.0273188	0.0222992
1	Mature Leaf	178	724.39984 Da 378.42 s	23	5737.9	2585.86	45.0662	204717	2.70706e+06	6.49272e+06	3.18859e+06	3.05664	40.3224	2.67608	6.05139	0.00322053	0.14162	0.0462124	0.956943
1	Mature Leaf	179	436.09963 Da 387.79 s	23	1144.49	187.099	16.3477	15171.6	15793.3	22328.9	11849.1	40.457	34.5211	3.1122	2.37716	0.748356	0.108119	0.188119	0.426545
1	Mature Leaf	180	586.23933 Da 392.37 s	23	1509.78	1018.39	67.4529	104549	408698	939171	454776	10.017	38.5457	1.29151	1.98112	1.90653	0.415985	0.232479	0.225879
1	Mature Leaf	181	494.23549 Da 403.02 s	23	10769	6295.6	58.4604	4.58581e+07	1.86192e+07	3.73131e+06	1.88119e+06	92.4756	4.70369	11.2242	1.41967	0.304197	0.00728895	0.324883	0.605005
1	Mature Leaf	182	448.23026 Da 405.79 s	23	4332.97	1585.25	36.5857	0.302423	0.091184	2.51301e+06	757702	1.20343e-05	0	7.65264	29.8334	0.938797	0.0172603	0.00166235	0.377088
1	Mature Leaf	183	508.25073 Da 407.68 s	23	1894.37	611.488	32.2793	0.127915	0.0385679	373918	112741	3.42094e-05	1.24536e-13	4.76739	23.2396	0.218952	0.0472311	0.00294	0.659526
1	Mature Leaf	184	708.40501 Da 409.84 s	23	3326.66	1358.45	40.8351	103034	477123	1.74346e+06	680968	5.57997	25.654	2.18805	17.8666	2.03933	0.198461	0.005279	0.21264
1	Mature Leaf	185	708.40546 Da 417.76 s	23	4337.07	2485.72	57.3135	484307	1.92922e+06	5.71019e+06	2.42925e+06	7.81834	30.7898	2.19979	10.8729	0.794413	0.19676	0.0151108	0.413599
1	Mature Leaf	186	504.34387 Da 541.40 s	23	5015.24	4374.49	87.224	965928	5.72038e+06	1.82017e+07	7.57345e+06	5.03937	29.6754	3.4377	19.7091	3.8615	0.0898573	0.00425133	0.106594
1	Mature Leaf	187	275.98705 Da 569.75 s	22	2214.69	497.775	22.4761	6080.68	59560.3	241852	91754.9	2.45256	23.9734	1.30227	7.09009	0.23854	0.411904	0.0346971	0.645928
1	Mature Leaf	188	488.34913 Da 589.48 s	23	4727.61	2165.53	45.8061	0.978738	0.2951	4.68953e+06	1.41395e+06	2.08707e-05	7.94384e-14	1.03501	1.04312	2.87387	0.52904	0.418203	0.150797
1	Mature Leaf	189	486.33379 Da 594.09 s	23	2369.19	1501.58	63.3792	0.101482	0.030598	2.25473e+06	679828	4.50084e-06	1.46036e-14	1.26751	1.70572	5.14954	0.425269	0.272426	0.0725062
1	Mature Leaf	190	739.35996 Da 600.18 s	22	2544.69	1776.67	69.8185	566918	1.09546e+06	2.61038e+06	1.18059e+06	17.8428	32.9206	0.577389	0.281859	0.000958445	0.807953	0.765619	0.9765
1	Mature Leaf	191	676.36491 Da 600.18 s	23	25011.6	17963.8	71.8219	6.69733e+07	1.11e+08	2.57581e+08	1.16237e+08	20.6355	32.1891	0.580048	0.174397	0.00626577	0.806171	0.844861	0.939978
1	Mature Leaf	192	475.26883 Da 605.09 s	23	2245.8	3095.39	137.83	1.3182e+06	2.51244e+06	8.19839e+06	3.23901e+06	13.8516	25.5038	0.328891	0.814435	0.000347239	0.954023	0.494113	0.985854
1	Mature Leaf	193	563.32035 Da 608.62 s	23	2651.41	3636.68	137.16	1.47877e+06	3.42333e+06	1.16994e+07	4.58742e+06	11.2214	25.3632	0.374653	1.16121	3.2918e-05	0.932418	0.38529	0.995644
1	Mature Leaf	194	722.37006 Da 608.61 s	23	5617.21	4440.05	79.0438	4.29043e+06	6.38453e+06	1.54185e+07	6.75528e+06	21.769	30.2302	0.425881	0.00765839	0.00224371	0.904428	0.992382	0.964054
1	Mature Leaf	195	488.34951 Da 610.36 s	23	14276.2	13143.9	92.0687	7.19333e+07	7.94538e+07	1.12121e+08	6.04386e+07	39.0827	35.9369	7.10467	11.8674	11.0918	0.0203136	0.01263	0.0207691
1	Mature Leaf	196	488.34950 Da 613.46 s	22	9537.04	6380.97	66.9072	16.1078	4.8567	4.07167e+07	1.22766e+07	3.95607e-05		1.27573	2.78443	3.88171	0.422061	0.153941	0.105896
1	Mature Leaf	197	475.26844 Da 617.24 s	21	742.741	582.624	78.4424	0.0144663	0.00436175	339451	102348	4.26167e-06	1.71476e-14	0.445382	1.17166	0.000857572	0.892933	0.382555	0.977771
1	Mature Leaf	198	477.28455 Da 629.85 s	22	1650.62	2012.6	121.93	771757	1.12752e+06	3.23003e+06	1.31622e+06	19.2853	26.5191	0.29997	0.201071	0.00579797	0.965678	0.824157	0.942257
1	Mature Leaf	199	578.27483 Da 638.87 s	23	5016.42	6898.65	137.521	4.65032e+06	1.2409e+07	4.28567e+07	1.68357e+07	9.7887	25.6363	0.319255	0.805729	0.000446948	0.95809	0.497373	0.983951
1	Mature Leaf	200	514.31324 Da 641.84 s	23	38219.1	22467.8	58.7869	1.29801e+08	1.64577e+08	3.7358e+08	1.64996e+08	25.7858	29.7438	0.718895	0.629919	0.00948136	0.713541	0.570187	0.926214
1	Mature Leaf	201	294.21869 Da 648.34 s	22	1487.58	2249.01	151.186	1.10411	0.332901	5.05806e+06	1.52506e+06	2.18287e-05	0	0.237329	0.274818	0.000623294	0.984869	0.770485	0.981048
1	Mature Leaf	202	514.31280 Da 649.15 s	23	6755	3864.77	57.2135	5.37264e+06	4.72206e+06	9.18101e+06	4.06719e+06	36.9161	26.7845	0.746221	0.323407	0.00518064	0.695802	0.737762	0.945411
1	Mature Leaf	203	477.28485 Da 657.25 s	23	595.489	292.123	49.0559	4475.23	27382.1	81039.4	34915	5.23329	31.8341	0.570777	1.28241	0.284977	0.812378	0.355164	0.616328
1	Mature Leaf	204	472.35420 Da 684.53 s	23	7195.53	6721.8	93.4163	1.03314e+07	1.95548e+07	3.58663e+07	1.85299e+07	22.3635	39.7267	4.90656	10.9108	8.79542	0.04453	0.0150042	0.0313119
1	Mature Leaf	205	578.42928 Da 747.38 s	21	1946.81	2014.28	103.466	757926	1.23669e+06	3.28696e+06	1.39398e+06	18.7379	28.9586	0.369265	0.0600739	0.00254437	0.935145	0.942364	0.961723
1	Mature Leaf	206	378.14905 Da 747.39 s	23	6058.88	8180.14	135.011	1.17108e+07	2.0277e+07	5.50408e+07	2.32503e+07	17.5438	28.9446	0.381026	0.111228	1.35476e-05	0.929134	0.896887	0.997206
1	Mature Leaf	207	278.22403 Da 747.45 s	23	18308.4	17250.8	94.2235	5.82815e+07	9.26988e+07	2.38665e+08	1.02366e+08	19.6269	29.4475	0.395435	0.0248704	0.00345068	0.921491	0.975556	0.955433
1	Mature Leaf	208	280.23953 Da 774.23 s	23	2549.74	1644.05	64.479	583673	977594	2.14439e+06	995162	21.3951	33.6406	0.600155	0.022389	0.00379209	0.792675	0.977957	0.953283
1	Mature Leaf	209	145.93165 Da 783.42 s	21	3665.8	1156.67	31.5531	263759	546155	1.09728e+06	545076	19.3793	38.1745	1.83916	1.72622	0.00933254	0.259509	0.269135	0.926793
1	Mature Leaf	210	592.26702 Da 786.59 s	23	4925.37	704.844	14.3105	34288.7	138936	463116	187062	6.89352	27.6597	0.653818	0.448693	1.14689	0.756643	0.661875	0.333149
1	Mature Leaf	211	620.26168 Da 792.27 s	23	3731.14	564.436	15.1277	0.058013	0.0174916	318587	96057.7	1.82094e-05	7.30822e-14	1.41007	3.95758	4.06664	0.373614	0.0932557	0.0998033
1	Mature Leaf	212	836.52887 Da 802.37 s	23	4087.55	3583.02	87.6569	6.2845e+06	5.86076e+06	7.68936e+06	4.10261e+06	44.9732	32.7325	1.16686	0.603626	0.0354402	0.466999	0.58234	0.858078
1	Mature Leaf	213	340.20645 Da 833.74 s	23	2648.89	256.879	9.69761	30549.2	25305.9	36948	18153.3	45.26	28.7262	1.87854	1.6276	0.800426	0.251461	0.2855	0.411959
1	Mature Leaf	214	610.56261 Da 839.35 s	23	2175.5	145.494	6.68781	260.277	5893.34	20918.4	8416.45	1.22896	27.8057	1.23125	1.86521	2.73205	0.439768	0.24822	0.15926
1	Mature Leaf	215	627.55272 Da 839.89 s	23	2736.57	189.952	6.94126	0.00290068	0.000874587	36081.9	10879.1	8.03915e-06	0	1.37142	1.895	0.942295	0.386816	0.244035	0.376271
1	Mature Leaf	216	982.59043 Da 844.18 s	23	25781.5	1655.69	6.422	2.15034e+06	1.18694e+06	982256	500405	68.644	18.7903	4.85775	0.16414	10.5972	0.0454524	0.853017	0.0225619
1	Mature Leaf	217	1050.57903 Da 844.31 s	23	2382.08	137.638	5.77804	5909.71	5723.22	12450.3	5373.88	32.1879	26.8294	2.76254	4.02508	0.678532	0.133947	0.0908625	0.447588
1	Mature Leaf	218	999.58119 Da 844.38 s	23	18794	926.216	4.92824	123219	336333	743052	359389	14.2241	37.7132	1.41483	1.63151	0.00978312	0.37203	0.284824	0.925053
1	Mature Leaf	219	1054.52264 Da 844.59 s	23	7158.56	396.264	5.53552	118813	67496.3	57325.3	29472.1	67.4543	19.7121	5.72502	0.558283	6.44346	0.032295	0.604165	0.0519952
1	Mature Leaf	220	794.54721 Da 859.07 s	22	946.57	231.621	24.4695	697.479	13078.6	52974.7	20197.8	1.29952	24.3472	0.343117	0.418617	0.268794	0.947699	0.679059	0.626261
1	Mature Leaf	221	474.28890 Da 874.50 s	23	15336.4	1153.9	7.5239	5000.7	412592	1.32669e+06	560972	0.375515	30.9769	1.74795	3.32947	0.575515	0.279496	0.120442	0.482284
1	Mature Leaf	222	622.44307 Da 883.21 s	23	3247.08	545.883	16.8115	16974.9	83011	281390	113406	5.68929	27.624	0.97695	0.893666	8.49065	0.55918	0.465776	0.0332497
1	Mature Leaf	223	831.47951 Da 893.01 s	23	2040.48	251.7	12.3353	4433.72	21817.3	59122.1	26455.6	6.97611	34.0187	0.54294	1.19652	0.195918	0.830901	0.376156	0.676528
1	Mature Leaf	224	713.54003 Da 893.05 s	23	2737.96	386.867	14.1298	0.0492256	0.0148421	149666	45125.9	3.28903e-05	0	1.28721	0.54519	1.48666	0.417628	0.610681	0.277111
1	Mature Leaf	225	776.53802 Da 892.99 s	23	5111.05	635.527	12.4344	240605	163408	188785	95134	56.0342	24.9397	1.54905	1.20215	0.100968	0.330604	0.374727	0.763513
1	Mature Leaf	226	776.53809 Da 899.05 s	23	2050.65	370.575	18.0711	14066.5	46433.8	123842	54952.5	10.1999	33.0914	0.766813	0.429267	1.52491	0.682614	0.672903	0.271739
1	Mature Leaf	227	147.97454 Da 899.18 s	22	1879.14	419.344	22.3158	16359.2	43214.6	158977	61007.4	9.33018	24.2093	0.700298	4.38911	0.40334	0.725749	0.0793308	0.553292
1	Mature Leaf	228	820.53193 Da 907.21 s	23	34716.9	1996.25	5.75008	1.53823	0.463794	3.98502e+06	1.20153e+06	3.86003e-05	0	0.844999	0.00909386	0.772674	0.634173	0.990964	0.419623
1	Mature Leaf	229	892.46355 Da 907.31 s	23	3822.66	276.03	7.22089	0.0188749	0.00569101	76192.7	22973	2.47726e-05	1.08039e-13	0.687039	0.470177	0.687871	0.734513	0.649971	0.444667
1	Mature Leaf	230	837.52240 Da 907.34 s	23	25216.2	1448.72	5.74521	0.212695	0.0641298	2.09879e+06	632810	1.01341e-05	4.43742e-14	0.639964	1.68772	0.0666058	0.765926	0.275363	0.806631
1	Mature Leaf	231	147.97467 Da 916.73 s	23	2227.85	160.261	7.19353	0.0303496	0.00915074	25683.5	7743.87	0.000118167	0	1.29781	0.58292	0.27056	0.41359	0.592167	0.625158
1	Mature Leaf	232	1028.59061 Da 925.91 s	23	2152.84	380.099	17.6557	27629.9	58741.7	119253	59069.3	18.8108	38.1429	0.492715	0.609976	0.982957	0.863591	0.579372	0.366994
1	Mature Leaf	233	1032.53450 Da 925.93 s	23	3615.14	494.227	13.671	137666	96047.1	120170	59354.3	53.393	25.3921	1.01689	0.260459	0.487173	0.538259	0.780543	0.516309
1	Mature Leaf	234	977.59250 Da 925.99 s	23	11033.4	1726.73	15.65	0.476215	0.143584	2.98159e+06	898984	1.59718e-05	0	0.369982	0.585319	1.59364	0.934785	0.591017	0.262483
1	Mature Leaf	235	960.60230 Da 926.00 s	23	11622.7	1584.27	13.6309	1.48879	0.448886	2.50991e+06	756767	5.93163e-05	2.09902e-13	0.638632	1.10703	3.2146	0.766819	0.399923	0.132962
1	Mature Leaf	236	816.50384 Da 931.46 s	23	14973.6	2106.64	14.069	0.632688	0.190763	4.43793e+06	1.33809e+06	1.42564e-05	0	0.480862	0.143348	0.662215	0.871102	0.86989	0.452775
1	Mature Leaf	237	901.48231 Da 933.10 s	23	3056.06	387.158	12.6685	0.0537094	0.016194	149892	45194	3.58321e-05	0	0.9266	1.19037	1.3905	0.58674	0.377725	0.29137
1	Mature Leaf	238	147.97453 Da 946.18 s	22	2540.04	567.929	22.359	444515	177514	26786.8	13522	94.3164	3.57397	11.1426	0.163097	0.00442904	0.00741203	0.853852	0.949518
1	Mature Leaf	239	147.97467 Da 955.33 s	22	2608.06	565.563	21.6852	17683.3	75959.5	302116	114235	5.5295	23.5754	0.228188	0.033584	0.0046326	0.986948	0.96719	0.948373
2	Fruit	11	289.94335 Da 27.51 s	21	2538.82	1308.43	51.5369	1.56339e+06	624836	40834.4	19227.5	97.4546	1.54794	35.888	0.63349	0.000665877	0.000134137	0.562849	0.98025
2	Fruit	12	503.92536 Da 27.35 s	22	742.736	231.603	31.1825	4353.29	13788.3	49302.8	19132.4	8.11332	25.3266	0.617233	1.43358	0.682651	0.781251	0.309813	0.440286
2	Fruit	13	387.94577 Da 27.41 s	23	1763.35	306.599	17.3873	46834.9	28394.4	38636.5	16798.3	54.796	20.7875	2.74205	2.52941	1.12979	0.111487	0.159709	0.328715
2	Fruit	14	273.96574 Da 27.49 s	23	4692.04	736.46	15.6959	331012	162795	128992	57845.5	71.9585	14.5384	4.8349	1.53423	1.9462	0.0316409	0.289636	0.212451
2	Fruit	15	159.98623 Da 27.56 s	23	1301	242.051	18.605	31605.6	18819.6	22951.1	10225.7	57.9317	20.508	4.30067	3.39784	0.164644	0.0417278	0.103101	0.69899
2	Fruit	16	403.92341 Da 27.56 s	23	2022.95	742.941	36.7257	377335	168421	77506.9	35639.1	82.9596	9.56026	4.3418	0.0342831	0.0943059	0.0408115	0.966486	0.769152
2	Fruit	17	129.96667 Da 30.05 s	18	3309.46	1821.09	55.027	2.05444e+06	1.30729e+06	1.4583e+06	687424	58.4854	22.4033	2.91353	0.618196	1.67612	0.0984788	0.570016	0.243028
2	Fruit	18	801.65826 Da 29.88 s	23	1803.87	372.695	20.6608	39191.7	47248.3	100886	44550	27.9785	30.022	6.66222	14.8898	1.97176	0.0143121	0.00471574	0.20985
2	Fruit	19	717.69717 Da 29.90 s	23	2110.57	422.264	20.0071	71916.8	67313.1	112287	52148.2	39.0421	29.4952	5.16521	6.37238	2.36221	0.0269772	0.0327955	0.175218
2	Fruit	20	365.87641 Da 29.91 s	23	2204.66	312.42	14.1709	36446.9	40987	65900.3	32461.6	35.6111	33.7735	6.23737	13.8036	0.0138187	0.0169123	0.0056906	0.910258
2	Fruit	21	465.81180 Da 29.95 s	23	4853.55	703.527	14.4951	358967	215032	198331	96165.4	64.412	20.5698	9.33209	7.85049	0.0110019	0.00593699	0.0211356	0.919882
2	Fruit	22	549.77377 Da 29.95 s	23	3890.26	637.263	16.381	265799	171406	180880	87303.8	59.5056	22.8178	13.1351	12.3952	5.49889	0.00234542	0.00739958	0.0574521
2	Fruit	23	633.73576 Da 29.96 s	23	2592.63	428.893	16.5428	96921	73943	99373.1	47226	49.3754	26.6998	5.12791	4.23362	0.625308	0.0274562	0.0713339	0.459188
2	Fruit	24	381.85040 Da 29.96 s	23	7215.16	960.986	13.319	601084	383465	406458	194930	59.6585	22.5066	8.5072	7.90589	1.73747	0.00758994	0.0208152	0.235544
2	Fruit	25	297.88937 Da 29.96 s	23	7962.34	884.588	11.1096	512748	339355	359272	175296	58.8	23.5661	3.72577	1.89378	0.0253336	0.0579334	0.230373	0.878761
2	Fruit	26	472.08305 Da 30.69 s	22	851.05	263.11	30.9159	37884.9	26867.9	34541.8	16244.6	52.3079	25.0173	2.65583	2.58673	0.420933	0.118877	0.154842	0.540494
2	Fruit	27	146.06991 Da 31.28 s	20	8040.04	3959.89	49.2521	5.15093	1.55306	1.56807e+07	4.72791e+06	3.28488e-05	0	0.938118	1.87758	0.067047	0.56997	0.232676	0.80434
2	Fruit	28	330.09349 Da 30.93 s	23	3664.31	1834.8	50.0723	2.61437e+06	1.46978e+06	1.21872e+06	587539	68.2052	18.4475	11.3499	2.07517	11.5365	0.00350139	0.206544	0.0145578
2	Fruit	29	334.06593 Da 31.06 s	23	2449.75	780.129	31.8452	504622	244432	146213	68757.2	77.5346	12.8893	7.9003	5.43149	0.13074	0.00921828	0.0450455	0.730058
2	Fruit	30	504.16889 Da 30.94 s	23	2014.12	529.075	26.2683	28621.9	83763.7	252099	104408	10.1958	29.2535	0.953823	0.795758	0.935149	0.560806	0.493706	0.370874
2	Fruit	31	314.12059 Da 31.11 s	23	1359.65	354.777	26.0932	117504	57138.2	31555.2	15116.2	78.8304	12.5788	6.4477	0.0586228	2.59323	0.0155529	0.943596	0.158447
2	Fruit	32	488.18520 Da 31.65 s	19	15645.3	9106.2	58.2042	3.65662e+07	2.8192e+07	4.5378e+07	2.02796e+07	44.6233	25.6858	2.21544	2.49862	7.98753	0.168401	0.162406	0.0301069
2	Fruit	33	540.14538 Da 31.79 s	20	525.031	242.396	46.168	0.0026693	0.000804823	58755.9	17715.6	4.54302e-06	2.47667e-14	0.632078	1.00845	0.010508	0.770889	0.419212	0.921693
2	Fruit	34	944.25968 Da 31.76 s	22	1342.51	564.99	42.0846	277752	119037	33755.4	15865.6	89.1639	6.42648	7.1856	0.174775	0.526955	0.0117907	0.843772	0.495219
2	Fruit	35	602.14262 Da 31.60 s	23	3596.27	765.406	21.2833	352854	180255	158593	71142	68.9913	15.9277	2.121	0.265621	0.0425529	0.182323	0.775294	0.843391
2	Fruit	36	475.15606 Da 31.69 s	23	1904.66	825.47	43.3394	487013	242563	170785	79251.6	74.0368	14.4008	6.56078	3.6913	0.643498	0.0148818	0.0901221	0.453039
2	Fruit	37	388.12107 Da 31.76 s	23	8096.7	3356.87	41.4598	7.84705e+06	3.72089e+06	2.3088e+06	1.06062e+06	77.2663	12.5164	8.72241	5.18855	0.000285378	0.00710497	0.0491748	0.98707
2	Fruit	38	342.11597 Da 31.95 s	23	60453.4	17030.5	28.1713	2.03495e+08	9.93595e+07	6.86741e+07	3.15488e+07	74.7679	13.7843	17.0814	13.8163	0.458342	0.00112746	0.00567771	0.523629
2	Fruit	39	782.20554 Da 32.49 s	23	8681.82	4776.83	55.0211	1.59499e+07	7.04887e+06	2.98865e+06	1.3783e+06	84.2192	8.93216	5.92414	0.385346	1.38062	0.0192449	0.695912	0.284509
2	Fruit	40	454.10602 Da 32.49 s	23	4701.74	2018.32	42.927	2.12564e+06	1.15804e+06	1.34889e+06	584264	61.1778	18.1627	2.78364	2.35045	0.00688325	0.108136	0.176276	0.936578
2	Fruit	41	1124.32144 Da 32.50 s	23	3915.23	2900.57	74.0843	6.30482e+06	2.58493e+06	424812	198655	93.6874	3.75703	17.3831	0.681389	0.558337	0.00107324	0.541164	0.483175
2	Fruit	42	342.11574 Da 32.12 s	23	39838	16276.8	40.8574	2.39856e+08	1.0039e+08	2.11948e+07	9.97387e+06	91.881	4.86078	13.3069	0.546772	0.188298	0.00226271	0.605151	0.679506
2	Fruit	43	720.20920 Da 32.32 s	23	5134.39	3685.53	71.7814	1.24423e+07	5.03788e+06	539602	254103	95.8434	2.51765	26.1814	0.591945	0.537426	0.000334152	0.582606	0.491139
2	Fruit	44	440.08860 Da 32.58 s	23	42905.9	14767.8	34.4191	1.64315e+08	7.27029e+07	2.97199e+07	1.37922e+07	84.6832	8.7761	6.84596	1.13628	0.715767	0.0133518	0.381534	0.429979
2	Fruit	45	534.17853 Da 32.90 s	23	50008.5	18810.2	37.614	2.83844e+08	1.19676e+08	2.98042e+07	1.39406e+07	90.4976	5.60953	21.0624	2.78258	3.0586	0.000622975	0.139636	0.130892
2	Fruit	46	290.04019 Da 33.41 s	23	8942.55	1673.75	18.7167	1.93584e+06	1.26001e+06	1.28412e+06	629457	60.1199	23.0965	3.55496	2.13287	0.869674	0.064314	0.199657	0.387034
2	Fruit	47	192.06230 Da 33.77 s	23	152323	12679.9	8.32436	8.06371e+07	4.95322e+07	6.77249e+07	2.95556e+07	54.3516	21.1058	1.68278	0.996234	0.00955623	0.269937	0.423069	0.92531
2	Fruit	48	338.08463 Da 34.04 s	23	650.216	306.704	47.1696	60627	26849.3	12264.5	5605.99	83.1743	9.34722	5.58384	0.365828	0.0182276	0.0222892	0.708089	0.89702
2	Fruit	49	630.10762 Da 34.28 s	23	3437.59	309.638	9.00743	28463.3	29818	66415.6	28198.8	29.9996	27.346	1.16748	2.22263	1.05931	0.449593	0.189538	0.343062
2	Fruit	50	406.10714 Da 34.30 s	23	12513.9	1447.07	11.5637	1.25971e+06	572016	326379	147114	79.4225	11.0249	5.94446	1.64461	0.0168237	0.019081	0.269474	0.901038
2	Fruit	51	422.08235 Da 33.95 s	23	12286.9	1042.04	8.4809	523642	442856	630936	303285	45.3536	28.8617	3.81073	3.13296	1.43262	0.055069	0.117045	0.276479
2	Fruit	52	374.04506 Da 35.45 s	23	3051.43	596.217	19.5389	166139	126713	194152	88008.6	46.1124	25.8191	2.88569	1.94128	3.64347	0.100451	0.223793	0.104884
2	Fruit	53	368.09373 Da 35.22 s	23	3165.86	396.977	12.5393	49042.6	46760.1	104496	43608.7	31.9416	25.9358	0.763918	0.364158	0.0350215	0.68006	0.709144	0.857718
2	Fruit	54	176.03193 Da 35.48 s	23	49599.8	8175.14	16.4822	3.64845e+07	1.98217e+07	2.12134e+07	9.38108e+06	63.2337	18.0282	4.62595	3.13075	4.48744	0.0351547	0.117172	0.0784612
2	Fruit	55	204.02639 Da 36.26 s	23	3287.74	713.142	21.691	121689	141975	376466	152292	24.4279	25.7853	0.830249	0.509791	0.228839	0.63643	0.624482	0.649318
2	Fruit	56	134.02178 Da 36.16 s	23	14255.5	1829.66	12.8348	1.18783e+06	1.19241e+06	2.20773e+06	999194	34.982	29.4551	1.55986	0.772099	0.0026107	0.303514	0.503054	0.960908
2	Fruit	57	332.07435 Da 48.77 s	21	269.018	107.34	39.9008	1813.84	3318.77	9697.96	3950.69	15.7564	27.591	0.948933	0.846115	5.18251	0.563645	0.474566	0.0631012
2	Fruit	58	302.09926 Da 52.58 s	22	224.477	92.9378	41.402	5837.53	2924.94	2215.26	1015.81	72.4907	14.8699	2.93661	0.170761	0.997081	0.0968823	0.84698	0.35657
2	Fruit	59	330.09416 Da 63.02 s	20	211.033	101.147	47.9295	5793.58	3328.78	3741.57	1678.66	60.7602	19.5823	5.45523	6.92575	0.0512291	0.0236058	0.0276104	0.828452
2	Fruit	60	316.07905 Da 65.70 s	23	316.902	172.477	54.4258	16841.9	8650.29	8183.69	3619.87	67.2987	16.2734	4.31034	2.43372	0.544078	0.04151	0.168296	0.488579
2	Fruit	61	376.07818 Da 76.01 s	23	3461.96	687.453	19.8573	235014	196641	271560	131689	46.3928	28.8569	1.96013	0.478863	0.00735611	0.209604	0.641286	0.934441
2	Fruit	62	346.06870 Da 76.09 s	23	23843	4314.15	18.094	3.64051e+06	6.70287e+06	1.5222e+07	6.91433e+06	19.3002	33.5813	1.91616	2.41239	0.219528	0.217947	0.170293	0.655938
2	Fruit	63	466.11068 Da 76.07 s	23	79503.3	14056.6	17.6805	6.80003e+07	7.53262e+07	1.35615e+08	6.33702e+07	33.3965	31.6499	1.51977	0.663497	0.00282769	0.315553	0.549131	0.959318
2	Fruit	64	354.09454 Da 85.42 s	23	6700.68	4709.37	70.282	5.63554e+06	6.03374e+06	1.59414e+07	6.38756e+06	26.1183	24.9164	0.803957	1.7836	0.0250288	0.653498	0.24666	0.879486
2	Fruit	65	307.12582 Da 96.85 s	19	132.359	67.7821	51.2109	1458.05	1276.29	2922.96	1191.29	33.2812	24.3365	0.965348	1.69634	0.0174975	0.554168	0.260667	0.899089
2	Fruit	66	361.04528 Da 96.94 s	20	185.54	81.8777	44.1295	2835.73	2069.6	3512.56	1517.32	44.6692	24.0725	1.44945	1.40826	0.0830346	0.338087	0.315183	0.782921
2	Fruit	67	136.03757 Da 103.21 s	19	2128.8	1180.45	55.4512	0.0518464	0.0156323	1.39345e+06	420141	3.72072e-06	0	0.840327	2.33762	0.0114138	0.629972	0.17755	0.918402
2	Fruit	68	298.06841 Da 103.09 s	23	3262.18	1192.67	36.5605	429971	436679	968594	409755	30.7437	26.9674	2.35107	3.67942	0.982162	0.1507	0.0906042	0.359934
2	Fruit	69	578.14112 Da 105.86 s	23	532.098	314.947	59.1896	60552.3	27203	14472.5	6541.68	80.7097	10.4281	5.00032	1.66683	0.526877	0.0291823	0.265642	0.49525
2	Fruit	70	894.20393 Da 118.63 s	23	1768.89	798.676	45.1514	159351	181676	466401	190309	25.4655	26.0876	1.52733	2.76977	0.930534	0.313237	0.140569	0.371977
2	Fruit	71	948.12344 Da 118.70 s	23	3174.04	569.647	17.9471	0.0217152	0.00654737	324498	97839.9	6.69192e-06	2.53678e-14	0.679029	1.69447	0.370026	0.738161	0.260978	0.565291
2	Fruit	72	650.05536 Da 118.77 s	23	2465.85	195.939	7.94611	0.0108315	0.00326581	38392.2	11575.7	2.82127e-05	1.07207e-13	0.928918	1.9249	0.0542704	0.5754	0.226032	0.823536
2	Fruit	73	298.06866 Da 118.59 s	23	25231.5	6932.27	27.4746	1.021e+07	1.36495e+07	3.73558e+07	1.51716e+07	21.465	26.5428	1.29605	2.77396	0.672542	0.394216	0.140263	0.443518
2	Fruit	74	136.03768 Da 118.59 s	23	9782.49	2381.8	24.3475	1.53814e+06	1.79541e+06	4.11591e+06	1.75781e+06	27.2042	28.3212	3.41868	6.5103	1.51803	0.0700832	0.0313892	0.264008
2	Fruit	75	356.10893 Da 122.26 s	23	1248.09	342.467	27.4393	67439.2	35238.6	33604.3	14982.7	66.7427	16.7632	2.23803	0.441408	0.02167	0.165273	0.662453	0.88779
2	Fruit	76	466.11049 Da 128.03 s	23	4133.73	1038.6	25.1251	18256.1	388422	1.06138e+06	484388	1.69095	35.9346	1.33976	1.03619	0.0646559	0.377181	0.410627	0.807773
2	Fruit	77	450.11589 Da 128.06 s	23	37044.4	6923.83	18.6906	2.37401e+07	1.82018e+07	2.58842e+07	1.20712e+07	47.8396	26.4684	2.00752	0.878616	0.00257018	0.201059	0.462736	0.961213
2	Fruit	78	338.10007 Da 131.71 s	23	1033.47	604.424	58.4849	66119.8	99047.7	295835	117651	18.2674	25.7799	0.865962	2.51376	0.126678	0.613768	0.161072	0.734081
2	Fruit	79	290.07838 Da 141.19 s	23	1047.16	899.921	85.9391	495798	213009	79561	36321.6	86.1719	7.73164	7.54123	1.25228	0.0277879	0.0104056	0.351154	0.873084
2	Fruit	80	866.20286 Da 143.45 s	23	737.323	488.838	66.299	133841	64450.3	51345.5	22678.2	72.2736	13.9915	5.28153	4.12421	0.00100912	0.0255529	0.0746713	0.975689
2	Fruit	81	164.04755 Da 157.38 s	23	342.926	141.084	41.1413	0.00797225	0.00240372	19904.7	6001.48	4.00521e-05	1.46216e-13	1.11881	1.557	1.74712	0.472747	0.285316	0.234397
2	Fruit	82	578.14219 Da 160.51 s	23	1697.52	1405.56	82.8005	1.07006e+06	531810	484055	211877	68.8534	15.2775	3.3641	2.48871	0.0260413	0.0725841	0.163287	0.877096
2	Fruit	83	866.20336 Da 164.82 s	23	6098.63	2782.72	45.6286	5.16903e+06	2.12435e+06	401093	186356	92.7992	4.22837	13.8857	0.624551	0.00909681	0.00201117	0.567024	0.927121
2	Fruit	84	426.09413 Da 166.53 s	23	4014.37	1471.62	36.6587	1.49463e+06	621616	142718	66216.1	91.2836	5.08513	15.4119	2.06124	0.271536	0.00150441	0.208253	0.620968
2	Fruit	85	1156.28574 Da 166.58 s	23	6074.14	3753.93	61.8018	9.03926e+06	3.73805e+06	819952	379392	91.6834	4.8342	22.8565	3.53185	0.767954	0.000493339	0.0968848	0.414554
2	Fruit	86	578.14213 Da 166.63 s	23	41798.2	13809.2	33.0377	1.35457e+08	5.65793e+07	1.35362e+07	6.28848e+06	90.9149	5.30685	32.24	7.41379	0.00369334	0.00018314	0.0239077	0.953514
2	Fruit	87	282.07377 Da 171.48 s	23	1393.36	720.572	51.7146	0.428796	0.129287	519224	156552	8.2584e-05	3.58736e-13	2.05132	1.34565	0.965908	0.19355	0.329003	0.363657
2	Fruit	88	164.04765 Da 171.31 s	23	1532.83	594.822	38.8054	0.0579135	0.0174616	353813	106679	1.63684e-05	0	1.11372	1.7307	1.09878	0.475244	0.255029	0.334909
2	Fruit	89	402.15251 Da 173.09 s	23	498.047	219.426	44.0573	30945.9	12995.8	3610.94	1664.11	89.5507	5.9967	13.7809	1.71948	1.25524	0.00205382	0.256852	0.305385
2	Fruit	90	450.11471 Da 174.67 s	21	350.016	157.215	44.9167	2115.04	7533.28	22678.4	9474.47	8.53065	29.9489	1.07333	0.327169	1.19522	0.495532	0.733059	0.316217
2	Fruit	91	136.03740 Da 176.25 s	23	1467.95	390.522	26.6032	0.00754877	0.00227604	152508	45982.8	4.94976e-06	0	1.28029	0.870764	1.87905	0.40057	0.465558	0.219507
2	Fruit	92	298.06840 Da 176.70 s	23	2375.8	659.594	27.763	38602.1	156194	398890	181312	8.8235	35.1979	3.32372	5.05969	2.12286	0.0745107	0.0515715	0.195376
2	Fruit	93	1002.22221 Da 177.53 s	22	621.703	292.281	47.0129	58462	29146.8	21143	9754.6	73.4401	14.5563	5.99997	3.83598	0.0732553	0.0186428	0.0845205	0.795724
2	Fruit	94	1154.26952 Da 177.55 s	23	3500.76	1701.85	48.6136	1.87971e+06	797893	251301	115619	88.2074	6.72273	11.3277	1.90616	0.346051	0.00352006	0.228632	0.577813
2	Fruit	95	866.20303 Da 178.10 s	22	517.312	299.714	57.9368	45794.5	26007.9	32673.4	14137.9	58.3608	19.2376	2.97024	4.08947	0.0257015	0.0946157	0.0757743	0.877893
2	Fruit	96	1442.32547 Da 181.11 s	23	1846.68	926.165	50.153	553233	238300	87866.3	40280.6	86.2944	7.72246	7.07892	0.626434	0.0757255	0.0122536	0.566141	0.792407
2	Fruit	97	870.23519 Da 185.54 s	23	1582.63	1002.28	63.33	639726	278274	112796	51568.3	85.0109	8.37435	5.37928	0.441372	0.325077	0.0244321	0.662474	0.589269
2	Fruit	98	246.08851 Da 185.61 s	23	1411.32	411.915	29.1864	119653	51416.9	17265.5	7986.09	87.3899	7.23961	11.2416	1.55732	0.486785	0.00359403	0.285256	0.511482
2	Fruit	99	290.07854 Da 185.57 s	23	79956.2	34467.4	43.1079	7.61481e+08	3.15546e+08	7.15202e+07	3.30813e+07	91.4142	4.98415	11.6554	0.933164	0.0118256	0.00325663	0.443749	0.91695
2	Fruit	100	326.05488 Da 186.12 s	23	1974.11	179.935	9.11472	3688.1	11223.6	28912.9	12883.5	11.3128	33.674	2.41123	3.91279	1.04656	0.143616	0.0817342	0.345762
2	Fruit	101	298.06790 Da 188.22 s	21	161.072	53.1613	33.0046	937.361	823.551	1778.57	739.886	34.5134	25.1295	1.28425	2.00602	0.00659552	0.398962	0.215222	0.937914
2	Fruit	102	450.11548 Da 190.55 s	23	2483.39	1147.81	46.2194	819004	353785	137653	62850.1	85.611	8.03421	9.29705	1.67989	0.371691	0.00599689	0.263425	0.564442
2	Fruit	103	416.16732 Da 192.04 s	23	1172.29	422.64	36.0526	107921	50696	34290.5	15384	75.8878	12.6702	3.74018	0.17569	0.468482	0.0574339	0.843042	0.519235
2	Fruit	104	432.19808 Da 193.52 s	20	269.964	222.181	82.3003	30060.4	12686.1	3901.52	1788.74	88.5121	6.5144	7.95314	0.466608	0.0489476	0.00905902	0.648111	0.832242
2	Fruit	105	1730.38543 Da 193.72 s	23	1883.99	872.235	46.2973	493297	223698	119304	54331.5	80.5249	10.6642	5.11556	0.749164	0.00320338	0.0276173	0.512343	0.956703
2	Fruit	106	1442.32592 Da 193.68 s	23	2058.5	809.682	39.3336	450215	210280	122979	56455.4	78.545	11.8447	13.1642	7.4366	0.122298	0.00233112	0.0237513	0.738503
2	Fruit	107	312.08450 Da 195.83 s	23	268.309	98.0406	36.5402	4356.75	3951.13	5822.19	2818.72	42.8016	30.2129	3.16596	2.39149	0.82254	0.0827128	0.172281	0.399396
2	Fruit	108	194.05726 Da 195.97 s	23	307.536	108.338	35.2277	705.215	3835.06	11067.1	4787.21	5.99043	32.3249	4.87386	5.81863	10.977	0.0310379	0.0393695	0.0161412
2	Fruit	109	866.20355 Da 203.06 s	23	33029.3	9715.63	29.4151	6.62104e+07	2.75741e+07	6.36542e+06	2.95649e+06	91.2293	5.12553	12.6411	1.0931	0.702886	0.00260676	0.393738	0.433938
2	Fruit	110	2018.44784 Da 208.24 s	22	1364.31	886.474	64.976	397392	228329	291242	126135	57.7073	19.5249	1.48336	0.424225	0.21487	0.326989	0.672476	0.659316
2	Fruit	111	1442.32607 Da 208.52 s	23	834.635	431.315	51.6771	121233	50642.9	12962.5	5986	90.3406	5.57525	25.224	1.03065	6.78611	0.000371927	0.412325	0.0403895
2	Fruit	112	562.14664 Da 211.43 s	21	243.068	131.252	53.9978	8646.03	4886.44	6153.68	2655.21	58.4203	19.1091	1.19958	0.215741	0.0949731	0.434995	0.811933	0.768366
2	Fruit	113	1002.22128 Da 214.85 s	23	1952.16	707.463	36.24	319785	144018	74346.8	33840.9	81.1366	10.3391	6.10451	1.37071	0.0765779	0.0178531	0.323376	0.791276
2	Fruit	114	1154.26965 Da 214.79 s	23	12172.2	4606.66	37.8459	1.40784e+07	5.79644e+06	1.13792e+06	528341	92.5217	4.38292	16.08	1.07841	0.0285877	0.00133594	0.398008	0.871291
2	Fruit	115	290.07811 Da 214.77 s	23	1581.37	583.523	36.8998	212355	95243	49107.7	22278.6	81.2181	10.2359	3.87795	0.17111	0.000380806	0.0529337	0.846701	0.985064
2	Fruit	116	1442.32639 Da 217.96 s	23	5478.24	2153.38	39.308	3.21032e+06	1.36161e+06	404732	187216	88.8042	6.45352	7.52997	0.232511	0.453449	0.010446	0.799362	0.525776
2	Fruit	117	866.20254 Da 221.11 s	23	6448.48	2546.7	39.4931	4.30419e+06	1.78941e+06	417408	193316	91.1596	5.13976	14.6453	1.61627	0.00399338	0.00173448	0.274467	0.951665
2	Fruit	118	1442.32731 Da 225.80 s	23	13290	5236.83	39.4043	1.77513e+07	7.91083e+06	3.7972e+06	1.73246e+06	82.3783	9.73455	5.74275	1.00628	2.16211e-05	0.0207936	0.419893	0.996441
2	Fruit	119	1154.26801 Da 227.84 s	23	3262.23	1410.59	43.2401	1.28229e+06	537460	144859	66816.9	89.8498	5.83877	10.4732	0.553022	0.504608	0.00435496	0.601964	0.504143
2	Fruit	120	1730.38552 Da 230.57 s	23	3288.35	1394.81	42.4167	1.14621e+06	560555	445404	198872	72.0156	14.3967	5.60174	3.91569	0.0324452	0.0221138	0.0816315	0.862984
2	Fruit	121	434.12132 Da 232.81 s	23	447.383	153.672	34.3491	10246.6	6810.51	11267.8	4771.57	47.6267	22.192	2.42928	3.82565	0.0271608	0.141574	0.0849046	0.874509
2	Fruit	122	1730.38586 Da 235.07 s	23	8088.39	2895.8	35.802	5.75492e+06	2.58663e+06	1.24479e+06	571983	82.2166	9.94337	5.29774	0.742586	0.356304	0.0253623	0.515049	0.572386
2	Fruit	123	2018.44548 Da 236.34 s	22	1514.89	746.912	49.3047	0.0203098	0.00612363	557877	168206	3.64055e-06	0	0.338849	0.849939	0.00222259	0.951849	0.473154	0.963928
2	Fruit	124	1442.32714 Da 236.10 s	23	2162.24	855.91	39.5845	491738	208300	62140.5	28694.7	88.7808	6.44723	8.73362	0.845771	0.0559962	0.00708084	0.474694	0.820812
2	Fruit	125	616.23537 Da 236.95 s	22	343.623	122.78	35.7311	5239.19	4229.77	8919.65	3676.76	37.003	24.01	0.795042	0.397598	0.00196282	0.659355	0.688411	0.9661
2	Fruit	126	476.18794 Da 238.38 s	23	1664.37	550.134	33.0536	180972	84106.5	54262.1	24368.1	76.9328	12.1825	3.31001	0.1385	0.545293	0.0751796	0.873368	0.488115
2	Fruit	127	2018.44682 Da 241.18 s	23	6226.73	2760.69	44.3361	4.89625e+06	2.23549e+06	1.24127e+06	564631	79.7757	11.0269	5.16302	1.08284	0.00525664	0.027005	0.396714	0.944558
2	Fruit	128	866.20247 Da 242.96 s	20	904.211	513.498	56.7896	122918	78969	118609	51159.5	50.892	21.8868	3.00622	2.94338	0.60444	0.0922668	0.128607	0.466428
2	Fruit	129	1154.26718 Da 245.41 s	21	212.761	117.277	55.1213	8577.64	3958.44	2382.17	1077.63	78.2645	11.68	5.04145	0.634081	1.32656	0.0286105	0.562574	0.293235
2	Fruit	130	2306.51563 Da 246.00 s	21	1864.05	1595.93	85.6162	1.50923e+06	774819	696321	311723	68.4288	16.1257	7.43224	3.89713	2.02784	0.0108059	0.0822922	0.204304
2	Fruit	131	2306.51491 Da 246.05 s	23	643.309	414.483	64.4298	74181	50105.9	83568.8	35477.6	47.0244	22.5022	2.22199	2.97635	0.000592918	0.167486	0.12649	0.981363
2	Fruit	132	2594.57279 Da 250.60 s	20	545.393	406.172	74.4732	95087.5	51245.6	52240.3	23297.1	64.5414	17.7428	3.35172	3.34898	0.576901	0.0731678	0.1055	0.476302
2	Fruit	133	508.19397 Da 250.77 s	20	177.311	53.4017	30.1175	893.416	904.149	1938.15	829.912	31.552	27.43	2.03221	2.34541	1.12079	0.196782	0.176775	0.330495
2	Fruit	134	2882.63084 Da 254.26 s	19	367.064	244.822	66.6974	27216	18136.7	28425.2	12252.1	48.9134	22.5471	1.17488	0.247261	0.0446092	0.446182	0.788519	0.839715
2	Fruit	135	610.15287 Da 255.99 s	23	1963.94	961.506	48.958	635491	261927	50293.6	23418.7	92.6663	4.32121	17.6594	1.57558	0.789075	0.00102657	0.281855	0.408576
2	Fruit	136	866.20182 Da 257.39 s	23	4112.35	1737.19	42.2432	1.96044e+06	808703	166995	77414.8	92.1504	4.58346	10.0833	0.0835288	0.34828	0.0048243	0.920915	0.576623
2	Fruit	137	426.09416 Da 259.60 s	23	1227.53	519.533	42.3236	157950	72743	45910.6	20557.1	77.4794	11.8506	3.43566	0.43274	0.0319118	0.0693283	0.667484	0.864101
2	Fruit	138	578.14123 Da 259.57 s	23	10404.7	4419.55	42.4764	1.32041e+07	5.44234e+06	1.07726e+06	500505	92.4569	4.42517	11.8749	0.273555	0.0365966	0.00309469	0.76967	0.854598
2	Fruit	139	2018.44528 Da 259.94 s	23	823.96	445.686	54.0907	113735	57308.5	51146	22676.8	68.9801	15.5941	2.52262	0.448084	0.418204	0.131596	0.658613	0.541767
2	Fruit	140	598.18647 Da 263.11 s	23	1025.62	377.86	36.8421	84286.5	40517.6	30312.8	13549.4	73.5489	13.7034	3.7231	1.32094	0.310725	0.0580268	0.334679	0.597401
2	Fruit	141	568.21508 Da 263.42 s	23	1822.7	1145.02	62.8199	698648	355424	348909	152144	66.6931	16.0997	1.74349	0.169437	0.222517	0.255046	0.848042	0.653794
2	Fruit	142	522.20919 Da 264.61 s	21	220.982	277.382	125.523	6221.6	18288.2	70603.5	26611.2	8.09839	23.445	0.375732	1.05794	0.034856	0.934402	0.40406	0.85805
2	Fruit	143	452.10992 Da 265.71 s	23	1157.77	1145.48	98.9391	702447	377652	408923	179322	63.2055	17.757	2.31533	1.34265	0.13677	0.155122	0.329686	0.724216
2	Fruit	144	464.09503 Da 269.43 s	23	1503.93	790.164	52.54	377859	165534	74031.7	33609.9	83.6173	9.00324	5.06576	0.271795	0.0184849	0.0282796	0.770913	0.8963
2	Fruit	145	492.19903 Da 274.97 s	23	1794.87	1169.53	65.1595	859396	343926	29864	13964.6	96.6417	2.01405	30.8274	0.556901	0.209058	0.000208528	0.599996	0.663594
2	Fruit	146	1442.32703 Da 279.00 s	23	1383.49	657.027	47.4906	252030	120977	91541.7	40780.6	73.3558	13.7097	4.28376	3.25727	0.198431	0.0421125	0.110207	0.671612
2	Fruit	147	1154.26774 Da 282.30 s	23	1824.31	890.13	48.7927	534840	223768	56739.9	26270.2	90.4087	5.56197	11.902	1.46718	1.32747	0.00307542	0.302874	0.293085
2	Fruit	148	1730.38598 Da 284.72 s	21	890.854	476.824	53.5243	122584	65578	70607	30928.7	63.4522	17.6168	2.14843	0.36338	0.224553	0.178133	0.709637	0.652344
2	Fruit	149	452.11016 Da 285.01 s	21	667.871	649.935	97.3144	235774	124143	123659	54775.6	65.596	17.0647	2.57834	1.42282	0.0641835	0.126071	0.31208	0.808459
2	Fruit	150	594.15819 Da 286.33 s	22	820.241	463.678	56.5295	107670	61581.3	79973	34396.2	57.3802	19.3866	1.47873	0.0116236	0.270007	0.328477	0.988466	0.621932
2	Fruit	151	436.13634 Da 286.90 s	23	989.678	325.097	32.8488	66834	30063.1	15536.1	7063.23	81.1387	10.3159	4.15651	0.280292	0.124295	0.0451626	0.764938	0.736476
2	Fruit	152	2018.44668 Da 288.30 s	20	590.727	319.166	54.0294	50316.9	32804.7	46264.9	20456	52.0977	22.4967	2.71244	2.20003	3.98733	0.113956	0.19202	0.0928331
2	Fruit	153	492.19928 Da 287.81 s	21	295.772	166.847	56.4107	16598.1	8280.6	6883.35	3082.66	70.686	15.0974	4.27166	2.74093	0.47561	0.0423907	0.142698	0.516189
2	Fruit	154	434.08477 Da 293.12 s	18	303.254	200.83	66.2252	0.00153449	0.000462666	40332.9	12160.8	3.80456e-06	1.80398e-14	0.412102	0.424576	1.29014	0.914982	0.672269	0.299346
2	Fruit	155	368.14643 Da 297.86 s	23	1080.43	376.679	34.8639	75064	42441.3	51109.9	22328.3	59.4925	19.1452	1.41808	0.289046	0.110552	0.348759	0.758847	0.750825
2	Fruit	156	206.09398 Da 298.00 s	23	525.548	167.457	31.8634	15562.7	8188.54	8330.34	3669.24	65.1349	17.0843	1.64234	0.679525	0.140241	0.280458	0.541987	0.72092
2	Fruit	157	448.09995 Da 305.26 s	23	5274.65	2604.61	49.3799	4.497e+06	1.96155e+06	776151	356929	85.2811	8.31522	15.0335	5.5011	0.424693	0.00161254	0.043948	0.53875
2	Fruit	158	511.09573 Da 305.77 s	19	209.06	126.072	60.3041	7616.37	4551.96	6355.33	2727.25	54.5128	20.3672	1.81549	1.55442	0.0991917	0.238685	0.285802	0.763467
2	Fruit	159	494.21388 Da 311.07 s	22	278.586	125.421	45.0205	7014.23	4461.66	7058.43	2986.92	49.843	21.4251	1.9768	2.22717	0.610581	0.206547	0.189044	0.464276
2	Fruit	160	492.19943 Da 324.46 s	23	744.011	162.093	21.7864	2274.76	7102.93	24024.2	9515.04	8.64962	26.5862	0.81747	2.77888	0.0493887	0.644687	0.139905	0.831502
2	Fruit	161	420.14173 Da 348.21 s	21	249.494	102.715	41.1694	0.0516102	0.0155611	10550.3	3181.04	0.00048918	0	0.835584	1.19128	0.000128965	0.633005	0.36671	0.991307
2	Fruit	162	452.10977 Da 349.27 s	22	1320.28	1341.17	101.582	875843	510965	684397	294304	56.1352	19.8479	2.12014	1.98064	0.199391	0.182457	0.218529	0.670877
2	Fruit	163	452.10985 Da 355.69 s	21	758.657	803.555	105.918	266271	177355	310884	129428	46.1352	21.8934	1.23388	1.09835	0.123905	0.419976	0.392227	0.73687
2	Fruit	164	494.23540 Da 365.95 s	23	3100.62	1293.2	41.7076	783168	453477	633884	268518	55.2674	19.5773	1.87753	1.88477	0.021287	0.225625	0.231649	0.888778
2	Fruit	165	448.22996 Da 395.91 s	23	9705.12	1825.7	18.8118	564628	908318	2.74752e+06	1.094e+06	17.0472	26.0234	0.539427	0.877042	0.146297	0.834936	0.4633	0.715281
2	Fruit	166	448.23015 Da 405.86 s	23	8889.29	2186.13	24.5929	1.62437e+06	1.58379e+06	3.15386e+06	1.37905e+06	33.9952	27.9112	1.65179	2.01621	0.0341502	0.277954	0.213912	0.859476
2	Fruit	167	494.23531 Da 406.00 s	23	3115.59	757.516	24.3137	0.103153	0.0311019	573830	173016	1.79763e-05	0	0.66061	1.44922	0.0170733	0.750978	0.306557	0.900311
2	Fruit	168	508.25105 Da 407.74 s	23	2212.46	352.627	15.9382	11010.6	38630.9	113801	47973.5	8.82174	30.4862	0.970916	0.846866	1.06737	0.550986	0.474288	0.341373
2	Fruit	169	504.34434 Da 523.95 s	20	894.074	2011.72	225.006	0.746572	0.2251	4.04701e+06	1.22022e+06	1.84475e-05	0	0.621266	1.34455	0.0826589	0.778437	0.329252	0.783398
2	Fruit	170	504.34442 Da 528.56 s	19	388.678	401.415	103.277	0.0192906	0.00581633	161134	48583.7	1.19718e-05	5.10867e-14	0.706359	2.05477	0.0476051	0.719248	0.209055	0.834516
2	Fruit	171	275.98720 Da 569.81 s	23	2235.02	197.552	8.83893	0.00165452	0.000498855	39026.9	11767	4.23943e-06	0	2.10652	7.32289	0.196657	0.184586	0.0245448	0.672976
2	Fruit	172	488.34902 Da 589.61 s	22	538.971	503.826	93.4793	0.0103893	0.00313249	253841	76535.9	4.09283e-06	1.62145e-14	0.386012	1.47573	0.0124573	0.92912	0.301143	0.914771
2	Fruit	173	486.33422 Da 597.25 s	21	331.803	241.604	72.8154	13091.5	15546.7	43979	17431.3	22.9392	24.8522	0.400658	0.294102	0.00883462	0.921308	0.755358	0.928175
2	Fruit	174	676.36452 Da 600.24 s	23	2678.6	765.721	28.5866	225512	193700	357488	156467	38.6813	26.6018	1.48726	0.82337	0.265753	0.325739	0.483086	0.624632
2	Fruit	175	488.35019 Da 604.52 s	22	1249.95	2758.78	220.711	1.86442	0.562143	7.61084e+06	2.29476e+06	2.44969e-05	9.78943e-14	0.538027	0.898844	0.0538909	0.835883	0.455571	0.824141
2	Fruit	176	488.34992 Da 610.54 s	23	3587.42	2575.85	71.8023	2.25321	0.67937	6.635e+06	2.00053e+06	3.39595e-05	0	0.27375	0.964351	0.0309345	0.97614	0.433359	0.866172
2	Fruit	177	514.31308 Da 641.91 s	23	1802.18	727.618	40.3744	228858	170160	287380	125006	44.3319	24.5102	1.91727	0.943263	1.33603	0.217731	0.440348	0.291678
2	Fruit	178	634.38456 Da 672.58 s	21	229.404	98.3318	42.8641	7486.95	3773.6	2626.45	1232	74.03	14.6735	14.5693	1.79839	15.8609	0.0017598	0.244387	0.00726182
2	Fruit	179	472.35484 Da 679.91 s	23	361.704	82.9164	22.9238	0.00235969	0.000711472	6875.13	2072.93	3.4322e-05	0	1.08042	0.204146	2.43336	0.491905	0.82078	0.169795
2	Fruit	180	472.35534 Da 688.18 s	20	430.997	375.787	87.1901	0.0488147	0.0147182	141216	42578.1	3.45675e-05	1.16585e-13	0.259921	1.13782	0.00772484	0.980137	0.381109	0.932823
2	Fruit	181	582.53186 Da 737.52 s	21	1781	539.427	30.2878	9628.83	85765.1	281775	115981	3.30429	29.3381	0.493652	0.356568	0.00113157	0.865328	0.713966	0.974256
2	Fruit	182	514.36491 Da 746.42 s	22	497.375	155.226	31.2091	14735.4	7843.74	7587.43	3406.2	66.0105	17.305	3.49729	0.477975	0.53552	0.066676	0.641778	0.491877
2	Fruit	183	278.22400 Da 747.48 s	21	312.638	210.081	67.1964	20962.2	15130.2	23057.6	10292.6	47.6199	24.5682	1.60955	0.642263	0.00327267	0.289358	0.558792	0.956238
2	Fruit	184	524.34642 Da 764.62 s	19	220.666	90.4178	40.975	1218.46	2858.83	7034.35	3146.73	14.7642	33.44	1.08482	0.706519	0.0149638	0.489667	0.530231	0.906635
2	Fruit	185	456.35927 Da 764.57 s	23	672.302	191.776	28.5253	21376.7	13811.2	16519.2	7667.77	56.4089	22.7286	2.00721	0.221283	0.00406348	0.201114	0.80775	0.951244
2	Fruit	186	498.36962 Da 819.94 s	23	1820.66	563.834	30.9687	287064	133518	64877	30661	81.5659	10.797	6.68098	0.0354456	2.70473	0.0142099	0.965376	0.151154
2	Fruit	187	828.66514 Da 820.10 s	23	970.065	277.711	28.628	40927.8	24833	32346.7	14249.8	55.8554	20.9023	2.62407	0.787715	2.84123	0.12176	0.496857	0.142851
2	Fruit	188	340.20634 Da 835.46 s	23	2961.28	277.558	9.37292	17840.4	26318.8	60089	26537.6	22.893	31.1877	3.82059	1.03072	14.2587	0.0547488	0.412302	0.00922286
2	Fruit	189	610.56265 Da 842.06 s	23	2149.13	117.995	5.49037	0.00045952	0.000138551	13922.9	4197.91	3.30046e-06	0	0.658826	1.35914	1.41438	0.752222	0.325958	0.279255
2	Fruit	190	627.55268 Da 842.77 s	23	2993.3	170.759	5.70472	0.00611072	0.00184245	29158.8	8791.69	2.09567e-05	0	0.944982	0.617119	2.82679	0.565948	0.570526	0.143699
2	Fruit	191	982.58916 Da 844.48 s	23	3278.19	1764.75	53.833	1.14469e+06	1.06781e+06	1.99565e+06	885826	36.4511	27.9947	1.43823	0.854466	0.04014	0.341859	0.471488	0.847826
2	Fruit	192	999.58010 Da 844.57 s	23	3412.83	1762.63	51.6471	1.38465e+06	1.1255e+06	1.78998e+06	815697	43.6161	26.9667	1.91245	1.05557	0.0766591	0.218671	0.404771	0.791168
2	Fruit	193	1054.52151 Da 844.69 s	23	1953.33	950.166	48.6434	399183	328383	524861	239547	43.1996	27.188	1.61135	0.565128	0.0237832	0.288859	0.595852	0.882494
2	Fruit	194	474.28867 Da 875.88 s	23	12450.3	928.96	7.46133	789328	383672	215782	102975	78.5315	12.6642	18.4746	10.2301	0.112551	0.000903747	0.0116595	0.748678
2	Fruit	195	622.44271 Da 883.60 s	23	6209.53	1204.71	19.401	0.0567376	0.017107	1.45132e+06	437591	3.90937e-06	0	0.335468	0.283197	0.124792	0.953323	0.76291	0.735974
2	Fruit	196	713.53637 Da 893.41 s	22	2493.34	614.204	24.6338	0.0241438	0.00727963	377247	113744	6.4e-06	0	0.13447	0.977658	0.0224365	0.998706	0.429024	0.88584
2	Fruit	197	831.47921 Da 893.41 s	23	3169.7	351.397	11.0861	0.00351977	0.00106125	123480	37230.5	2.85049e-06	0	0.215334	0.199591	0.117035	0.990197	0.824291	0.743937
2	Fruit	198	776.53783 Da 893.42 s	23	7626.63	811.673	10.6426	0.0407182	0.012277	658813	198640	6.18054e-06	2.49898e-14	0.360809	0.182929	0.00369025	0.941754	0.837304	0.953533
2	Fruit	199	759.54780 Da 893.52 s	23	3945.82	498.164	12.6251	0.0776824	0.0234221	248168	74825.3	3.13024e-05	0	0.209169	0.0669124	0.169561	0.991258	0.935965	0.694808
2	Fruit	200	147.97445 Da 897.78 s	23	2104.82	159.138	7.56063	0.00575343	0.00173473	25324.8	7635.7	2.27186e-05	0	2.56174	0.474988	15.2348	0.127685	0.643434	0.00795468
2	Fruit	201	892.46323 Da 907.66 s	23	853.538	501.156	58.7151	68661.6	88479	186396	83636	26.92	31.185	1.48891	0.807675	0.459193	0.325212	0.489085	0.523258
2	Fruit	202	820.53184 Da 907.73 s	23	3936.63	2223.14	56.4732	1.6463e+06	1.76761e+06	3.39038e+06	1.53331e+06	32.6863	30.0896	1.43636	0.644455	0.173131	0.342493	0.557784	0.691817
2	Fruit	203	837.52194 Da 907.86 s	23	3462.3	2065.49	59.6567	1.30579e+06	1.53728e+06	3.04318e+06	1.38153e+06	30.0253	31.0403	1.48143	0.832776	0.0512119	0.327609	0.479538	0.82848
2	Fruit	204	147.97450 Da 918.31 s	23	2356.76	236.559	10.0375	0.00195384	0.000589104	55960.4	16872.7	3.49146e-06	0	0.394559	1.05277	0.0166324	0.924601	0.40561	0.901599
2	Fruit	205	1045.58113 Da 926.47 s	21	631.519	337.36	53.4204	32520.5	37706.8	81969.8	35713.4	28.4046	29.1644	1.18141	0.688252	0.00250048	0.443196	0.538148	0.961742
2	Fruit	206	1028.59001 Da 926.56 s	22	630.714	334.483	53.0325	62455.7	40489.3	51250.9	23397.6	54.9271	22.6951	2.77179	1.43753	0.0401422	0.109077	0.308986	0.847821
2	Fruit	207	1032.53293 Da 926.43 s	23	1307.46	594.18	45.4455	163458	124150	192500	86783.7	45.9206	25.635	2.557	1.97344	0.0756608	0.128151	0.219479	0.792493
2	Fruit	208	960.60159 Da 926.51 s	23	3411.05	1665.67	48.8316	1.25945e+06	981672	1.54976e+06	699606	44.8329	26.087	1.87263	0.818265	0.200224	0.226623	0.485027	0.670241
2	Fruit	209	977.59137 Da 926.52 s	23	3244	1709.23	52.689	1.22209e+06	1.03736e+06	1.74903e+06	789185	41.1323	27.3415	1.5847	0.733611	0.186231	0.296333	0.518772	0.681147
2	Fruit	210	901.48186 Da 934.60 s	22	634.379	683.333	107.717	0.152616	0.0460154	466945	140789	3.26839e-05	0	0.82148	0.0457482	0.788144	0.642087	0.955612	0.408837
2	Fruit	211	816.50369 Da 934.94 s	23	2805.88	3595.42	128.139	3.30928	0.997785	1.2927e+07	3.89765e+06	2.55997e-05	0	0.73577	0.0767919	0.814793	0.699096	0.926978	0.40149
2	Fruit	212	147.97449 Da 953.21 s	23	2654.53	168.79	6.35857	0.00365493	0.001102	28490.1	8590.08	1.28288e-05	0	0.886258	0.194408	0.702428	0.601172	0.828309	0.43408
2	Internode	11	159.98623 Da 27.56 s	20	2227.87	694.034	31.1524	35987.6	161591	447582	200316	7.44206	33.0341	0.56912	0.384244	0.0878051	0.803645	0.699471	0.7789
2	Internode	12	503.92536 Da 27.35 s	21	3063.46	1012.1	33.0376	288194	376245	748795	351819	27.7914	32.3924	0.796615	0.0909897	0.0616201	0.656124	0.914504	0.813826
2	Internode	13	387.94577 Da 27.41 s	21	4822.1	1075.76	22.3089	147574	402611	1.01724e+06	463546	12.6693	33.6121	0.702647	0.0862699	0.195457	0.715392	0.918682	0.676881
2	Internode	14	273.96574 Da 27.49 s	21	9217.33	1775.55	19.2632	109997	1.06977e+06	3.04853e+06	1.37343e+06	3.48253	33.7509	0.776064	0.220747	0.164701	0.668783	0.809338	0.701649
2	Internode	15	289.94335 Da 27.51 s	21	922.672	275.791	29.8905	32835.4	27039.7	43582.3	20230.5	42.9683	26.9603	1.9483	1.38064	0.00184131	0.238497	0.333114	0.967434
2	Internode	16	403.92341 Da 27.56 s	21	841.887	339.105	40.2792	57274.8	39747.7	55186.5	25574.4	50.9284	23.9043	1.59407	0.332306	0.0113874	0.317432	0.73198	0.919167
2	Internode	17	801.65826 Da 29.88 s	17	1040.88	620.581	59.6207	260401	143217	115979	56433.4	69.1856	17.4773	9.13663	1.55853	9.34798	0.0119454	0.297802	0.028184
2	Internode	18	717.69717 Da 29.90 s	20	1444.21	660.931	45.7642	356430	173668	85758.4	42580.4	80.6059	11.7789	4.86447	1.48457	0.843364	0.0461878	0.311814	0.400568
2	Internode	19	129.96667 Da 30.05 s	20	3059.17	1005.54	32.8696	359825	346888	645285	294963	35.7996	28.5173	1.88809	0.695605	1.88683	0.249922	0.541337	0.227948
2	Internode	20	365.87641 Da 29.91 s	21	2628.67	432.314	16.4461	144851	89138	73369.3	37949	66.3783	20.9163	5.35511	0.843166	3.13461	0.0379164	0.483565	0.136862
2	Internode	21	465.81180 Da 29.95 s	21	3294.97	1104.7	33.5269	914466	451015	249236	122381	78.5825	12.6922	3.54031	0.334184	0.298586	0.0861589	0.730768	0.608259
2	Internode	22	549.77377 Da 29.95 s	21	2740.76	969.107	35.3591	710513	324617	118835	58356.5	85.6713	8.65986	5.95741	0.652776	0.254996	0.0303365	0.559909	0.635043
2	Internode	23	633.73576 Da 29.96 s	21	1824.62	744.122	40.7823	431689	218653	129053	63850.4	76.9853	13.7521	2.83061	0.111665	0.0300406	0.129532	0.896512	0.869196
2	Internode	24	381.85040 Da 29.96 s	21	5253.18	1742.16	33.1639	2.62218e+06	1.21686e+06	453215	225429	85.2632	9.09182	4.26165	0.0536951	0.070867	0.0602225	0.94826	0.800708
2	Internode	25	297.88937 Da 29.96 s	21	5691.92	1787.44	31.4032	2.69362e+06	1.24429e+06	454175	225550	85.5716	8.8852	6.14456	0.543899	0.148904	0.0284135	0.611328	0.715458
2	Internode	26	588.13127 Da 30.61 s	17	1228.21	685.017	55.7735	243801	177799	226695	110028	51.8179	25.5999	1.45398	1.81957	0.0268509	0.357988	0.254829	0.876257
2	Internode	27	472.08305 Da 30.69 s	21	1779.28	609.811	34.2729	300506	145071	69958.3	34609.3	81.116	11.4151	6.77617	1.70878	0.125732	0.0230475	0.271932	0.737364
2	Internode	28	634.13521 Da 30.56 s	21	3773.48	1303.14	34.5341	825288	561994	770867	356230	51.7048	23.4742	1.69613	1.11704	0.0264772	0.291558	0.397161	0.877112
2	Internode	29	330.09349 Da 30.93 s	20	2426.42	1857.76	76.564	2.01442e+06	1.08386e+06	946517	446009	68.0332	17.0647	4.68226	4.36617	2.06509	0.0499019	0.0799951	0.210207
2	Internode	30	146.06991 Da 31.28 s	20	3685.45	2061.45	55.9348	1.88564e+06	1.21655e+06	1.81084e+06	800594	51.0118	21.7742	4.96268	14.9795	4.79197	0.0443439	0.00773619	0.0801919
2	Internode	31	334.06593 Da 31.06 s	21	2064.8	679.946	32.9303	234280	185900	246617	121526	48.7173	27.6239	1.12128	0.0811749	0.636658	0.483578	0.923223	0.461121
2	Internode	32	504.16889 Da 30.94 s	21	17811.3	5720.93	32.1197	1.71399e+07	1.17206e+07	1.47084e+07	7.00615e+06	53.8173	23.923	2.3466	1.37814	0.000795947	0.17809	0.333651	0.978584
2	Internode	33	314.12059 Da 31.11 s	21	1194.1	884.265	74.0531	372428	224258	291138	130481	56.1252	20.4391	1.71515	1.90514	0.311588	0.287043	0.242634	0.600778
2	Internode	34	846.28486 Da 31.27 s	21	3430.35	1245.37	36.3045	610053	530777	910648	419137	40.1166	27.5059	1.86948	2.07735	0.0771004	0.2536	0.220452	0.792381
2	Internode	35	488.18520 Da 31.65 s	18	21478.1	15829.8	73.7022	1.48059e+08	7.22636e+07	4.54805e+07	2.15925e+07	76.5006	13.0495	4.5279	0.608277	0.0281957	0.0533812	0.580164	0.87323
2	Internode	36	489.17112 Da 31.60 s	18	9345.75	4067.46	43.522	1.06891e+07	4.38657e+06	93793.5	46789.6	99.1302	0.558208	227.484	1.03139	7.63922	4.99696e-06	0.421683	0.0396503
2	Internode	37	350.09484 Da 31.96 s	19	313.824	109.082	34.7589	8649.9	4818.17	3726.83	1849.12	69.8884	17.6961	15.9802	10.2881	0.117931	0.00330647	0.0168979	0.745258
2	Internode	38	475.15606 Da 31.69 s	20	3309.12	850.382	25.6981	14270.6	193810	709494	287643	1.97171	26.7333	0.390233	2.03207	0.0190677	0.915633	0.226	0.895561
2	Internode	39	882.26071 Da 31.86 s	19	2224.62	881.318	39.6166	519161	343951	334786	170855	60.7955	23.423	1.78596	0.100629	0.000334182	0.271019	0.906053	0.986122
2	Internode	40	602.14262 Da 31.60 s	21	5932.48	1322.19	22.2873	221057	583602	1.53598e+06	685700	12.5812	32.2929	1.23267	0.280941	1.91998	0.436327	0.76625	0.224482
2	Internode	41	944.25968 Da 31.76 s	21	2792.62	473.281	16.9476	22000.4	85304.3	203512	97361.8	9.75575	37.1835	1.47231	1.503	0.320035	0.352318	0.308238	0.59603
2	Internode	42	540.14538 Da 31.79 s	21	5424.78	1552.06	28.6106	1.87866e+06	1.0496e+06	771300	388466	70.8939	17.5927	3.10827	0.0955187	0.498003	0.109603	0.91052	0.511891
2	Internode	43	1026.34540 Da 31.79 s	21	3878.3	887.001	22.8709	55964.1	238432	732791	312613	7.09524	29.8942	0.683217	0.257868	0.231477	0.728034	0.782377	0.650747
2	Internode	44	388.12107 Da 31.76 s	21	14326	2030.21	14.1715	0.16723	0.0528827	4.12175e+06	1.30341e+06	4.05726e-06	0	0.448461	0.29829	0.52014	0.881574	0.754429	0.503085
2	Internode	45	342.11597 Da 31.95 s	21	80725.8	8046.33	9.96749	1.40528e+07	2.22802e+07	5.1016e+07	2.31708e+07	21.5968	31.8268	1.18393	0.366228	0.709642	0.456302	0.710515	0.437989
2	Internode	46	1466.42989 Da 32.44 s	20	1744.59	737.354	42.2651	143864	207886	409255	196180	26.0097	34.0677	1.18159	0.534631	0.273509	0.457288	0.616007	0.623327
2	Internode	47	1466.43509 Da 32.47 s	20	3573.8	1011.44	28.3015	314463	308733	674406	291808	31.8002	26.5628	5.759	1.43164	13.918	0.0325796	0.322416	0.0135613
2	Internode	48	1808.54308 Da 32.46 s	21	1868.15	504.746	27.0184	105879	86614.3	143175	65748	42.5125	26.5762	1.12733	0.390266	0.102994	0.480862	0.695833	0.761246
2	Internode	49	782.20554 Da 32.49 s	21	17808.7	3321.3	18.6498	2.41531	0.763787	1.1031e+07	3.48832e+06	2.18955e-05	9.55187e-14	0.636465	0.521435	0.873214	0.758834	0.622754	0.392963
2	Internode	50	454.10602 Da 32.49 s	21	5117.28	707.578	13.8272	241285	154813	209186	95017.9	53.5627	21.9964	1.70859	0.164791	0.37108	0.288589	0.852496	0.56903
2	Internode	51	1124.32144 Da 32.50 s	21	9810.91	1625.27	16.5659	529134	1.03444e+06	2.15333e+06	1.0452e+06	19.7257	36.3796	1.19923	0.958648	0.535189	0.449916	0.444206	0.497264
2	Internode	52	342.11574 Da 32.12 s	21	109992	20679.4	18.8009	4.12642e+08	1.85052e+08	5.01786e+07	2.50949e+07	89.1581	6.81896	11.7316	0.921677	0.534573	0.00677645	0.456302	0.4975
2	Internode	53	720.20920 Da 32.32 s	21	26489.3	6981.52	26.356	3.57201e+07	1.95052e+07	1.4588e+07	7.20871e+06	71.0026	16.9836	2.94825	0.355358	0.0135181	0.120526	0.717296	0.911966
2	Internode	54	440.08860 Da 32.58 s	21	56808.5	11771.2	20.7208	123.829	39.1582	1.3856e+08	4.38165e+07	8.93685e-05	0	0.874597	0.63463	0.500657	0.609855	0.568047	0.510819
2	Internode	55	1062.32381 Da 32.37 s	21	8082.61	2137.61	26.447	3.53049e+06	1.82799e+06	1.16227e+06	575307	75.2327	14.7349	3.12564	0.0898358	0.00211152	0.1085	0.915523	0.965128
2	Internode	56	534.17853 Da 32.90 s	21	49654.1	10591.8	21.3311	7.86735e+07	4.17837e+07	3.06809e+07	1.4956e+07	71.9436	16.1009	3.50062	0.285762	0.0311433	0.088006	0.762939	0.866846
2	Internode	57	290.04019 Da 33.41 s	21	2966.39	815.522	27.4921	0.295162	0.0933385	665077	210316	4.43802e-05	0	1.26228	0.424313	1.31202	0.4247	0.675757	0.303877
2	Internode	58	192.06230 Da 33.77 s	21	32954	8663.3	26.2891	5.52344e+07	3.19315e+07	2.6539e+07	1.32114e+07	67.5457	19.0371	4.53816	1.82791	0.702136	0.0531397	0.253603	0.440271
2	Internode	59	422.08235 Da 33.95 s	20	2707.14	1080.92	39.9286	675412	524718	612596	314071	52.4385	27.7628	1.83741	0.206105	0.0596166	0.260107	0.820329	0.816806
2	Internode	60	338.08463 Da 34.04 s	21	814.848	197.603	24.2503	26702.3	13387.8	8474.11	4100.61	75.9097	13.8129	5.63685	0.582963	0.900655	0.0340767	0.592146	0.386186
2	Internode	61	630.10762 Da 34.28 s	21	456.282	174.297	38.1994	15674.1	11847	15783.9	7639.79	49.8254	26.3232	2.47895	1.26421	0.038973	0.162635	0.359472	0.851277
2	Internode	62	406.10714 Da 34.30 s	21	4170.89	692.404	16.6009	163277	162642	313128	142227	34.2727	28.6231	1.42901	0.958803	0.748125	0.365897	0.444156	0.426612
2	Internode	63	192.02881 Da 36.24 s	18	3371.81	1793.64	53.1953	1.02589e+06	1.03179e+06	2.1438e+06	948282	32.3656	27.6702	0.752816	0.107739	0.264782	0.683321	0.899891	0.628783
2	Internode	64	406.03679 Da 36.21 s	21	3686.84	980.127	26.5845	378323	394654	621044	308841	37.8563	32.415	1.26276	0.0979824	0.0209414	0.424518	0.908363	0.890591
2	Internode	65	134.02178 Da 36.16 s	21	1715.67	530.048	30.8946	270605	134737	65451.1	33195.3	80.5237	12.2503	4.66644	0.209027	0.0910073	0.0502437	0.818119	0.775045
2	Internode	66	296.11063 Da 47.11 s	19	226.335	94.9369	41.9452	2238.27	2918.43	6718.69	2973.8	24.9892	29.516	0.991661	0.760957	0.209772	0.54608	0.514621	0.666163
2	Internode	67	376.13628 Da 47.88 s	21	2124.84	437.005	20.5665	0.00868776	0.00274731	190974	60391.2	4.54919e-06	0	0.476548	0.344645	0.01621	0.86407	0.724069	0.90365
2	Internode	68	332.07435 Da 48.77 s	21	2012.72	519.491	25.8104	151757	87124.7	89480.9	41885.7	62.9076	19.234	3.56326	1.86758	4.85975	0.0851151	0.247883	0.0786484
2	Internode	69	328.11472 Da 49.98 s	21	2653.81	411.933	15.5223	0.0391635	0.0123846	169689	53660.4	2.30795e-05	9.70222e-14	0.580341	0.142367	0.0905301	0.796178	0.870697	0.775614
2	Internode	70	302.09926 Da 52.58 s	21	4730.79	750.423	15.8625	0.0196576	0.00621627	563134	178079	3.49074e-06	0	0.503247	0.94524	0.030159	0.846975	0.44854	0.868942
2	Internode	71	332.10912 Da 60.01 s	18	1981.15	963.54	48.6355	529067	326818	355726	169696	59.7956	21.3434	3.60438	2.99677	0.648148	0.0832884	0.139502	0.457334
2	Internode	72	330.09416 Da 63.02 s	21	6048.11	1232.42	20.3769	104382	586246	1.42153e+06	685719	6.8406	38.0558	1.28036	0.573925	0.0255201	0.417787	0.596509	0.879331
2	Internode	73	316.07905 Da 65.70 s	21	2769.27	599.349	21.6429	43576.6	108803	316465	134991	12.1032	29.3937	1.51464	3.49781	4.00169	0.339656	0.112168	0.101884
2	Internode	74	376.07818 Da 76.01 s	21	820.214	219.707	26.7865	0.00457673	0.00144729	48271	15264.6	9.48133e-06	4.26333e-14	1.85607	5.193	6.18429	0.256294	0.060202	0.0553762
2	Internode	75	346.06870 Da 76.09 s	21	4939.82	1461.76	29.5913	0.0801555	0.0253474	2.13673e+06	675693	3.75132e-06	2.17932e-14	1.14428	4.3484	2.69706	0.47335	0.0805151	0.161456
2	Internode	76	466.11068 Da 76.07 s	21	15002.6	4572.33	30.4769	0.991575	0.313564	2.09062e+07	6.61113e+06	4.74297e-06	0	1.62586	5.368	5.33429	0.309063	0.0569101	0.0689411
2	Internode	77	576.12602 Da 81.57 s	21	388.904	142.381	36.6108	0.00562633	0.0017792	20272.3	6410.66	2.77538e-05	0	1.05406	0.241825	1.24244	0.514943	0.793873	0.315691
2	Internode	78	354.09454 Da 85.42 s	21	6535.09	2385.62	36.5048	4.68739e+06	2.80769e+06	2.16673e+06	1.12407e+06	68.3879	19.8888	2.81509	0.37437	0.455337	0.130788	0.705494	0.529749
2	Internode	79	307.12582 Da 96.85 s	21	345.011	96.0952	27.8528	0.000236363	7.47446e-05	9234.28	2920.14	2.55963e-06	1.39287e-14	0.282567	0.760362	0.111776	0.966182	0.514856	0.751699
2	Internode	80	361.04528 Da 96.94 s	21	506.756	108.802	21.4703	0.00267814	0.000846902	11837.8	3743.45	2.26235e-05	8.69226e-14	0.59573	0.977737	0.688066	0.785929	0.438135	0.444607
2	Internode	81	136.03757 Da 103.21 s	19	1892.57	711.837	37.6121	0.0223245	0.00705963	506712	160236	4.40576e-06	0	1.27539	3.64855	1.25899	0.419675	0.105419	0.312816
2	Internode	82	298.06841 Da 103.09 s	21	2399.99	632.488	26.3537	73043.9	121367	326502	139595	18.2817	28.668	1.96388	4.07085	3.7189	0.235655	0.0892887	0.111713
2	Internode	83	340.07907 Da 105.76 s	21	42432	9347.67	22.0298	5.54342e+07	3.10642e+07	2.77393e+07	1.33068e+07	66.6488	18.3016	4.47097	1.46472	1.94283	0.0547497	0.315731	0.22214
2	Internode	84	578.14112 Da 105.86 s	21	3056.76	763.924	24.9913	575579	293783	150291	77018.1	79.295	13.1985	5.16063	2.43595	0.120767	0.0409268	0.182567	0.742355
2	Internode	85	894.20393 Da 118.63 s	19	926.472	427.641	46.158	6623.93	51563	176517	73020.4	3.61686	28.0439	1.16517	2.5793	3.11766	0.464276	0.169958	0.13771
2	Internode	86	948.12344 Da 118.70 s	21	2387.17	495.527	20.7579	12305.6	75705.5	233792	100536	5.00027	30.5698	1.54381	2.53819	3.72734	0.331271	0.173446	0.1114
2	Internode	87	650.05536 Da 118.77 s	21	2178.77	152.967	7.02079	0.000997643	0.000315482	23398.9	7399.37	4.26364e-06	0	0.575417	0.960479	1.23733	0.799456	0.443618	0.316586
2	Internode	88	298.06866 Da 118.59 s	21	18829.9	4313.02	22.9052	3.00975e+06	5.72979e+06	1.5623e+07	6.71841e+06	16.1531	29.3728	1.22363	2.06271	1.08933	0.439952	0.222225	0.34443
2	Internode	89	136.03768 Da 118.59 s	21	7801.73	1259.34	16.1419	177934	497044	1.41371e+06	612293	11.1793	30.4976	1.41971	2.47401	1.51645	0.368898	0.179095	0.272914
2	Internode	90	356.10893 Da 122.26 s	21	2796.3	646.374	23.1153	402916	207290	110664	56578.8	78.4525	13.6513	4.07412	0.449119	0.39087	0.0657919	0.661636	0.559264
2	Internode	91	466.11049 Da 128.03 s	21	1234.75	302.184	24.4732	13408.5	26886.5	77860	32828.8	14.6913	28.3116	3.37975	10.3871	5.66613	0.0939802	0.0165753	0.0631365
2	Internode	92	450.11589 Da 128.06 s	21	12431.2	3605.38	29.0028	0.960336	0.303685	1.29988e+07	4.11057e+06	7.3879e-06	0	1.05891	3.42842	2.45515	0.512604	0.115479	0.177921
2	Internode	93	578.14141 Da 128.73 s	21	1058.54	288.734	27.2768	18487.4	28746.2	65320.7	29697.9	22.0592	31.7913	1.15505	2.28159	0.934774	0.468646	0.197661	0.37803
2	Internode	94	338.10007 Da 131.71 s	21	4830.5	1454.36	30.1079	1.44753e+06	966387	935647	480064	60.7395	23.6561	2.59357	0.615623	0.00592594	0.150691	0.57675	0.941625
2	Internode	95	452.22348 Da 135.28 s	21	455.395	99.9207	21.9415	0.0016261	0.000514217	9984.14	3157.26	1.62868e-05	0	0.466952	0.306869	0.00179284	0.870113	0.748678	0.967865
2	Internode	96	290.07838 Da 141.19 s	21	10990.2	2942.63	26.775	4.25688e+06	4.12712e+06	5.25992e+06	2.80524e+06	44.7302	33.275	3.32331	2.04639	1.15611	0.0969625	0.224225	0.331397
2	Internode	97	326.09585 Da 143.32 s	21	783.544	274.378	35.0176	42263.5	25531.6	28178.1	13250	59.998	20.706	2.87946	0.964314	0.685877	0.125683	0.442392	0.445288
2	Internode	98	866.20286 Da 143.45 s	21	4145.78	712.386	17.1834	218474	243497	330092	178116	39.8264	36.0901	2.24579	2.01325	2.56623	0.191226	0.228363	0.170068
2	Internode	99	595.14579 Da 146.85 s	21	2344.72	524.04	22.3498	122376	98503.5	150083	70636.6	44.9154	26.9383	1.31107	0.606155	1.46841	0.406359	0.581155	0.279732
2	Internode	100	400.09995 Da 148.23 s	21	4147.49	1382.36	33.33	1.08739e+06	513795	288009	136224	79.06	11.6352	4.09739	0.792028	1.10588	0.065063	0.502564	0.341122
2	Internode	101	448.15787 Da 155.93 s	20	323.739	107.25	33.1284	6452.68	3745.05	3872.82	1819.44	62.4927	19.5508	2.02938	0.0690525	0.147754	0.224186	0.934152	0.716496
2	Internode	102	164.04755 Da 157.38 s	21	564.645	121.358	21.4928	5531.26	5077.7	9144.84	4186.64	37.6889	28.0137	1.43592	1.18029	0.225407	0.363687	0.380315	0.654964
2	Internode	103	282.07320 Da 157.13 s	21	363.916	104.922	28.8315	5659.61	3954.93	5259.5	2478.03	51.8322	24.2778	2.0847	0.743597	0.192965	0.215075	0.521534	0.678795
2	Internode	104	464.18864 Da 159.07 s	21	5533.66	980.623	17.721	0.136121	0.0430454	961622	304092	1.41554e-05	0	0.840378	0.451461	0.266737	0.629801	0.660324	0.627551
2	Internode	105	370.08971 Da 158.88 s	21	3175.27	590.501	18.5969	290977	155781	100879	50925.2	74.2562	15.7805	6.07086	2.00723	0.909702	0.0291499	0.229127	0.383995
2	Internode	106	578.14219 Da 160.51 s	21	8469.96	2380.66	28.1071	3.82945e+06	2.00168e+06	1.40544e+06	684913	73.1524	15.4563	3.003	0.601466	0.758257	0.116627	0.583354	0.423703
2	Internode	107	866.20336 Da 164.82 s	21	12331.7	2108.61	17.099	1.194e+06	1.39052e+06	3.19086e+06	1.39269e+06	27.2301	28.1706	1.07561	2.38825	3.18552	0.504645	0.187053	0.134361
2	Internode	108	426.09413 Da 166.53 s	21	6312.7	862.42	13.6617	145448	264634	604442	278920	19.396	33.2659	1.37566	1.61922	0.536797	0.383545	0.286953	0.49665
2	Internode	109	1156.28574 Da 166.58 s	21	11270.9	2307.05	20.469	1.76688e+06	1.99794e+06	3.63463e+06	1.73024e+06	32.7108	31.7283	1.8436	3.04921	2.72363	0.258835	0.13623	0.159785
2	Internode	110	578.14213 Da 166.63 s	21	71713.7	7175.07	10.0052	1.06678e+07	1.77067e+07	4.11213e+07	1.86585e+07	20.5985	31.9723	1.24117	1.78924	1.35083	0.432952	0.259358	0.297587
2	Internode	111	948.22920 Da 167.33 s	21	9318.71	1315.55	14.1173	939536	638093	780733	373972	54.6157	23.8159	2.18401	0.320392	0.308395	0.19993	0.739736	0.602596
2	Internode	112	370.08973 Da 167.77 s	21	96824.2	15075.1	15.5696	1.64854e+08	9.6863e+07	8.19277e+07	4.09679e+07	66.8016	19.5729	4.79441	0.961509	1.3089	0.0475687	0.443289	0.304391
2	Internode	113	164.04765 Da 171.31 s	21	2292.44	469.426	20.4771	66841.7	74822	154200	69685.8	30.2394	29.4625	1.37136	0.695346	1.56932	0.385014	0.541446	0.265702
2	Internode	114	282.07377 Da 171.48 s	21	3060.77	782.742	25.5734	63696.9	182732	550376	233136	10.3729	29.1283	1.28392	2.13191	3.65809	0.416445	0.214017	0.114003
2	Internode	115	402.15251 Da 173.09 s	21	882.923	403.763	45.7303	30090.5	51022.7	133007	57670.3	18.4494	29.5276	4.89064	5.33205	25.1526	0.0456861	0.0575654	0.00405157
2	Internode	116	136.03740 Da 176.25 s	20	2502.64	878.94	35.1205	542965	354058	330599	169651	62.1552	22.9208	4.08281	2.43509	2.50134	0.0655183	0.182647	0.174592
2	Internode	117	298.06840 Da 176.70 s	21	6736.35	2122.99	31.5154	2.36602e+06	1.56894e+06	2.02435e+06	944485	53.8911	23.0074	4.56637	3.24845	5.49319	0.0524833	0.124731	0.066071
2	Internode	118	1002.22221 Da 177.53 s	21	1261.72	261.081	20.6924	37065.6	27242.6	33477.4	16505.2	52.5433	25.9757	3.3553	1.72435	3.38314	0.0952567	0.269432	0.125255
2	Internode	119	1154.26952 Da 177.55 s	21	7313.64	1377.74	18.8379	995586	637513	771652	362148	56.3357	22.227	1.73637	0.66172	0.75899	0.282113	0.555958	0.423494
2	Internode	120	866.20303 Da 178.10 s	21	1288.54	347.943	27.0029	44883.9	46672.6	78334.6	37897.1	36.4263	31.4184	0.798608	0.0285983	0.12463	0.654906	0.971965	0.738461
2	Internode	121	434.21434 Da 180.65 s	21	594.385	205.021	34.493	25387.4	15347.2	15709.5	7552.61	61.7744	20.7172	3.50431	1.60641	0.481371	0.0878321	0.289198	0.518708
2	Internode	122	1442.32547 Da 181.11 s	20	1993.35	551.49	27.6665	159709	107515	138778	65115	53.5063	23.4075	1.29886	0.519884	0.132769	0.410858	0.623555	0.730481
2	Internode	123	312.08330 Da 185.09 s	20	630.158	199.279	31.6236	10367	17051.8	30599.7	15614.7	25.3059	38.0805	1.90688	2.05882	0.00858366	0.246279	0.2227	0.929781
2	Internode	124	2610.69051 Da 185.59 s	18	1612.74	861.67	53.429	666763	358669	221708	113517	75.0461	15.6902	3.13591	1.01006	0.000790558	0.107855	0.428118	0.978657
2	Internode	125	246.08851 Da 185.61 s	19	2981.95	1023.05	34.3081	0.0398955	0.0126161	1.04663e+06	330974	3.8118e-06	0	0.477566	0.559916	1.98688	0.863425	0.60336	0.217726
2	Internode	126	1160.80599 Da 185.54 s	20	1890.4	575.183	30.4265	319924	181718	116917	61568	73.2358	17.5019	8.64026	1.22524	7.99848	0.0135316	0.368948	0.0367542
2	Internode	127	870.23519 Da 185.54 s	21	6362.98	920.944	14.4735	70517.7	316414	782239	370089	8.26938	36.6212	1.51319	1.19664	2.79092	0.340081	0.376125	0.155665
2	Internode	128	1160.30903 Da 185.57 s	21	3220.12	630.691	19.5859	189988	158706	222264	109106	46.0855	28.5399	1.48942	0.14986	0.347061	0.347131	0.864555	0.58139
2	Internode	129	290.07854 Da 185.57 s	21	235644	17725.2	7.52202	1.07533e+08	1.1343e+08	2.10309e+08	9.80211e+07	33.8322	30.1925	2.01269	1.10602	2.68238	0.227037	0.400201	0.16239
2	Internode	130	326.05488 Da 186.12 s	21	1908.88	143.546	7.51988	733.766	6137.84	19904	8429.83	3.55545	29.629	2.12529	4.81275	0.162156	0.208704	0.0683357	0.703819
2	Internode	131	298.06790 Da 188.22 s	21	615.991	173.449	28.1577	14269.6	10357.8	15309.7	7055.98	48.2417	24.6855	2.41564	0.191564	2.70739	0.16979	0.831454	0.160803
2	Internode	132	434.21459 Da 188.94 s	17	269.441	213.098	79.089	0.00182546	0.000577261	45410.9	14360.2	4.01987e-06	0	0.873762	2.22518	1.25048	0.610335	0.203613	0.314288
2	Internode	133	450.11548 Da 190.55 s	21	3673.49	818.884	22.2917	340231	247278	330777	157730	50.7044	25.2775	1.89488	0.128146	1.36584	0.248597	0.882523	0.29521
2	Internode	134	416.16732 Da 192.04 s	21	2971.05	658.78	22.1733	228367	159708	205179	97810.2	52.6742	24.4421	3.74096	0.380225	6.00365	0.0775956	0.701914	0.0579198
2	Internode	135	1730.38543 Da 193.72 s	20	2497.31	772.779	30.9444	382620	293369	302727	161589	55.8286	27.8294	3.54712	3.84612	1.61008	0.0858474	0.0974047	0.26034
2	Internode	136	432.19808 Da 193.52 s	21	1717.26	669.317	38.976	324011	147330	52515.7	25761.5	86.0526	8.42255	8.83704	1.02683	1.17436	0.0128695	0.423047	0.327974
2	Internode	137	1442.32592 Da 193.68 s	21	2801.18	542.649	19.3721	43309.5	88310.7	251059	106732	14.7127	28.842	1.3341	5.07975	0.685694	0.398038	0.062476	0.445345
2	Internode	138	312.08450 Da 195.83 s	21	897.133	226.83	25.2838	2399.8	16477.7	49170.8	21524.7	4.65343	31.7756	0.945186	1.36818	0.140536	0.570561	0.335802	0.723123
2	Internode	139	194.05726 Da 195.97 s	21	737.042	176.462	23.9419	4370.7	10344.5	26945.7	11997.7	13.9566	31.9314	0.933641	1.64132	0.387558	0.576814	0.283142	0.560874
2	Internode	140	586.22402 Da 196.95 s	21	4647.32	1153.81	24.8274	1.05009e+06	520514	275335	136896	79.2267	12.5968	5.06985	0.550131	0.501264	0.0424466	0.60821	0.510575
2	Internode	141	382.08959 Da 198.61 s	21	4438.18	1325.31	29.8617	1.05618e+06	741048	828218	414250	56.0488	24.9751	2.40312	0.0276039	1.21779	0.171255	0.972921	0.320051
2	Internode	142	2598.60644 Da 203.06 s	21	1061.93	408.228	38.4421	23451.9	60919.5	144568	67614.3	13.9578	35.1028	1.14299	2.18204	1.29044	0.473918	0.208335	0.307464
2	Internode	143	866.20355 Da 203.06 s	21	48371.8	5375.73	11.1133	1.3296e+07	1.20945e+07	1.71572e+07	8.59336e+06	43.6604	30.5339	2.6078	1.69639	1.80401	0.149291	0.273943	0.236968
2	Internode	144	412.09992 Da 203.42 s	20	42471.3	12063.3	28.4034	1.15368e+07	4.12781e+07	1.34224e+08	5.56503e+07	7.91488	27.9299	0.659579	0.259838	0.84082	0.743549	0.780982	0.401228
2	Internode	145	1322.29536 Da 203.27 s	21	8546.21	1424.43	16.6673	1.17447e+06	751502	854016	408524	57.8988	22.3087	3.0739	0.217058	1.55829	0.111831	0.812087	0.267182
2	Internode	146	370.08993 Da 203.37 s	21	14603.1	2180.59	14.9324	844664	1.63954e+06	3.94858e+06	1.79107e+06	17.622	32.5218	1.76974	0.888724	1.71645	0.274584	0.467476	0.247107
2	Internode	147	912.17774 Da 203.61 s	21	3640.3	900.232	24.7296	105027	292414	712026	330567	12.8544	34.7943	1.13448	0.651475	0.214929	0.477678	0.560487	0.662413
2	Internode	148	456.08994 Da 203.49 s	21	13855.2	2621.18	18.9184	2.6643e+06	2.46762e+06	4.2543e+06	1.98385e+06	38.5092	28.7289	1.57314	0.190053	0.70832	0.323103	0.832622	0.43839
2	Internode	149	1154.26863 Da 204.43 s	21	674.777	144.191	21.3687	0.00153584	0.000485676	20791	6574.68	7.38707e-06	0	0.991115	0.692156	1.15765	0.546361	0.5428	0.331106
2	Internode	150	2018.44784 Da 208.24 s	21	2534.19	620.311	24.4776	109769	132075	275799	125439	28.4693	30.2983	1.53158	2.74036	1.06417	0.334755	0.157198	0.349558
2	Internode	151	1442.32607 Da 208.52 s	21	1855.38	295.865	15.9464	51757.1	34273.3	37821.9	18535.2	57.7782	23.3264	2.87963	1.45623	1.04355	0.125671	0.317429	0.353852
2	Internode	152	578.14101 Da 209.93 s	21	624.196	158.112	25.3305	15607.7	9496.18	9294.58	4541.82	62.6758	20.8744	1.86032	0.0646565	0.109103	0.255437	0.93816	0.754558
2	Internode	153	412.09965 Da 211.05 s	21	10579.9	4564.75	43.1454	1.3562e+06	5.16452e+06	1.94793e+07	7.6698e+06	6.50908	24.5212	1.22238	2.04584	3.05302	0.440455	0.224292	0.141014
2	Internode	154	562.14664 Da 211.43 s	21	836.596	152.368	18.2129	7579.06	7960.41	15522.8	7087.32	32.8071	29.3387	0.983457	1.75216	0.465999	0.550321	0.265049	0.525171
2	Internode	155	1154.76303 Da 214.72 s	21	2744.96	474.399	17.2825	105923	86823.8	123724	59994	46.1242	27.9271	2.14293	2.23478	1.28017	0.206015	0.202582	0.309195
2	Internode	156	1002.22128 Da 214.85 s	21	4180.63	763.098	18.2532	358856	220165	221759	107898	61.8062	21.1399	3.00312	0.930504	0.458862	0.116619	0.453373	0.528226
2	Internode	157	1154.26965 Da 214.79 s	21	24717.4	3275.72	13.2527	4.77164e+06	3.5774e+06	5.58758e+06	2.55337e+06	46.0618	25.0847	2.69337	1.55417	4.68861	0.141245	0.298604	0.0826298
2	Internode	158	290.07811 Da 214.77 s	21	3400.69	482.228	14.1803	47531.7	79298.2	186380	84183.3	20.3204	31.7443	1.23087	1.93183	2.79707	0.437044	0.238998	0.155297
2	Internode	159	1442.32639 Da 217.96 s	21	10696.9	1987.68	18.5819	2.31894e+06	1.47286e+06	1.6181e+06	779559	58.9005	22.1328	3.55902	2.23128	1.09782	0.0853068	0.202957	0.342726
2	Internode	160	866.20254 Da 221.11 s	21	10716.9	1827.99	17.057	1.89215e+06	1.17462e+06	1.29845e+06	617967	59.3038	21.4768	3.60438	2.55876	3.75876	0.0832881	0.171688	0.110247
2	Internode	161	540.21916 Da 222.60 s	21	918.908	244.06	26.5597	13423.7	18620.1	45844.6	19919.2	22.649	28.8812	0.6977	0.436935	0.0144721	0.7186	0.668519	0.90893
2	Internode	162	1442.33305 Da 225.84 s	18	2257.71	1066.36	47.2321	328723	364933	794478	351136	29.2667	28.4214	1.28688	0.956891	0.168482	0.415329	0.44477	0.698461
2	Internode	163	1442.32731 Da 225.80 s	21	28576.3	3675.57	12.8623	1.92816e+06	4.74028e+06	1.1681e+07	5.34609e+06	14.1681	33.6716	1.28463	2.50977	2.42921	0.416176	0.175916	0.179832
2	Internode	164	470.08748 Da 226.49 s	21	1482.99	393.861	26.5585	0.0410111	0.0129688	155126	49055.2	2.64372e-05	0	0.760624	0.198101	1.44224	0.678414	0.826427	0.283558
2	Internode	165	1730.38603 Da 227.37 s	20	3893.37	1045.99	26.866	245970	313458	828828	347556	22.8852	26.6468	0.821505	1.09099	0.000641457	0.641043	0.404403	0.980774
2	Internode	166	1154.26801 Da 227.84 s	21	6629.88	1158.74	17.4775	524072	547430	868445	430542	37.6349	32.3282	2.50695	2.39519	2.04381	0.159601	0.186391	0.212214
2	Internode	167	850.20812 Da 228.42 s	21	790.949	146.014	18.4606	11528.3	7346.59	8556.22	4055.01	57.3989	22.1605	1.4855	0.122416	0.541219	0.348312	0.887353	0.494968
2	Internode	168	1730.38552 Da 230.57 s	21	9009.83	2172.26	24.1099	2.29888e+06	1.51951e+06	2.07238e+06	949120	52.5907	22.7316	1.81315	0.926869	0.213434	0.26518	0.454576	0.663494
2	Internode	169	434.12132 Da 232.81 s	21	753.527	292.72	38.8467	52890.9	28847	25432.5	12051.6	67.5289	17.4824	3.85887	1.03301	0.386986	0.0731054	0.4212	0.561153
2	Internode	170	1730.38586 Da 235.07 s	21	19019.6	2799.59	14.7195	4.85072e+06	2.97964e+06	3.04198e+06	1.47508e+06	61.4583	21.1816	5.14353	1.6907	7.3246	0.0412073	0.274875	0.0424583
2	Internode	171	850.20832 Da 235.65 s	21	755.595	144.85	19.1703	4201.86	7201.79	16901.6	7660.35	19.9108	32.0397	0.644897	0.45648	0.0212342	0.753247	0.657526	0.889835
2	Internode	172	2018.44548 Da 236.34 s	21	4280.32	821.898	19.2018	380204	248208	287710	137966	56.9241	22.8437	4.86566	3.99204	5.81518	0.0461648	0.0920233	0.0607539
2	Internode	173	1442.32714 Da 236.10 s	21	4481.62	625.842	13.9646	5536.26	126588	386430	170042	1.41243	32.2624	0.891033	0.369393	1.70242	0.60048	0.708557	0.248793
2	Internode	174	616.23537 Da 236.95 s	21	3954.27	815.139	20.6142	461595	256433	202261	99690.1	69.5324	17.6854	6.53863	1.0168	2.20022	0.0248848	0.426069	0.198102
2	Internode	175	476.18794 Da 238.38 s	19	296.48	123.002	41.4875	11148.4	6743.88	5687.63	2893.34	66.2176	20.4496	10.0696	8.559	8.54954	0.00959759	0.0242974	0.0328623
2	Internode	176	434.12107 Da 239.23 s	21	668.955	244.658	36.5732	39583.9	20364.3	14584.4	6999.01	73.0757	15.0862	3.36826	0.233396	0.170111	0.0945772	0.800007	0.697101
2	Internode	177	282.07291 Da 240.23 s	21	613.504	159.932	26.0686	10538.8	8566.94	14428.6	6571.4	42.2103	26.2624	1.66675	1.42132	1.64791	0.298716	0.324541	0.255513
2	Internode	178	2018.44682 Da 241.18 s	21	15403.6	2328.69	15.1178	2.77563e+06	2.26204e+06	2.94876e+06	1.47555e+06	48.4878	28.4469	3.60048	2.5621	4.02357	0.083459	0.171404	0.101176
2	Internode	179	866.20247 Da 242.96 s	21	1997.77	401.898	20.1173	78616.9	66202.7	90370.1	44906.2	46.5225	28.9535	2.82959	1.55035	3.44084	0.129613	0.299309	0.122765
2	Internode	180	740.17185 Da 243.55 s	21	837.869	193.512	23.0958	22370.8	12379.4	11574.3	5447.44	65.903	18.0374	25.9717	19.565	8.00779	0.00104183	0.00432106	0.0366832
2	Internode	181	1154.26718 Da 245.41 s	21	581.235	170.555	29.3436	14912.8	9418.63	11900.8	5481.91	55.6165	21.7631	2.83023	1.59198	0.463717	0.129562	0.291753	0.526144
2	Internode	182	2306.51563 Da 246.00 s	21	7963.33	1489.21	18.7008	731859	758986	1.4782e+06	673646	33.1149	29.1441	2.02267	1.50074	4.47132	0.225326	0.308672	0.0881121
2	Internode	183	2306.51491 Da 246.05 s	21	3010.13	540.986	17.9722	22634.7	97622.5	271170	121019	7.704	32.8239	3.23351	7.66545	10.7638	0.101983	0.0299939	0.0219345
2	Internode	184	522.20957 Da 247.36 s	21	644.461	394.845	61.2675	2858.17	36933.1	153150	59365.9	1.83207	23.6364	0.235406	1.25837	0.178455	0.981343	0.36087	0.690255
2	Internode	185	1442.32868 Da 249.92 s	21	860.281	254.342	29.565	61169.3	29352.3	12318.5	6207.05	83.2373	10.5094	4.51662	0.674737	0.566613	0.0536487	0.550276	0.485517
2	Internode	186	2594.57279 Da 250.60 s	20	3412.14	1124.22	32.9477	729682	583429	667271	348468	52.2338	28.692	2.79698	0.87841	3.7088	0.132275	0.471053	0.112089
2	Internode	187	508.19397 Da 250.77 s	21	537.749	158.644	29.5015	18932.6	10619.2	7929.54	3987.3	70.4807	17.7723	2.76304	0.316778	0.0331887	0.135125	0.74211	0.862599
2	Internode	188	2594.58015 Da 250.71 s	21	3250.73	851.831	26.2043	129314	239428	599528	266317	17.7424	31.1779	2.41172	4.46842	5.46451	0.170247	0.0770928	0.0665763
2	Internode	189	2882.63084 Da 254.26 s	21	2572.69	763.838	29.6902	63676.1	177573	521212	222798	10.8869	29.6707	1.19259	1.9152	3.71709	0.452674	0.241254	0.11178
2	Internode	190	610.15287 Da 255.99 s	21	13216.3	5396.59	40.8328	2.76415e+06	1.23387e+07	2.65841e+07	1.35371e+07	9.41845	41.392	0.951049	0.413864	0.00684635	0.567412	0.681831	0.937267
2	Internode	191	3170.68802 Da 257.34 s	21	1917.08	825.884	43.0804	198176	243621	489943	227031	28.7997	31.3047	2.53114	2.22281	5.90317	0.157042	0.203868	0.0594068
2	Internode	192	866.20182 Da 257.39 s	21	10238.4	1253.68	12.2449	574869	569527	1.00945e+06	472789	36.2849	29.6934	1.41296	0.752532	0.672897	0.371099	0.51796	0.449367
2	Internode	193	2018.44528 Da 259.94 s	20	2294.21	607.724	26.4895	70646.4	101916	293544	120939	19.3982	26.1364	3.1943	2.18495	11.7359	0.104288	0.208012	0.018721
2	Internode	194	426.09416 Da 259.60 s	21	3137.34	440.235	14.0321	85662.6	70472.9	108902	51312.6	44.0278	27.324	1.59923	0.237392	1.51803	0.316053	0.79709	0.272693
2	Internode	195	578.14123 Da 259.57 s	21	26758.6	4122.25	15.4054	5.23087e+06	5.31822e+06	1.13698e+07	4.98686e+06	31.5099	27.4124	0.944314	0.642962	1.60299	0.571031	0.56429	0.261261
2	Internode	196	568.21508 Da 263.42 s	21	29841.2	5939.93	19.9051	1.22617e+07	1.26915e+07	2.33383e+07	1.08722e+07	34.443	29.9779	1.78613	1.42377	0.0130551	0.270982	0.324034	0.913479
2	Internode	197	522.20919 Da 264.61 s	21	2204.55	868.661	39.4031	87541.3	240587	669759	292472	11.5597	30.9888	0.510105	0.461658	0.449303	0.842528	0.654655	0.532375
2	Internode	198	452.10992 Da 265.71 s	21	3944.33	1110.06	28.1433	805215	426198	327401	157548	71.0934	16.1767	6.47909	2.807	0.208204	0.0253772	0.15231	0.667315
2	Internode	199	464.09503 Da 269.43 s	20	1709.37	625.745	36.6068	0.0485962	0.0153675	391557	123821	1.2411e-05	0	0.927801	1.12759	0.0136325	0.580003	0.39428	0.911597
2	Internode	200	2018.44707 Da 271.63 s	20	736.118	228.97	31.105	44954.7	27474.3	20654.8	10924.3	68.5186	20.4259	6.2441	1.01778	7.88335	0.0274593	0.425773	0.0376489
2	Internode	201	492.19903 Da 274.97 s	21	3465.38	762.559	22.0051	305751	200121	246639	116142	55.3506	22.7857	1.10913	0.179271	0.464882	0.489082	0.841024	0.525647
2	Internode	202	508.19401 Da 277.05 s	18	314.474	123.346	39.2231	5591.2	4961.23	9197.42	4135.38	37.8075	27.0097	1.13665	0.0774202	0.698179	0.476713	0.926589	0.441483
2	Internode	203	1442.32703 Da 279.00 s	20	3146.16	859.122	27.307	15639.3	240513	723269	319469	2.11655	32.493	0.595666	0.671675	0.854933	0.785972	0.551605	0.397591
2	Internode	204	1154.26774 Da 282.30 s	21	4953.1	985.788	19.9025	438540	338539	515792	239796	45.9526	25.9543	1.30247	0.291359	0.529153	0.40952	0.759121	0.499583
2	Internode	205	434.08523 Da 284.00 s	18	293.592	113.517	38.6649	7420.9	5250.98	6134.33	3032.88	54.7457	25.0982	2.29618	1.0875	0.185928	0.184501	0.405387	0.684285
2	Internode	206	1730.38598 Da 284.72 s	21	2478.45	437.56	17.6546	70862.5	71229.1	123800	58616.2	36.4028	30.2476	2.25725	1.87006	2.9026	0.189667	0.247532	0.149163
2	Internode	207	452.11016 Da 285.01 s	21	1461.72	339.393	23.2187	71774.4	39907.5	35959.6	17133.4	66.6219	18.0949	3.99502	1.16038	0.0101124	0.0683564	0.385508	0.923807
2	Internode	208	594.15819 Da 286.33 s	21	562.273	308.488	54.8645	3164.66	26143.8	92120.6	37707.3	3.32125	27.3412	0.526377	1.34899	0.671295	0.831901	0.340003	0.449875
2	Internode	209	436.13634 Da 286.90 s	21	2069.77	607.872	29.3691	190222	127001	166797	77588.2	53.2806	23.1288	2.02375	0.501871	0.341453	0.225143	0.632951	0.584362
2	Internode	210	2018.44668 Da 288.30 s	21	2036.82	503.675	24.7285	0.0254429	0.00804575	253689	80223.4	1.00292e-05	0	0.504329	0.408737	0.814376	0.846275	0.684839	0.408198
2	Internode	211	492.19928 Da 287.81 s	21	3422.79	822.693	24.0357	298484	301249	427588	220314	41.1094	33.0518	1.38228	0.261854	0.00658269	0.3813	0.779557	0.938483
2	Internode	212	524.22519 Da 296.01 s	21	3918.14	1184.47	30.2304	31142.3	450817	1.37344e+06	602541	2.2172	32.0364	0.952079	1.45566	1.59841e-05	0.56686	0.317543	0.996965
2	Internode	213	368.14643 Da 297.86 s	21	16794.5	3154.05	18.7803	7.60882e+06	3.57594e+06	1.56856e+06	770023	82.9084	10.2475	7.613	0.0819395	1.19341	0.0178948	0.922539	0.324461
2	Internode	214	206.09398 Da 298.00 s	21	6898.82	1149.42	16.6611	1.0294e+06	543314	361500	179552	74.0097	15.4957	6.9609	1.23099	3.73745	0.021747	0.367528	0.111027
2	Internode	215	524.22532 Da 302.05 s	21	3365.67	1040.9	30.9269	0.224021	0.0708416	1.08346e+06	342621	2.06763e-05	0	0.622663	0.767755	0.0375541	0.767999	0.511949	0.853968
2	Internode	216	448.09995 Da 305.26 s	21	7535.99	2181.62	28.9493	2.34044e+06	1.71891e+06	2.43718e+06	1.14341e+06	48.9876	25.2255	1.89218	0.780092	0.176713	0.249122	0.507149	0.691668
2	Internode	217	511.09573 Da 305.77 s	21	402.058	100.309	24.949	4514.75	3605.87	5553.32	2597.81	44.8423	26.6666	2.96913	2.78742	0.316593	0.119018	0.153724	0.597954
2	Internode	218	494.21388 Da 311.07 s	21	3399.03	941.769	27.707	661189	434810	389606	203419	62.9227	23.1445	2.40506	0.429965	0.0627119	0.171027	0.672502	0.812224
2	Internode	219	518.20018 Da 313.20 s	21	610.754	382.541	62.6341	98602.7	43215.2	11284.5	5525.36	89.7308	6.24091	19.5239	0.244508	4.36111	0.00206063	0.791934	0.0910931
2	Internode	220	436.11547 Da 314.96 s	21	610.232	178.609	29.2691	16083.1	11299.9	15210.8	7151.86	51.3938	24.365	2.94715	2.75597	0.997484	0.120606	0.156033	0.363771
2	Internode	221	552.21800 Da 316.29 s	21	1150.99	378.597	32.893	57874.5	53632.8	87736.1	41750.4	39.7461	29.3772	1.70429	0.369533	1.20024	0.28961	0.708471	0.323216
2	Internode	222	522.20949 Da 322.82 s	21	1310.72	337.403	25.7419	34920.9	44448	81733.9	39572.2	29.9352	33.5487	3.75838	0.758396	5.14127	0.0769086	0.515633	0.0726718
2	Internode	223	492.19943 Da 324.46 s	21	5954.98	1249.97	20.9903	613733	601617	987936	475777	38.3184	30.5149	1.40592	0.145365	0.384872	0.373407	0.868233	0.562187
2	Internode	224	682.39075 Da 327.88 s	17	422.334	269.273	63.7583	50771.8	26464.5	17892.5	8777.74	73.9421	15.2104	6.99582	2.43567	0.0261686	0.0215127	0.182593	0.877823
2	Internode	225	478.18349 Da 340.15 s	21	2867.36	677.743	23.6365	135797	153371	324273	145313	29.5166	29.1624	1.18774	0.915401	0.00258359	0.454699	0.458401	0.96143
2	Internode	226	432.10527 Da 342.55 s	19	272.868	98.9109	36.2487	0.000387232	0.000122454	9783.37	3093.77	3.95807e-06	1.85927e-14	0.453807	1.20783	0.204488	0.878287	0.373295	0.670065
2	Internode	227	728.39510 Da 345.25 s	21	201.221	81.8162	40.6599	0.0330725	0.0104585	6693.86	2116.79	0.00049407	0	0.944673	2.46133	2.68231	0.570837	0.180242	0.162394
2	Internode	228	420.14173 Da 348.21 s	21	7318.69	2464.04	33.6679	4.79949e+06	2.63409e+06	1.83909e+06	927394	72.297	16.8511	3.43498	1.41484	0.0312953	0.0911832	0.325885	0.866526
2	Internode	229	452.10977 Da 349.27 s	21	4105.06	1225.83	29.8614	983625	489365	319121	152596	75.504	13.7377	5.09951	0.844345	0.627366	0.0419415	0.483139	0.464226
2	Internode	230	452.10985 Da 355.69 s	21	1674.74	468.284	27.9616	119519	72417	84326.9	39094.9	58.632	20.7588	4.00976	1.63435	2.78297	0.0678683	0.284335	0.156144
2	Internode	231	494.23540 Da 365.95 s	21	1330.08	399.884	30.0647	58243.8	53242.9	97875.2	44431.4	37.3073	27.6785	0.985018	0.0262905	0.182056	0.549512	0.974186	0.68736
2	Internode	232	368.14692 Da 374.38 s	21	9956.73	2892.12	29.0469	7.30537e+06	3.35514e+06	1.17448e+06	583333	86.1497	8.54393	9.18587	0.748683	0.0218788	0.0118025	0.519496	0.88819
2	Internode	233	724.40047 Da 381.28 s	16	175.487	71.2971	40.6281	0.00210004	0.000664092	5083.27	1607.47	4.13128e-05	1.43135e-13	0.862775	1.3527	2.95749	0.616681	0.339185	0.146111
2	Internode	234	436.11529 Da 381.92 s	21	570.769	169.3	29.6618	10385	10250	18504.2	8598.11	35.9476	29.367	1.32172	0.591324	0.000431003	0.402483	0.588151	0.98424
2	Internode	235	448.22996 Da 395.91 s	21	4515.14	1221.21	27.0469	882276	645024	716421	365212	55.1872	26.19	2.5577	0.574942	0.587687	0.154296	0.596016	0.477929
2	Internode	236	448.23015 Da 405.86 s	21	5790.82	1381.69	23.8599	1.38237e+06	734193	534786	261192	72.1052	16.0691	5.21763	0.741393	3.2864	0.040011	0.522422	0.129597
2	Internode	237	494.23531 Da 406.00 s	21	3116.35	855.329	27.4465	586949	270823	105533	51860.1	84.7602	9.199	12.6094	0.0791378	4.27607	0.00573982	0.925047	0.0934927
2	Internode	238	508.25105 Da 407.74 s	21	2107.98	484.25	22.9723	167239	93565	75476.6	37145.3	68.9033	17.9689	3.72616	0.529724	1.5862	0.0781861	0.618504	0.263461
2	Internode	239	520.33888 Da 485.47 s	21	598.098	221.311	37.0024	34235.8	19462.1	16315.7	8024.5	67.7247	18.5597	5.54168	3.16585	0.804464	0.0353106	0.129327	0.410864
2	Internode	240	520.33859 Da 491.75 s	19	261.387	113.916	43.5813	5388.2	4413.35	7422.62	3388.93	42.0598	26.4383	1.84355	1.32667	0.682363	0.258844	0.344982	0.446386
2	Internode	241	518.32344 Da 513.96 s	16	147.966	57.443	38.8216	418.107	974.142	2883.96	1216.86	12.662	28.6163	1.86226	0.247943	6.55853	0.255047	0.789461	0.0505874
2	Internode	242	504.34434 Da 523.95 s	21	1446.71	501.998	34.6992	46347.7	78829	205642	89162.7	18.3927	29.5362	0.494121	0.472975	0.185253	0.85286	0.648443	0.684818
2	Internode	243	504.34442 Da 528.56 s	20	1067.43	470.939	44.1189	8928.57	65598.9	213238	90023.2	4.01886	29.3929	1.47987	3.08977	3.4676	0.350014	0.133772	0.121634
2	Internode	244	504.34508 Da 541.59 s	21	1935.55	1438.47	74.3182	181387	630425	1.8938e+06	809737	8.74075	29.9044	0.741508	1.10451	0.630428	0.69047	0.400621	0.463199
2	Internode	245	502.32847 Da 552.15 s	21	1040.02	391.474	37.641	19431.2	42800	133517	55062.3	12.7045	27.111	0.573456	0.0972244	3.15965	0.800761	0.909026	0.135623
2	Internode	246	666.37394 Da 564.39 s	21	6201.25	2872.88	46.3273	5.1312e+06	3.32675e+06	3.51857e+06	1.73132e+06	59.3218	22.7548	3.373	1.72854	0.369314	0.0943305	0.268766	0.56992
2	Internode	247	275.98720 Da 569.81 s	21	2271.9	170.08	7.48628	4958.45	9017.68	23984.3	10378.7	17.1319	29.6195	1.19418	0.36675	2.5703	0.452012	0.710192	0.16979
2	Internode	248	504.34363 Da 573.71 s	21	1240.77	366.713	29.5552	40253.3	46397	94843.5	43206.1	29.7959	30.0447	1.14718	0.945126	0.0608953	0.472075	0.448577	0.814898
2	Internode	249	486.33443 Da 583.59 s	19	337.316	140.845	41.7547	690.743	7582.48	19188.4	9214.74	3.4747	38.0143	1.06056	0.459781	0.095467	0.511814	0.655694	0.769799
2	Internode	250	488.34902 Da 589.61 s	21	1322.7	678.759	51.3163	50098.3	150976	412804	182580	10.8226	31.9092	1.16381	1.79845	3.63653	0.464859	0.257971	0.114832
2	Internode	251	486.33422 Da 597.25 s	21	1879.7	646.905	34.4152	169325	132878	229721	102747	42.4325	25.2706	1.41468	0.759694	0.37417	0.370536	0.51512	0.567482
2	Internode	252	676.36452 Da 600.24 s	21	2705.35	872.049	32.2342	210849	227840	531498	228142	28.4031	26.915	0.473808	0.101074	0.0103377	0.865801	0.905667	0.922966
2	Internode	253	488.35019 Da 604.52 s	20	1405.6	652.466	46.4191	206715	147940	210251	97716.9	49.576	24.5634	1.29414	0.0747301	0.00555751	0.412611	0.929011	0.943464
2	Internode	254	488.34992 Da 610.54 s	21	27011.2	7378.64	27.3169	3.00318e+07	1.70087e+07	1.74955e+07	8.12959e+06	63.1885	18.8484	2.86216	0.30692	1.41668	0.127028	0.748643	0.287376
2	Internode	255	488.34894 Da 636.97 s	19	243.123	72.7757	29.9337	2420.69	2401.83	3268.52	1706.63	42.5488	33.1462	1.53027	0.362454	0.00846515	0.335129	0.712859	0.930266
2	Internode	256	514.31308 Da 641.91 s	21	5485.94	1618.9	29.5101	1.19654e+06	795302	1.17911e+06	527355	50.3668	22.5212	1.24336	0.087539	0.000550932	0.432088	0.917556	0.982182
2	Internode	257	560.31875 Da 649.21 s	21	753.433	301.137	39.9687	17320.7	31025.8	74103.7	33481.4	18.9454	32.0302	0.726721	0.121331	0.0442264	0.699891	0.888271	0.841734
2	Internode	258	470.33934 Da 662.84 s	18	331.272	134.622	40.6381	2568.29	5882.74	15635.7	6886.21	14.1084	31.2052	1.70483	3.70784	1.55721	0.28948	0.10292	0.267327
2	Internode	259	634.38456 Da 672.58 s	21	568.388	137.236	24.1447	0.000584767	0.00018492	18833.7	5955.73	3.1049e-06	1.36587e-14	0.726344	0.908388	3.73894	0.700132	0.460763	0.110972
2	Internode	260	472.35484 Da 679.91 s	20	2423.6	1272.1	52.4879	723658	614161	925533	444030	43.8796	28.2788	2.26268	0.0101161	2.73556	0.188935	0.989955	0.159043
2	Internode	261	472.35534 Da 688.18 s	21	2237.34	748.135	33.4386	334164	191705	188580	89284.8	63.925	19.1643	4.66586	1.60346	2.49788	0.0502564	0.289717	0.174838
2	Internode	262	470.33888 Da 735.86 s	20	234.947	95.462	40.6313	1287.55	2744.83	7835.65	3335.57	14.1129	29.0087	1.22029	2.32225	0.756641	0.441299	0.19352	0.424164
2	Internode	263	582.53186 Da 737.52 s	21	2075.9	148.061	7.13236	14965.8	9469.85	8801.2	4455.33	62.9688	21.9977	6.33784	0.893474	6.38299	0.0266011	0.465842	0.0527574
2	Internode	264	514.36491 Da 746.42 s	21	6417.66	2134.31	33.2568	2.15212e+06	1.96102e+06	2.69443e+06	1.36761e+06	44.4052	30.8982	1.62253	0.63353	0.0976608	0.309927	0.568546	0.767268
2	Internode	265	278.22400 Da 747.48 s	21	1888.8	768.478	40.6861	0.024753	0.00782757	590558	186751	4.19145e-06	0	0.404745	0.170903	1.02593	0.907483	0.847627	0.357594
2	Internode	266	456.35927 Da 764.57 s	21	2459.95	599.042	24.3518	258441	129634	80761.2	39222.7	76.1908	13.7498	4.01713	0.458062	0.306921	0.067626	0.656647	0.603439
2	Internode	267	524.34642 Da 764.62 s	21	786.101	144.205	18.3443	11634.1	8536.91	10182.3	5069.69	53.3274	26.0521	2.87416	1.31973	2.23402	0.126094	0.346551	0.195236
2	Internode	268	786.65307 Da 764.80 s	21	945.855	209.211	22.1187	25604.3	15521.4	16679.4	7916.85	60.5535	20.8085	2.97842	0.0268222	2.14373	0.118356	0.973673	0.203032
2	Internode	269	852.52403 Da 775.50 s	17	304.812	123.748	40.5982	1362.63	4398.7	13973.5	5824.67	8.88511	28.2064	0.609549	0.0349381	0.641746	0.776724	0.965899	0.459437
2	Internode	270	592.26663 Da 786.70 s	18	254.563	97.9917	38.4941	3175.99	3031.69	6208.78	2734.54	33.8419	27.0288	1.04556	0.192777	0.173354	0.51907	0.830518	0.694417
2	Internode	271	620.26179 Da 792.39 s	21	1096.37	372.799	34.0029	90982.4	49594.6	39961.4	19363	69.482	17.1995	3.84418	1.17305	0.925562	0.0736447	0.382193	0.380204
2	Internode	272	853.52112 Da 801.18 s	20	534.734	152.819	28.5786	3472.89	8147.14	20037.3	9146.75	14.7719	33.4098	1.1484	0.566118	0.0686383	0.471544	0.600313	0.803781
2	Internode	273	836.52869 Da 801.04 s	21	664.99	187.372	28.1766	7375.86	12516.2	28065.7	12960.7	20.8113	33.0219	0.846286	0.0627333	0.222857	0.626316	0.939921	0.656756
2	Internode	274	498.36962 Da 819.94 s	21	6890.48	1422.81	20.649	733515	813508	1.35921e+06	668040	35.0507	32.7651	1.72167	0.138662	1.31505	0.285517	0.873757	0.303377
2	Internode	275	828.66514 Da 820.10 s	21	3185.57	516.294	16.2073	90424.8	99106.3	180941	85493.7	33.3221	31.1163	0.882216	0.092418	0.181087	0.605492	0.913245	0.688136
2	Internode	276	340.20634 Da 835.46 s	21	3036.35	420.127	13.8366	87230.6	63781.5	90406.9	42356.7	49.106	25.1159	1.3981	0.0431518	0.198074	0.375996	0.958119	0.674886
2	Internode	277	606.28205 Da 837.06 s	19	361.93	152.106	42.0263	17082.8	8899.01	5991.65	2940.93	74.0333	15.1748	11.046	2.32041	6.50105	0.00777757	0.193704	0.0512838
2	Internode	278	610.56265 Da 842.06 s	21	2187.64	123.284	5.63549	10424.3	7382.35	7175.06	3779.23	59.2311	25.4733	6.42592	5.18176	0.0533509	0.0258285	0.0604224	0.826486
2	Internode	279	627.55268 Da 842.77 s	21	2966.64	141.948	4.78481	0.000839956	0.000265617	20149.3	6371.78	4.16866e-06	0	0.581415	1.43998	0.307222	0.795463	0.320711	0.603267
2	Internode	280	1050.57789 Da 844.38 s	21	1617.58	195.441	12.0823	20398.6	13868.6	17651.7	8351.15	53.6095	23.7197	2.28648	0.518298	1.10324	0.18577	0.624374	0.341648
2	Internode	281	982.58916 Da 844.48 s	21	13460.1	1927.53	14.3203	1.77831e+06	1.21131e+06	1.74937e+06	795426	50.4101	23.249	1.87363	0.179527	1.54225	0.252774	0.840823	0.269356
2	Internode	282	999.58010 Da 844.57 s	21	12952.8	1644.06	12.6927	1.25543e+06	858003	1.27694e+06	575735	49.5752	23.1795	1.73925	0.297313	0.840514	0.281452	0.755088	0.401308
2	Internode	283	1054.52151 Da 844.69 s	21	6492.77	581.962	8.96323	109446	118586	231722	106318	32.0798	29.8238	0.972835	0.0769343	0.272537	0.555863	0.927025	0.623929
2	Internode	284	474.28867 Da 875.88 s	21	10592.3	751.335	7.09324	0.0681726	0.0215581	564504	178512	1.20766e-05	0	1.85505	2.13124	6.02736	0.256502	0.214095	0.0575766
2	Internode	285	1001.59328 Da 881.33 s	21	1690.63	471.125	27.8669	101284	73507.6	111913	51071.4	47.5072	24.4956	1.60717	0.67621	0.00840416	0.313948	0.549638	0.930516
2	Internode	286	984.60094 Da 881.27 s	21	1466.48	388.303	26.4787	61341.5	52134.5	87840.8	40460.7	41.1185	27.2084	1.03513	0.203167	0.0267768	0.524178	0.82256	0.876426
2	Internode	287	622.44271 Da 883.60 s	21	4544.32	1001.04	22.0284	369465	331964	620354	278892	37.3265	27.15	1.11315	0.225172	0.0841827	0.487253	0.806056	0.783355
2	Internode	288	844.53435 Da 893.06 s	17	822.454	595.985	72.4643	83481.9	164633	283003	151502	22.7791	41.8387	1.23193	0.36912	0.130732	0.436623	0.708726	0.732451
2	Internode	289	831.47921 Da 893.41 s	21	2278.93	445.519	19.5495	84659.4	69255.8	112471	51974.2	42.946	26.7427	1.22448	0.113386	1.04921	0.439606	0.895037	0.352665
2	Internode	290	713.53637 Da 893.41 s	21	1873.11	366.345	19.5581	15976	42922.8	118819	51945.4	11.8521	31.0277	0.441244	0.0384255	0.162394	0.885975	0.962585	0.703615
2	Internode	291	776.53783 Da 893.42 s	21	5258.31	1178.68	22.4156	530280	460777	837580	377459	38.7671	26.8342	1.0218	0.132991	0.115559	0.530793	0.87847	0.747717
2	Internode	292	759.54780 Da 893.52 s	21	2916.81	449.109	15.3973	44516.8	64153	157225	68726.5	22.0663	29.3685	0.689278	0.0299496	0.387455	0.724079	0.970667	0.560924
2	Internode	293	147.97445 Da 897.78 s	20	2138.03	495.535	23.1772	332664	146884	29523.4	14946.5	91.8486	5.26705	13.6874	2.30264	0.0101714	0.00474699	0.195502	0.923586
2	Internode	294	892.46323 Da 907.66 s	21	3586.22	326.484	9.10385	14033.8	32072.5	92761.3	39455.4	13.1409	29.0813	1.23034	2.34209	1.3645	0.437255	0.191543	0.295422
2	Internode	295	820.53184 Da 907.73 s	21	21167.6	2499.89	11.81	2.19617e+06	2.15201e+06	4.04964e+06	1.84925e+06	35.1623	28.6552	2.22085	1.28464	3.76413	0.194677	0.354641	0.110051
2	Internode	296	837.52194 Da 907.86 s	21	18594.4	2585.72	13.9059	2.70532e+06	2.15982e+06	3.77826e+06	1.69063e+06	41.7257	25.5224	3.36536	2.46372	4.79476	0.0947284	0.180024	0.0801275
2	Internode	297	147.97450 Da 918.31 s	21	2428.63	123.919	5.1024	946.369	4586.35	14443.5	6122.4	6.14929	29.538	1.25394	2.51735	0.9799	0.427939	0.175252	0.367678
2	Internode	298	1032.53293 Da 926.43 s	21	2250.72	463.339	20.5863	109089	75983	102008	47855.7	51.6771	24.1512	1.80369	0.367005	0.30972	0.267192	0.710034	0.60184
2	Internode	299	1045.58113 Da 926.47 s	21	1079.42	206.078	19.0915	9095.1	13839.5	33511.7	14806.1	21.3466	30.1709	0.67232	0.114585	5.86821e-05	0.73517	0.894012	0.994184
2	Internode	300	960.60159 Da 926.51 s	21	5629.52	1125.2	19.9875	697670	424605	494605	229735	58.5159	20.8814	2.06249	0.117016	0.227676	0.218673	0.891937	0.653379
2	Internode	301	977.59137 Da 926.52 s	21	5493.46	1239.55	22.564	942361	529035	501147	236932	65.2827	18.4785	2.63022	0.144968	0.118919	0.147124	0.868559	0.744243
2	Internode	302	1028.59001 Da 926.56 s	21	1058.21	257.499	24.3333	29378.1	23211.5	36508.7	16899.5	44.5887	26.2411	1.78039	0.808091	0.0194341	0.272235	0.496486	0.89457
2	Internode	303	901.48186 Da 934.60 s	19	1166	708.791	60.7883	63693.6	171150	441710	199148	12.6025	32.9301	4.6614	1.21126	15.1551	0.0503534	0.372432	0.0114906
2	Internode	304	816.50369 Da 934.94 s	19	5435.14	3528.45	64.9192	1.29371e+06	4.33769e+06	1.12276e+07	5.12043e+06	10.3321	33.9693	3.63563	1.19729	10.689	0.0819362	0.37596	0.0222134
2	Internode	305	147.97449 Da 953.21 s	20	2639.53	607.339	23.0093	36516.1	116815	333812	145260	9.86046	30.951	0.956088	1.71841	0.910248	0.564719	0.270383	0.383863
2	Mature Leaf	11	159.98623 Da 27.56 s	20	2816.33	1249.53	44.3673	286279	546227	1.29213e+06	578035	18.1371	32.8803	1.03085	0.181094	0.0727018	0.51783	0.838753	0.796476
2	Mature Leaf	12	503.92536 Da 27.35 s	23	3817.46	1349.32	35.346	1.54197e+06	744706	437058	205826	77.9155	12.7168	7.90073	0.792149	3.90269	0.00921697	0.495117	0.0956152
2	Mature Leaf	13	387.94577 Da 27.41 s	23	5619.38	1624.12	28.9021	2.20044e+06	1.11653e+06	759967	359909	74.329	14.7556	6.87155	2.73351	0.861174	0.0132249	0.143252	0.389216
2	Mature Leaf	14	273.96574 Da 27.49 s	23	11240.4	2379.11	21.1658	4.69256e+06	2.25924e+06	1.33688e+06	627067	77.8274	12.6774	7.63643	1.44051	1.59117	0.0100719	0.308366	0.253982
2	Mature Leaf	15	289.94335 Da 27.51 s	23	3049.84	678.641	22.2517	191047	163498	274600	124346	41.0283	27.5528	8.48275	14.9159	0.697009	0.0076478	0.00469512	0.435765
2	Mature Leaf	16	403.92341 Da 27.56 s	23	2818.61	852.374	30.241	291347	277634	461772	215655	38.6854	29.9016	3.01533	3.2186	0.720865	0.0916843	0.112276	0.428429
2	Mature Leaf	17	129.96667 Da 30.05 s	21	4812.46	1636.83	34.0124	438999	745257	2.23104e+06	895457	16.4416	26.5914	0.892988	1.34081	1.36961	0.597042	0.330104	0.286254
2	Mature Leaf	18	801.65826 Da 29.88 s	23	2614.23	571.889	21.876	135781	103189	183149	78813.3	42.5739	24.5615	2.24263	2.22829	0.54754	0.164647	0.188923	0.487257
2	Mature Leaf	19	717.69717 Da 29.90 s	23	3062.2	681.462	22.254	310567	155475	120131	54809.4	72.1079	14.9245	8.48058	3.08122	2.10947	0.00765295	0.120058	0.1966
2	Mature Leaf	20	365.87641 Da 29.91 s	23	1820.59	202.191	11.1058	3351.26	11442.7	37600.4	15113	8.18345	27.5523	0.587874	0.332191	2.77092	0.801683	0.72975	0.147046
2	Mature Leaf	21	465.81180 Da 29.95 s	23	6448.69	1316.19	20.4102	947569	568179	698894	311553	57.5518	20.6832	3.8475	2.62717	0.0259522	0.053887	0.151528	0.877305
2	Mature Leaf	22	549.77377 Da 29.95 s	23	5335.17	1021.92	19.1545	606667	357160	410176	185007	59.6618	20.2426	2.2007	0.0721791	0.430513	0.170481	0.93116	0.536073
2	Mature Leaf	23	633.73576 Da 29.96 s	23	3777.51	766.862	20.3007	313173	191051	244107	108395	56.1968	21.0791	3.69996	2.84113	0.62703	0.0588426	0.135479	0.4586
2	Mature Leaf	24	381.85040 Da 29.96 s	23	9204.92	1676.12	18.209	1.74089e+06	976003	988471	450852	63.7838	18.8241	3.01364	0.682471	0.149881	0.0917924	0.540687	0.712009
2	Mature Leaf	25	297.88937 Da 29.96 s	23	9622.01	1587.16	16.4951	1.43964e+06	802824	882772	392724	61.989	18.7614	3.72751	1.91135	0.0532537	0.057873	0.227909	0.825163
2	Mature Leaf	26	886.02031 Da 30.36 s	23	2491.28	545.312	21.8888	31823.9	96276.7	266928	114838	10.6523	31.5709	3.63976	2.60673	17.3657	0.0610368	0.153192	0.00589681
2	Mature Leaf	27	718.09696 Da 30.51 s	23	4259.05	873.102	20.4999	370893	289885	414624	194159	47.2164	26.9009	9.5273	2.3875	35.9813	0.0056175	0.172664	0.000965849
2	Mature Leaf	28	472.08305 Da 30.69 s	23	4577.23	1984.12	43.3477	794475	1.62995e+06	3.22499e+06	1.58731e+06	19.7657	38.3524	7.39979	2.92983	19.945	0.0109291	0.12949	0.00425567
2	Mature Leaf	29	1092.30022 Da 30.75 s	23	3782.83	1402.84	37.0845	1.09009e+06	694736	850983	389808	56.1592	22.3143	3.70766	0.412892	5.87949	0.0585693	0.679197	0.0515281
2	Mature Leaf	30	634.13521 Da 30.56 s	23	16327.8	3621.67	22.1811	2.88647e+06	4.95116e+06	1.04566e+07	4.8752e+06	21.6327	34.6554	4.51088	2.33511	16.1238	0.037312	0.177801	0.006995
2	Mature Leaf	31	588.13127 Da 30.61 s	23	5937.86	1356.92	22.852	582370	667259	1.28877e+06	588323	31.1238	31.0436	9.42297	3.22124	35.7091	0.00578532	0.112133	0.000985273
2	Mature Leaf	32	334.06593 Da 31.06 s	23	1401.67	450.162	32.1162	82304.7	67078.9	117801	51819.9	41.1306	26.0896	0.786758	0.466621	2.51625	0.664828	0.648104	0.163774
2	Mature Leaf	33	651.22492 Da 31.12 s	23	2970.98	977.299	32.8949	59523.1	342477	899164	408743	6.20881	35.4406	3.14368	1.34077	7.21212	0.083965	0.330113	0.0362675
2	Mature Leaf	34	504.16889 Da 30.94 s	23	65823.1	13929.2	21.1616	5.62842e+07	7.60349e+07	1.42892e+08	6.79658e+07	28.2585	34.1541	2.76572	0.668582	6.6317	0.109563	0.546851	0.0420395
2	Mature Leaf	35	314.12059 Da 31.11 s	23	2425.69	560.658	23.1134	174788	93510.3	96220.4	42640.1	64.4954	17.5566	2.40116	0.399739	0.147266	0.144771	0.687111	0.714392
2	Mature Leaf	36	1044.31239 Da 31.38 s	23	3242.73	980.636	30.2411	402855	329093	553805	247543	42.1106	26.5521	1.12673	0.458056	2.4341	0.468893	0.652932	0.16974
2	Mature Leaf	37	846.28486 Da 31.27 s	23	13741.1	3735.47	27.1847	1.13842e+07	6.08653e+06	4.5063e+06	2.16781e+06	71.6415	16.5857	4.80984	0.254284	2.89705	0.0320371	0.783425	0.13964
2	Mature Leaf	38	488.18520 Da 31.65 s	18	640.899	499.464	77.9317	119042	79036.6	117170	51330.5	50.3963	22.7324	2.37379	0.592639	2.07298	0.147972	0.582268	0.199992
2	Mature Leaf	39	602.14262 Da 31.60 s	19	2459.8	1604.91	65.2457	1.40518e+06	1.07205e+06	1.37936e+06	666044	50.4636	26.9472	2.4901	0.978943	0.938266	0.134967	0.428608	0.370133
2	Mature Leaf	40	350.09484 Da 31.96 s	23	2478.81	462.704	18.6663	113697	70459	90108.4	40261.8	55.7871	21.4873	2.27157	0.964289	0.641133	0.160767	0.433379	0.45383
2	Mature Leaf	41	489.17112 Da 31.60 s	23	2396.01	732.899	30.5883	28180	136760	509525	196992	5.2408	25.2563	0.652884	5.19261	0.819649	0.756365	0.0491017	0.400175
2	Mature Leaf	42	1224.37340 Da 31.81 s	23	4232.8	963.543	22.7637	395725	353790	562122	263044	41.314	29.0829	2.57764	1.22661	4.19946	0.126139	0.357591	0.0863304
2	Mature Leaf	43	540.14538 Da 31.79 s	23	38649.2	10593.8	27.4103	3.02962e+07	3.60549e+07	8.1685e+07	3.51481e+07	27.0547	28.7785	1.47728	0.426994	10.3849	0.328946	0.670848	0.0180789
2	Mature Leaf	44	1026.34540 Da 31.79 s	23	2434.59	1106.66	45.4558	647310	401079	518004	230749	55.5481	21.4627	1.093	0.278216	0.274787	0.485538	0.766392	0.618931
2	Mature Leaf	45	388.12107 Da 31.76 s	23	15197.8	2701.22	17.7738	4.20179e+06	2.48539e+06	2.82266e+06	1.28004e+06	59.8167	20.3739	2.04721	1.79567	3.64983	0.194238	0.244803	0.104642
2	Mature Leaf	46	882.26071 Da 31.86 s	23	13433.2	2946.88	21.9374	4.82583e+06	3.5155e+06	4.40403e+06	2.11111e+06	52.285	25.8412	3.625	0.968424	7.78025	0.061591	0.432026	0.0316063
2	Mature Leaf	47	342.11597 Da 31.95 s	23	71182.4	8475.33	11.9065	8.0266e+06	2.4986e+07	6.42799e+07	2.87006e+07	11.1008	33.8251	1.05606	0.577974	3.9166	0.504478	0.589457	0.0951502
2	Mature Leaf	48	782.20554 Da 32.49 s	18	2412.74	1501.07	62.2145	1.84179e+06	930989	624499	295910	74.6786	14.5839	2.91766	0.0325027	0.221007	0.0981907	0.968189	0.654875
2	Mature Leaf	49	1466.42989 Da 32.44 s	23	2156.9	725.396	33.6314	208148	178195	317009	140520	39.6353	26.9445	1.06259	1.60366	3.05183	0.501074	0.276728	0.131243
2	Mature Leaf	50	1808.54308 Da 32.46 s	23	1872.21	655.558	35.0152	157576	142857	270695	118784	36.7936	27.2978	0.726585	0.903398	1.32974	0.705363	0.453979	0.29271
2	Mature Leaf	51	342.11574 Da 32.12 s	23	191387	12547.4	6.55605	5.93504e+07	5.09516e+07	9.55094e+07	4.15623e+07	38.3252	26.4162	1.75546	0.0330998	3.68527	0.25223	0.967617	0.103308
2	Mature Leaf	52	720.20920 Da 32.32 s	23	63966.9	9166.37	14.3299	5.15621e+07	3.65464e+07	4.17461e+07	2.04496e+07	55.26	25.4039	2.63691	0.559757	0.887557	0.120584	0.598553	0.382508
2	Mature Leaf	53	440.08860 Da 32.58 s	23	12911.9	3943.11	30.5386	6.29046e+06	5.55433e+06	9.46733e+06	4.29727e+06	39.9197	28.0419	0.878842	0.69655	0.558587	0.60575	0.534533	0.483081
2	Mature Leaf	54	1062.32381 Da 32.37 s	23	20075.6	2695.15	13.425	1.3637	0.41117	7.26385e+06	2.19013e+06	1.87737e-05	1.02571e-13	1.11847	0.620788	0.446395	0.472917	0.568793	0.528901
2	Mature Leaf	55	534.17853 Da 32.90 s	22	4800.33	3159.48	65.8181	4.90899e+06	3.57198e+06	5.18871e+06	2.36069e+06	48.6149	25.0544	1.53732	0.0535808	0.073487	0.310213	0.948278	0.795411
2	Mature Leaf	56	338.08463 Da 34.04 s	23	9515.05	1887.56	19.8377	2.02386e+06	1.07387e+06	1.06411e+06	473985	65.54	17.2658	3.54775	1.82127	0.393122	0.0646035	0.240924	0.553756
2	Mature Leaf	57	176.03193 Da 35.48 s	23	234.552	36.2514	15.4556	134.464	451.164	1187.45	526.562	10.1719	33.5051	1.12801	0.578943	0.0716824	0.468275	0.588978	0.797869
2	Mature Leaf	58	192.02881 Da 36.24 s	22	2912.19	1004.12	34.4799	284296	326305	723228	312188	28.2173	28.6885	1.8257	2.26928	0.629777	0.23647	0.184549	0.457664
2	Mature Leaf	59	134.02178 Da 36.16 s	22	6050.53	1729.5	28.5843	1.13431e+06	923218	1.77831e+06	757042	38.9447	25.1219	0.916883	0.0902347	0.0336184	0.582572	0.914933	0.86056
2	Mature Leaf	60	406.03679 Da 36.21 s	23	971.16	472.099	48.6119	70084.4	84544.4	158723	74042	30.6303	32.3818	2.17747	0.422991	5.0716	0.173829	0.673203	0.0652597
2	Mature Leaf	61	204.02639 Da 36.26 s	23	440.063	138.778	31.536	4666.95	7357.99	14993.4	7031.83	23.7379	34.518	3.83013	4.38316	6.77182	0.0544414	0.0670869	0.0405385
2	Mature Leaf	62	296.11063 Da 47.11 s	23	3152.63	547.516	17.3669	146308	138417	184004	94126.3	44.2938	32.3229	3.29301	1.58311	2.39032	0.0760206	0.280468	0.173046
2	Mature Leaf	63	376.13628 Da 47.88 s	23	1723.08	375.703	21.8042	0.0448861	0.0135337	141152	42559	3.17997e-05	1.16637e-13	2.61308	1.54159	3.5746	0.122778	0.28823	0.107553
2	Mature Leaf	64	332.07435 Da 48.77 s	23	7077.13	1313.92	18.5658	151609	439334	1.57404e+06	608501	8.78563	25.0352	0.983113	0.0502006	9.5858	0.544077	0.951434	0.021222
2	Mature Leaf	65	328.11472 Da 49.98 s	23	675.556	138.76	20.5402	2286.6	5873.82	17034.2	7118.11	11.8349	29.6371	0.858195	0.556489	0.000780555	0.618643	0.600205	0.978617
2	Mature Leaf	66	302.09926 Da 52.58 s	23	1937.25	310.948	16.051	33285.9	29758.6	60803.8	25879.8	35.3768	26.1096	0.757653	0.0908042	0.39004	0.684273	0.914427	0.555267
2	Mature Leaf	67	332.10912 Da 60.01 s	23	2974.91	610.525	20.5224	112805	111406	250950	105066	31.0112	26.3348	1.17639	1.55147	0.374894	0.445488	0.286358	0.562818
2	Mature Leaf	68	330.09416 Da 63.02 s	23	1684.98	346.025	20.5359	10315.9	34503.2	109674	44650.5	8.59728	28.3257	2.81485	6.21123	8.08888	0.105706	0.0345471	0.0294085
2	Mature Leaf	69	316.07905 Da 65.70 s	23	13370.8	2392.74	17.8953	762967	1.83552e+06	4.99223e+06	2.1366e+06	13.257	30.9399	1.15088	0.309863	2.20832	0.457349	0.744618	0.187816
2	Mature Leaf	70	316.11251 Da 70.76 s	23	3766.1	546.923	14.5223	166193	93067.2	104602	46355.1	61.3723	18.8865	11.294	7.39341	6.04105	0.00354876	0.0240486	0.0492628
2	Mature Leaf	71	376.07818 Da 76.01 s	23	572.697	114.741	20.0353	6602.2	4888.35	6888.97	3186.03	48.9372	25.6616	1.86682	0.327708	0.0358867	0.227815	0.732703	0.855996
2	Mature Leaf	72	346.06870 Da 76.09 s	23	3398.68	790.16	23.249	186916	209084	440634	193244	29.785	29.1885	1.04135	0.231303	0.20746	0.512227	0.800259	0.664784
2	Mature Leaf	73	466.11068 Da 76.07 s	23	10534.5	2333.29	22.149	1.8344e+06	1.75768e+06	3.56963e+06	1.54398e+06	33.9451	27.3469	1.28024	0.824009	0.479242	0.400594	0.482844	0.51465
2	Mature Leaf	74	452.22415 Da 79.41 s	23	4313.39	600.123	13.913	222294	119770	112163	51113.9	66.4642	17.5691	7.01065	3.96706	1.26265	0.0125626	0.079839	0.304087
2	Mature Leaf	75	576.12602 Da 81.57 s	23	4217.02	2352.94	55.7962	3.31256e+06	2.47675e+06	2.8856e+06	1.43397e+06	53.4442	26.8523	3.39295	1.16683	2.03053	0.0712478	0.373203	0.204043
2	Mature Leaf	76	307.12582 Da 96.85 s	22	2974.59	892.91	30.0179	232697	241159	554768	232337	29.5501	26.6928	1.84857	1.3721	3.329	0.231607	0.323068	0.117874
2	Mature Leaf	77	361.04528 Da 96.94 s	21	2164.23	701.637	32.4198	29614.6	156154	464046	197746	5.99898	31.3837	1.19268	1.53333	0.380795	0.438092	0.289809	0.559851
2	Mature Leaf	78	136.03757 Da 103.21 s	18	4022	2314.4	57.5435	0.200937	0.0605848	5.35645e+06	1.61503e+06	3.75131e-06	0	0.560539	0.84235	0.401419	0.820544	0.475963	0.549731
2	Mature Leaf	79	298.06841 Da 103.09 s	23	10329.1	2766.75	26.7859	4.76469e+06	2.73346e+06	2.79285e+06	1.28593e+06	63.0455	19.4785	2.723	0.247108	0.584564	0.113068	0.78863	0.473516
2	Mature Leaf	80	340.07907 Da 105.76 s	23	3654.13	538.858	14.7466	209452	144004	140824	71798.9	59.7964	24.7382	6.04628	0.279918	8.77166	0.0182874	0.7652	0.0252273
2	Mature Leaf	81	578.14112 Da 105.86 s	23	11162.9	3855.35	34.5371	3.50063e+06	4.07542e+06	1.10471e+07	4.43334e+06	24.0631	25.3867	0.441991	0.488451	3.77429	0.897633	0.636013	0.100059
2	Mature Leaf	82	650.05536 Da 118.77 s	22	2235.26	496.991	22.2342	345205	146675	31258.7	14952.1	91.6968	5.10667	9.45407	0.607964	0.0795253	0.00573461	0.57488	0.787416
2	Mature Leaf	83	136.03768 Da 118.59 s	22	16800.9	4844.07	28.8323	1.50176	0.452798	2.3465e+07	7.07497e+06	6.4e-06	3.88879e-14	0.211099	1.26328	1.85454	0.990934	0.348443	0.222167
2	Mature Leaf	84	894.20393 Da 118.63 s	23	4297.79	1137.59	26.4693	1.03506e+06	464288	198388	92653.3	83.9159	9.29647	6.8514	0.0814965	0.00317677	0.0133247	0.922739	0.956883
2	Mature Leaf	85	948.12344 Da 118.70 s	23	3787.85	266.091	7.02487	0.0263634	0.00794887	70804.4	21348.3	3.72341e-05	1.64418e-13	0.169686	0.168767	0.606495	0.996325	0.84858	0.465706
2	Mature Leaf	86	298.06866 Da 118.59 s	23	54487.1	12547.3	23.028	1.07217e+08	5.76874e+07	4.97854e+07	2.31458e+07	68.2901	17.3131	3.12683	0.063168	0.295829	0.0849286	0.939402	0.606114
2	Mature Leaf	87	466.11049 Da 128.03 s	22	1615.9	721.08	44.6241	266029	178586	248389	111498	51.7145	23.2808	2.14634	0.994469	0.0191612	0.178447	0.42363	0.894434
2	Mature Leaf	88	450.11589 Da 128.06 s	23	17928.5	3455.56	19.2741	923964	3.34676e+06	1.10394e+07	4.43963e+06	7.72327	27.6215	0.969711	2.48492	1.17009	0.551673	0.163626	0.320928
2	Mature Leaf	89	578.14141 Da 128.73 s	23	14622.4	5985.44	40.9334	4.79505e+06	9.56032e+06	3.09209e+07	1.2192e+07	13.4255	25.8607	0.462092	0.337418	1.7526	0.885374	0.726327	0.233749
2	Mature Leaf	90	452.22416 Da 129.05 s	23	14495	2049.55	14.1397	1.27419e+06	1.3378e+06	2.90405e+06	1.24553e+06	30.4959	27.7819	1.15879	1.17803	0.326776	0.453635	0.370211	0.588322
2	Mature Leaf	91	452.22348 Da 135.28 s	23	4598.08	1151.49	25.043	435519	414677	864810	369940	33.493	26.877	1.0586	1.01805	1.39279	0.503148	0.416214	0.282598
2	Mature Leaf	92	290.07838 Da 141.19 s	23	61120.8	17963.1	29.3896	74.2115	22.3756	3.22675e+08	9.72901e+07	2.29989e-05	7.38882e-14	1.00033	1.21568	1.11491	0.534463	0.360379	0.331665
2	Mature Leaf	93	326.09585 Da 143.32 s	23	3517.79	490.254	13.9364	118165	93557.3	133127	62717.8	47.023	27.2551	2.05868	0.511395	0.514975	0.192323	0.623627	0.499966
2	Mature Leaf	94	866.20286 Da 143.45 s	23	14512.4	4015.02	27.6662	3.90619e+06	4.69206e+06	1.19935e+07	4.9341e+06	24.5677	26.7347	0.764193	0.832096	3.58749	0.679875	0.479794	0.107046
2	Mature Leaf	95	595.14579 Da 146.85 s	23	1858.55	394.802	21.2425	72965.4	52603.4	80263.4	35800.2	47.6186	24.5329	1.50156	2.30689	0.258411	0.321208	0.180652	0.629358
2	Mature Leaf	96	500.11638 Da 148.21 s	23	5952.1	928.732	15.6034	112418	278401	754569	324071	12.9665	31.1912	1.56081	0.314505	2.95828	0.303236	0.741494	0.13623
2	Mature Leaf	97	772.20373 Da 149.54 s	23	12988	1831.29	14.0999	1.51996e+06	1.138e+06	1.82678e+06	810156	45.4161	25.0511	1.67506	0.181893	0.457969	0.271909	0.838121	0.523792
2	Mature Leaf	98	448.15787 Da 155.93 s	23	3211.03	1001.44	31.1874	403613	300603	542140	230806	42.6763	24.0131	1.96787	1.83804	0.295335	0.208177	0.238427	0.606408
2	Mature Leaf	99	164.04755 Da 157.38 s	21	3223.1	1185.96	36.7955	0.198225	0.059767	1.40649e+06	424073	1.40936e-05	0	0.914619	0.0842797	2.34467	0.583931	0.920243	0.176592
2	Mature Leaf	100	282.07320 Da 157.13 s	23	2925.77	851.5	29.1034	18274.9	181915	707401	272031	2.51833	25.0117	3.47276	8.07918	28.5856	0.0677154	0.0198537	0.00175035
2	Mature Leaf	101	860.21389 Da 157.51 s	23	11590.2	1589.95	13.718	587150	998070	1.99975e+06	955188	22.6971	35.8519	1.75127	0.231321	3.86296	0.253211	0.800246	0.0969608
2	Mature Leaf	102	464.18864 Da 159.07 s	23	501.575	148.489	29.6046	0.00252881	0.000762466	22049.1	6648.05	1.1469e-05	0	1.00142	0.259999	0.000232285	0.533861	0.779312	0.988334
2	Mature Leaf	103	370.08971 Da 158.88 s	23	518.227	142.837	27.5626	8715.65	6394.54	10888.1	4705.33	44.4592	24.1612	1.71793	0.427964	0.729683	0.261189	0.670278	0.425771
2	Mature Leaf	104	578.14219 Da 160.51 s	23	96911.1	16236.7	16.7542	1.74115e+07	7.37377e+07	2.46708e+08	9.91364e+07	6.59229	27.6474	0.721198	0.728679	0.902004	0.70905	0.520834	0.378915
2	Mature Leaf	105	866.20336 Da 164.82 s	23	23310.3	2298.33	9.85972	610906	1.77221e+06	4.70301e+06	2.06005e+06	11.4963	32.5894	2.35941	2.31024	10.4085	0.149692	0.180311	0.0179957
2	Mature Leaf	106	860.21424 Da 166.26 s	23	8202.32	1454.54	17.7333	1.16601e+06	727075	899212	406939	56.4593	21.7139	5.84087	2.20508	7.07952	0.0199361	0.191462	0.0374872
2	Mature Leaf	107	426.09413 Da 166.53 s	23	14499.1	1799.08	12.4082	798705	1.00043e+06	2.4308e+06	1.02485e+06	24.7315	28.1167	4.51608	12.1877	16.2303	0.0372108	0.00770705	0.00689055
2	Mature Leaf	108	1156.28574 Da 166.58 s	23	30417	3285.32	10.8009	6.25239e+06	4.50726e+06	5.45002e+06	2.63481e+06	53.4282	25.6964	4.33684	2.42509	4.19505	0.0409207	0.1691	0.0864593
2	Mature Leaf	109	578.14213 Da 166.63 s	23	131561	11832.5	8.9939	7.51681e+07	5.43228e+07	7.17153e+07	3.36503e+07	51.1754	25.3937	4.08012	3.73989	0.480717	0.0471348	0.0881872	0.514028
2	Mature Leaf	110	948.22920 Da 167.33 s	20	495.95	201	40.5282	0.00332391	0.0010022	40400.9	12181.3	8.22732e-06	5.09383e-14	0.661775	1.13489	0.734249	0.750166	0.38192	0.424406
2	Mature Leaf	111	370.08973 Da 167.77 s	23	470.786	116.512	24.7485	3564.67	4388.46	10093.2	4338.24	26.0998	28.9304	0.935485	0.0810515	0.525412	0.571519	0.923139	0.495826
2	Mature Leaf	112	282.07377 Da 171.48 s	23	49399.2	11778.7	23.844	8.29545e+07	5.03968e+07	5.66142e+07	2.60761e+07	59.4363	21.1107	4.18195	2.36788	1.4382	0.0445301	0.174565	0.275637
2	Mature Leaf	113	164.04765 Da 171.31 s	23	16673.5	3267.46	19.5967	6.00159e+06	3.61463e+06	4.29764e+06	1.93879e+06	58.2722	20.8373	12.0459	8.27024	13.2478	0.00297587	0.018861	0.010838
2	Mature Leaf	114	900.13890 Da 172.45 s	23	2826.36	331.667	11.7348	26706.3	31562.9	81621.3	33369.1	24.6533	26.3556	1.28049	1.55522	1.69716	0.40049	0.285651	0.240423
2	Mature Leaf	115	402.15251 Da 173.09 s	23	2446.45	318.012	12.9989	40752.6	38167.8	63272.3	29463	39.1758	29.5847	1.96991	0.852101	1.0433	0.207804	0.472357	0.34646
2	Mature Leaf	116	450.11471 Da 174.67 s	23	3926.13	877.798	22.3578	284175	241180	467060	200372	37.8277	25.8355	1.45958	0.631155	1.1213	0.334726	0.563936	0.330393
2	Mature Leaf	117	136.03740 Da 176.25 s	22	3167.48	1532.94	48.3961	0.150393	0.0453453	2.34989e+06	708520	6.4e-06	0	0.109712	0.498953	0.0385064	0.999513	0.630303	0.850907
2	Mature Leaf	118	298.06840 Da 176.70 s	23	9399	1731.94	18.4269	1.20716e+06	846528	1.53629e+06	642224	44.0014	22.7352	3.41832	1.34284	10.0574	0.0700994	0.329642	0.0192861
2	Mature Leaf	119	1002.22221 Da 177.53 s	23	2820.19	380.926	13.5071	93445.7	67733.2	73125.5	36882	56.0996	26.1912	3.71566	1.21748	2.66359	0.0582873	0.35992	0.153789
2	Mature Leaf	120	1154.26952 Da 177.55 s	23	16430	1985.45	12.0843	1.7623e+06	1.41707e+06	2.2313e+06	1.0174e+06	44.1281	26.8122	2.26067	0.991192	3.07749	0.162214	0.424674	0.129919
2	Mature Leaf	121	866.20303 Da 178.10 s	23	20398.6	6063.25	29.7239	2.50857e+06	9.58158e+06	3.4289e+07	1.3379e+07	6.81723	25.761	0.614335	0.745543	2.34477	0.783273	0.51383	0.176584
2	Mature Leaf	122	434.21434 Da 180.65 s	23	6039.07	960.838	15.9104	663196	392576	364342	175232	64.5422	20.2331	2.92619	0.957291	0.629297	0.0975986	0.435682	0.457827
2	Mature Leaf	123	432.19751 Da 180.95 s	23	2420.3	436.136	18.0199	27961.8	67444.7	163952	73931.4	14.57	33.9609	1.11684	0.935426	1.04542	0.47371	0.442984	0.346007
2	Mature Leaf	124	1442.32547 Da 181.11 s	23	4683.8	923.458	19.716	348195	314030	522442	240650	39.9932	28.7557	2.3582	0.707345	5.60724	0.149837	0.529877	0.0556755
2	Mature Leaf	125	610.15189 Da 181.40 s	23	6656.35	2347.23	35.2631	0.810025	0.244232	5.5095e+06	1.66118e+06	1.47023e-05	0	1.92816	2.4949	2.762	0.215629	0.162736	0.14759
2	Mature Leaf	126	338.06308 Da 183.91 s	23	3684.73	1297.07	35.2014	893543	541096	693328	306668	56.3085	20.8819	1.49979	0.288521	0.0136112	0.321766	0.75921	0.910931
2	Mature Leaf	127	312.08330 Da 185.09 s	23	3941.32	850.362	21.5756	492583	331386	339365	168663	59.2084	24.0673	3.5344	0.164716	4.59985	0.0651435	0.851843	0.0756552
2	Mature Leaf	128	246.08851 Da 185.61 s	20	3624.79	1445.3	39.8727	0.0776495	0.0234122	2.0889e+06	629826	3.71725e-06	0	0.446958	0.589791	0.480946	0.894645	0.583655	0.513931
2	Mature Leaf	129	2610.69051 Da 185.59 s	23	4979.42	747.855	15.0189	91805.7	165852	467731	193042	16.4074	28.2955	0.72895	0.159819	0.0814383	0.703747	0.855809	0.784953
2	Mature Leaf	130	1160.80599 Da 185.54 s	23	4494.76	796.588	17.7226	95470.1	192602	540741	225481	15.0061	29.1152	1.1293	1.3672	0.0492468	0.467652	0.324157	0.83174
2	Mature Leaf	131	870.23519 Da 185.54 s	23	13637.6	2036.45	14.9327	180277	1.21877e+06	3.9743e+06	1.63329e+06	4.33924	29.1939	0.643788	0.410642	0.00317475	0.762713	0.680543	0.956896
2	Mature Leaf	132	1160.30903 Da 185.57 s	23	7825.28	1442.44	18.4331	487577	708713	1.61245e+06	711859	23.2177	31.0976	0.961807	0.0253464	0.0525965	0.556199	0.975076	0.826223
2	Mature Leaf	133	290.07854 Da 185.57 s	23	274708	20903.8	7.60948	9.88603e+07	1.45147e+08	3.41317e+08	1.4876e+08	22.4592	30.5046	0.938358	0.0808022	0.0406953	0.569829	0.923363	0.846793
2	Mature Leaf	134	326.05488 Da 186.12 s	23	1766.56	110.314	6.24459	9114.45	5118.3	4324.17	2072.92	67.8228	18.4722	3.47008	0.943204	0.0288327	0.0678301	0.440368	0.870747
2	Mature Leaf	135	298.06790 Da 188.22 s	23	2644.39	864.834	32.7046	548883	299201	245754	116605	69.0734	17.5274	3.10307	0.510549	0.0518185	0.0863125	0.624078	0.827487
2	Mature Leaf	136	434.21459 Da 188.94 s	23	9292.37	2096.65	22.5631	0.78477	0.236617	4.39594e+06	1.32543e+06	1.78521e-05	0	1.17536	1.05067	2.90315	0.445962	0.406241	0.139294
2	Mature Leaf	137	450.11548 Da 190.55 s	23	20670.2	3595.57	17.3949	0.599996	0.180906	1.29281e+07	3.89797e+06	4.64102e-06	0	2.11653	4.13028	8.56731	0.183019	0.0744806	0.02639
2	Mature Leaf	138	416.16732 Da 192.04 s	23	13947.6	2148.58	15.4047	1.09941e+06	1.66387e+06	3.58804e+06	1.6304e+06	23.4544	32.7295	1.42463	0.984059	0.546924	0.346499	0.426959	0.487492
2	Mature Leaf	139	432.19808 Da 193.52 s	22	3814.23	1036.95	27.1862	476547	330575	547676	234902	46.5276	23.1324	1.19339	0.709059	0.0187381	0.437769	0.529142	0.895598
2	Mature Leaf	140	1730.38543 Da 193.72 s	23	5533.37	1096.82	19.8219	367745	447776	861373	398236	29.9194	32.0845	1.36339	0.86093	0.456464	0.36833	0.469125	0.524451
2	Mature Leaf	141	1442.32592 Da 193.68 s	23	7048.4	1556.8	22.0873	1.0312e+06	804313	1.34899e+06	596149	43.3244	25.5962	3.19073	4.56888	6.02857	0.0813494	0.0622685	0.0494329
2	Mature Leaf	142	312.08450 Da 195.83 s	23	8272.57	2287.19	27.6479	5.55716e+06	2.53933e+06	1.02128e+06	489519	84.4753	9.3895	5.9521	0.426707	1.11789	0.0190199	0.671016	0.331071
2	Mature Leaf	143	194.05726 Da 195.97 s	23	3324.98	804.508	24.1958	453625	268509	251644	120687	64.3194	20.2492	6.77097	4.33772	8.84222	0.0137331	0.0683407	0.0248419
2	Mature Leaf	144	586.22402 Da 196.95 s	23	2301.82	477.234	20.7329	6261.22	69540.2	221781	92834.1	2.74564	30.4216	0.860711	0.625108	0.127346	0.61706	0.566762	0.733414
2	Mature Leaf	145	434.21475 Da 198.70 s	23	12275.2	2083.48	16.9731	1.02512e+06	1.42e+06	3.33571e+06	1.44404e+06	23.5075	29.8965	1.19781	0.157837	11.3265	0.435788	0.857422	0.0151266
2	Mature Leaf	146	2598.60644 Da 203.06 s	23	7942.11	1294.38	16.2977	760280	548082	871743	383411	46.5851	24.2619	2.00872	0.448443	3.05861	0.200847	0.658407	0.130892
2	Mature Leaf	147	866.20355 Da 203.06 s	23	76771.2	3595.51	4.68341	6.96876e+06	5.41976e+06	6.97804e+06	3.38998e+06	49.9668	27.4454	5.12523	4.78898	0.284618	0.0274911	0.0571375	0.612865
2	Mature Leaf	148	370.08993 Da 203.37 s	20	193.832	74.7441	38.5612	2215.94	1711.26	3153.4	1345.55	41.2703	24.5502	2.64933	0.651972	5.159	0.11946	0.554347	0.0635505
2	Mature Leaf	149	1154.26863 Da 204.43 s	23	4846.05	1705.47	35.193	331076	863830	2.58515e+06	1.0669e+06	11.3529	28.9188	0.774031	0.349052	1.32263	0.673291	0.718783	0.293885
2	Mature Leaf	150	2018.44784 Da 208.24 s	23	5738.68	1185.78	20.6629	276593	494569	1.14577e+06	514055	19.4461	32.8127	1.09603	0.612628	0.0548582	0.484021	0.572656	0.822603
2	Mature Leaf	151	1442.32607 Da 208.52 s	23	4668.85	937.543	20.0808	440721	325184	456648	211208	49.1126	25.5961	3.92808	1.1834	17.0522	0.0514118	0.368787	0.00615092
2	Mature Leaf	152	578.14101 Da 209.93 s	23	9651.93	1858.35	19.2537	0.144939	0.0437008	3.45348e+06	1.04126e+06	4.1969e-06	1.34838e-14	0.524465	0.44203	1.70431	0.84501	0.662094	0.239546
2	Mature Leaf	153	434.21432 Da 210.64 s	23	8410.5	2517.8	29.9363	0.234947	0.0708391	6.33929e+06	1.91137e+06	3.70619e-06	1.46913e-14	0.832562	0.676124	4.21052	0.634943	0.543492	0.0860086
2	Mature Leaf	154	562.14664 Da 211.43 s	23	6171.86	1638.79	26.5527	0.352926	0.106411	2.68564e+06	809751	1.31412e-05	0	0.563111	1.13301	3.16637	0.818779	0.382442	0.125475
2	Mature Leaf	155	1154.76303 Da 214.72 s	23	4809.74	682.776	14.1957	274808	172615	200326	92739	57.838	22.0037	4.39753	1.64706	2.30019	0.039612	0.269048	0.180146
2	Mature Leaf	156	1002.22128 Da 214.85 s	23	7630.89	1033.63	13.5454	194778	389375	887675	405927	17.9941	34.2347	2.21297	0.787633	4.17916	0.168747	0.49689	0.0869252
2	Mature Leaf	157	1154.26965 Da 214.79 s	23	38071.6	3433.55	9.01869	2.2962	0.692331	1.17893e+07	3.55461e+06	1.9477e-05	6.31978e-14	1.01991	0.691545	5.53542	0.523732	0.53671	0.0568447
2	Mature Leaf	158	290.07811 Da 214.77 s	23	5766.2	665.191	11.536	243602	208501	254621	130596	48.8942	30.3843	2.32697	0.226774	0.609142	0.153664	0.803633	0.464778
2	Mature Leaf	159	1442.32639 Da 217.96 s	23	21451.3	2960.69	13.8019	4.65821e+06	3.0877e+06	4.07653e+06	1.85221e+06	53.3297	23.1521	2.28083	0.481244	2.99986	0.159551	0.639971	0.133982
2	Mature Leaf	160	866.20254 Da 221.11 s	23	19090.4	2872.55	15.0471	2.61375e+06	2.88031e+06	5.72166e+06	2.56328e+06	31.3571	29.9465	1.10545	0.55429	1.18716	0.479325	0.601319	0.317716
2	Mature Leaf	161	540.21916 Da 222.60 s	23	2700.05	681.188	25.2287	0.0188554	0.00568511	464018	139907	4.06351e-06	0	0.610951	1.36703	0.321179	0.785633	0.324195	0.591453
2	Mature Leaf	162	436.22966 Da 224.25 s	23	5082.75	1136.66	22.3632	0.0566621	0.0170843	1.292e+06	389554	4.3856e-06	1.80209e-14	0.836926	1.28605	1.55324	0.632146	0.342919	0.259109
2	Mature Leaf	163	1442.83721 Da 225.77 s	23	3252.91	522.4	16.0595	166579	105057	117737	55198	58.5894	22.1498	6.09932	4.57295	0.664728	0.0178912	0.0621683	0.446045
2	Mature Leaf	164	1442.33305 Da 225.84 s	23	5387.64	1000.91	18.5778	412183	341114	587770	261366	41.2203	26.5925	2.11973	1.4433	0.478107	0.18252	0.307784	0.51513
2	Mature Leaf	165	1442.32731 Da 225.80 s	23	49190.7	4745.62	9.6474	9.73313e+06	7.88039e+06	1.29573e+07	5.82667e+06	42.8954	26.5782	2.01694	0.43686	2.16046	0.199413	0.665087	0.191998
2	Mature Leaf	166	470.08748 Da 226.49 s	23	4084.9	537.409	13.156	201910	108404	90313.5	42307.8	69.0944	17.1421	3.54002	0.127984	0.559375	0.0649152	0.882206	0.482786
2	Mature Leaf	167	1730.38603 Da 227.37 s	22	6448.79	1702.02	26.3928	205344	705510	2.69086e+06	1.02303e+06	7.09011	24.0709	0.516576	1.77826	0.551677	0.850271	0.247488	0.485685
2	Mature Leaf	168	1154.26801 Da 227.84 s	23	11455.9	1366.84	11.9314	1.00368e+06	796345	1.02569e+06	501945	49.4577	27.9808	4.03126	2.91241	0.964398	0.0484564	0.130638	0.364006
2	Mature Leaf	169	850.20812 Da 228.42 s	23	3870.87	826.72	21.3575	0.0265177	0.00799539	683467	206073	3.87988e-06	1.70331e-14	0.56621	1.20538	3.58199	0.81665	0.363033	0.107262
2	Mature Leaf	170	1730.38552 Da 230.57 s	23	17108.3	2100.64	12.2785	1.79803e+06	1.67247e+06	2.7419e+06	1.28027e+06	39.6049	29.5757	1.53842	0.720463	0.970362	0.30988	0.524291	0.362631
2	Mature Leaf	171	434.12132 Da 232.81 s	23	4952.22	887.111	17.9134	363707	312059	462646	219912	44.0135	28.849	1.99289	0.356678	1.17852	0.203648	0.713895	0.319335
2	Mature Leaf	172	1730.38586 Da 235.07 s	23	28351.1	2854.96	10.07	2.97904e+06	2.61343e+06	5.05882e+06	2.18661e+06	37.0626	26.4412	1.53149	0.683268	0.280858	0.311975	0.540336	0.615168
2	Mature Leaf	173	850.20832 Da 235.65 s	23	3244.33	737.002	22.7166	0.1458	0.0439604	543172	163772	2.68423e-05	1.21241e-13	0.857411	0.539783	2.85169	0.619137	0.608743	0.142242
2	Mature Leaf	174	2018.44548 Da 236.34 s	23	8864.16	1365.22	15.4015	70392.1	611101	1.79697e+06	779141	3.7696	32.603	0.994988	0.640911	0.00354269	0.53743	0.559414	0.95447
2	Mature Leaf	175	1442.32714 Da 236.10 s	23	7180.93	989.161	13.7748	663887	423713	427103	208140	60.8518	22.5212	9.21497	7.58281	0.765865	0.00614037	0.0227803	0.415154
2	Mature Leaf	176	616.23537 Da 236.95 s	23	1834.86	344.318	18.7654	0.023234	0.00700532	118555	35745.6	1.95977e-05	6.94346e-14	1.93009	5.92064	0.795388	0.21526	0.0380343	0.406818
2	Mature Leaf	177	476.18794 Da 238.38 s	23	3901.41	977.141	25.0458	0.103443	0.0311891	954804	287884	1.08339e-05	0	0.537954	0.0478246	0.28521	0.835933	0.953661	0.612504
2	Mature Leaf	178	434.12107 Da 239.23 s	23	3977.24	679.066	17.0738	117876	148359	343135	147610	25.5689	29.0947	2.22318	2.94692	1.98627	0.167321	0.128377	0.208395
2	Mature Leaf	179	282.07291 Da 240.23 s	22	3257.69	1549.1	47.5522	1.13198e+06	682668	971541	416078	53.8135	20.5407	2.24707	0.849325	0.182277	0.164044	0.47338	0.684319
2	Mature Leaf	180	2018.44682 Da 241.18 s	23	22503.4	2641.61	11.7388	491365	2.2825e+06	6.5115e+06	2.81742e+06	7.01663	32.2676	0.883682	0.263328	0.00140493	0.602759	0.776929	0.971316
2	Mature Leaf	181	866.20247 Da 242.96 s	23	10151.8	1779.21	17.526	0.449147	0.135423	3.16557e+06	954456	1.41885e-05	5.88407e-14	0.58253	0.344762	2.58366	0.805386	0.721553	0.159095
2	Mature Leaf	182	740.17185 Da 243.55 s	23	2933.71	666.571	22.7211	172916	134333	250157	106524	40.8715	24.5695	1.43936	0.777195	0.473648	0.341477	0.50102	0.517024
2	Mature Leaf	183	434.21402 Da 243.71 s	23	5105.86	991.134	19.4117	0.0349624	0.0105416	982346	296188	3.55907e-06	0	1.10532	2.00639	8.8845	0.479388	0.215174	0.0246147
2	Mature Leaf	184	1154.26718 Da 245.41 s	23	4420.42	1160.36	26.2499	88007.9	353842	1.25988e+06	493231	6.52931	25.9924	1.1729	3.249	6.26257	0.447092	0.110645	0.0463704
2	Mature Leaf	185	2306.51563 Da 246.00 s	21	8739.09	2980.17	34.1016	345182	2.72217e+06	8.55181e+06	3.58522e+06	3.87976	30.4742	1.41491	0.976251	2.91744	0.349859	0.429479	0.138491
2	Mature Leaf	186	2306.51491 Da 246.05 s	21	4044.06	1445.04	35.7324	1.24946e+06	846419	994046	473435	55.6923	24.0667	6.33	2.1383	5.41679	0.0162949	0.199024	0.0588499
2	Mature Leaf	187	522.20957 Da 247.36 s	23	2863.82	797.134	27.8347	284080	202448	325634	142183	46.5924	23.9267	3.09874	4.09642	15.2534	0.0865679	0.0755521	0.00793294
2	Mature Leaf	188	1442.32868 Da 249.92 s	23	8473.9	2062.7	24.3418	288700	1.14777e+06	3.97208e+06	1.57175e+06	6.77577	26.6592	1.39896	2.95414	7.23383	0.35546	0.127911	0.036073
2	Mature Leaf	189	2594.57279 Da 250.60 s	19	5131.19	3059.66	59.6286	6.97514e+06	3.55077e+06	2.61645e+06	1.22004e+06	72.7214	15.1927	4.33826	0.482144	0.614647	0.0408895	0.639475	0.462861
2	Mature Leaf	190	508.19397 Da 250.77 s	23	3233.17	438.755	13.5704	82532.4	65926.5	108279	48529.3	43.2534	26.2953	5.24298	4.52316	1.92777	0.0260137	0.0634108	0.214354
2	Mature Leaf	191	2594.58015 Da 250.71 s	23	5175.16	1170.92	22.6258	249884	494705	1.13809e+06	517692	18.0035	33.9125	1.05415	0.172705	0.00236392	0.505477	0.845424	0.9628
2	Mature Leaf	192	2882.63084 Da 254.26 s	23	3233.4	845.244	26.1411	526872	329968	310257	153068	62.938	21.9131	2.35797	0.48489	0.245314	0.149865	0.637965	0.638008
2	Mature Leaf	193	434.21484 Da 254.70 s	23	7301.35	2269.66	31.0854	0.189172	0.0570375	5.15134e+06	1.55319e+06	3.67229e-06	0	1.52944	2.61218	7.67328	0.312596	0.152746	0.0324195
2	Mature Leaf	194	610.15287 Da 255.99 s	23	146620	10553.7	7.19795	2.25402e+07	3.34655e+07	8.85942e+07	3.68353e+07	20.2819	28.1338	2.1449	4.01432	1.13439	0.178664	0.0782359	0.327812
2	Mature Leaf	195	3170.68802 Da 257.34 s	23	1732.05	839.289	48.4564	0.0910539	0.0274538	704405	212386	1.29263e-05	0	0.566715	0.44325	0.0508945	0.816302	0.661391	0.829002
2	Mature Leaf	196	866.20182 Da 257.39 s	23	16075.4	1887.69	11.7428	0.152345	0.0459336	3.56338e+06	1.0744e+06	4.27529e-06	0	0.889881	0.949069	5.75048	0.598946	0.438409	0.0534392
2	Mature Leaf	197	2018.44528 Da 259.94 s	22	3636.73	984.033	27.0582	13928	308427	955066	408331	1.43737	31.7986	0.883502	0.630171	0.189345	0.60287	0.564394	0.678678
2	Mature Leaf	198	426.09416 Da 259.60 s	23	5967.16	645.087	10.8106	131429	137024	285550	124254	31.5194	28.314	1.0466	0.0798298	0.841794	0.509445	0.924238	0.394268
2	Mature Leaf	199	578.14123 Da 259.57 s	23	47557.3	4279.28	8.99816	8.78305e+06	6.3256e+06	9.50377e+06	4.25987e+06	48.0294	24.6047	1.51846	0.152676	0.457502	0.315955	0.86164	0.523997
2	Mature Leaf	200	598.17111 Da 261.79 s	23	3927.78	1048.17	26.6861	580982	346846	427431	190077	57.6135	20.5653	4.11075	1.51008	3.29254	0.0463307	0.294314	0.119522
2	Mature Leaf	201	598.18647 Da 263.11 s	23	3191.98	493.791	15.4697	27764.9	64355.4	215675	84624.1	11.4052	25.7588	0.714244	1.04227	1.47399	0.713822	0.408779	0.27033
2	Mature Leaf	202	568.21508 Da 263.42 s	23	10524.3	2065.41	19.6251	355638	1.31732e+06	3.92444e+06	1.64982e+06	8.30915	30.3589	1.07801	1.10576	0.00267612	0.493136	0.390106	0.960422
2	Mature Leaf	203	522.20919 Da 264.61 s	23	4043.96	889.98	22.0076	309199	269865	483287	214701	39.0163	27.2514	2.30201	2.74224	5.45329	0.156813	0.1426	0.0582228
2	Mature Leaf	204	452.10992 Da 265.71 s	23	16763.3	3334.9	19.8941	4.37962e+06	3.60247e+06	6.53718e+06	2.84883e+06	40.1182	25.9441	1.96651	0.644025	1.70027	0.208428	0.557981	0.24004
2	Mature Leaf	205	464.09503 Da 269.43 s	23	68935.3	12422.7	18.0209	19.2963	5.81805	1.54324e+08	4.65306e+07	1.25037e-05	0	2.24595	1.93209	9.00009	0.164195	0.225045	0.0240077
2	Mature Leaf	206	2018.44707 Da 271.63 s	23	3940.27	806.435	20.4665	0.0574729	0.0173287	650337	196084	8.83739e-06	3.58015e-14	1.07955	0.728526	2.8529	0.492348	0.520897	0.142171
2	Mature Leaf	207	492.19903 Da 274.97 s	23	32482.6	6493.36	19.9902	1.93172e+07	1.54178e+07	2.37359e+07	1.08889e+07	44.8683	26.833	5.65414	9.20423	4.77392	0.0216105	0.0148536	0.0715733
2	Mature Leaf	208	508.19401 Da 277.05 s	23	3292.41	431.697	13.1119	0.00566225	0.00170723	186362	56190.3	3.03831e-06	0	0.652579	0.726001	3.27703	0.756578	0.521957	0.120232
2	Mature Leaf	209	1442.32703 Da 279.00 s	23	4424.97	680.358	15.3754	366867	168490	81745	38224.9	81.7782	10.4885	7.01395	0.392948	1.19836	0.0125474	0.691245	0.315636
2	Mature Leaf	210	1154.26774 Da 282.30 s	23	9654.07	1194.32	12.3711	838070	500023	563228	257057	59.8067	20.6121	2.78867	0.578459	1.09458	0.107739	0.589217	0.335763
2	Mature Leaf	211	434.08523 Da 284.00 s	23	14194.2	3649.01	25.7076	254147	4.74668e+06	1.30743e+07	5.93284e+06	1.9068	35.5638	3.19821	5.03387	5.91065	0.0809436	0.0520702	0.0510803
2	Mature Leaf	212	1730.38598 Da 284.72 s	23	3057.71	444.081	14.5233	103045	62662.9	80556.5	35658.9	56.1242	20.9853	2.414	0.742569	0.0404395	0.1433	0.515056	0.847268
2	Mature Leaf	213	452.11016 Da 285.01 s	23	5216.84	1371.98	26.2992	755821	642938	1.12331e+06	500465	40.2218	27.0114	2.02513	1.63339	0.343391	0.197996	0.271436	0.579239
2	Mature Leaf	214	594.15819 Da 286.33 s	23	52546.9	8678	16.5148	1.29375e+07	2.19887e+07	6.23212e+07	2.55438e+07	17.1907	27.7634	1.71198	4.36609	2.11856	0.262644	0.0675541	0.195769
2	Mature Leaf	215	436.13634 Da 286.90 s	23	5781.69	679.254	11.7484	330082	213573	209686	103726	61.1526	22.9164	2.53061	0.149175	0.125746	0.130785	0.864517	0.735014
2	Mature Leaf	216	420.23489 Da 287.21 s	23	2496.83	769.984	30.8384	110434	186428	484148	205442	18.5733	29.636	1.17254	0.793279	0.758539	0.447257	0.494674	0.417267
2	Mature Leaf	217	2018.44668 Da 288.30 s	23	2906.62	533.507	18.3549	86175.8	103558	203619	93037.6	29.7369	31.4786	1.22587	0.1693	0.32471	0.423433	0.848152	0.589474
2	Mature Leaf	218	492.19928 Da 287.81 s	23	5389.53	898.914	16.6789	49736.7	237476	760120	312292	6.14142	29.0761	1.61259	3.68041	4.18359	0.288518	0.0905639	0.0867949
2	Mature Leaf	219	522.20904 Da 290.78 s	22	2441.31	1139.4	46.6716	790047	528993	606674	289806	56.5644	23.7918	2.86175	0.329645	1.69015	0.102188	0.731425	0.241286
2	Mature Leaf	220	434.08477 Da 293.12 s	23	15770.5	13595	86.2057	3.67746e+07	5.95114e+07	1.48943e+08	6.39194e+07	19.8014	30.0987	1.23689	1.37608	0.0684106	0.418687	0.322186	0.802412
2	Mature Leaf	221	524.22519 Da 296.01 s	23	2641.72	652.819	24.7119	0.0221394	0.00667529	426173	128496	5.19494e-06	0	1.14997	1.44441	0.207709	0.457783	0.307553	0.664598
2	Mature Leaf	222	368.14643 Da 297.86 s	23	4717.73	604.684	12.8173	0.0240672	0.00725654	365643	110246	6.58216e-06	0	2.12687	1.08116	9.1482	0.181416	0.397203	0.023259
2	Mature Leaf	223	206.09398 Da 298.00 s	23	1669.22	249.85	14.9681	0.0215011	0.00648282	62424.8	18821.8	3.44431e-05	0	3.53593	2.69317	24.6232	0.065081	0.146319	0.0025467
2	Mature Leaf	224	448.10008 Da 300.93 s	23	13516	3660.59	27.0834	1.31614	0.396831	1.33999e+07	4.04022e+06	9.82199e-06	3.93164e-14	1.28372	1.26172	3.39363	0.399176	0.348826	0.11503
2	Mature Leaf	225	524.22532 Da 302.05 s	23	1180.22	380.941	32.2771	1419.99	41568.2	143761	58443.3	0.97808	28.6145	0.755285	0.556327	0.403735	0.685869	0.600287	0.548618
2	Mature Leaf	226	1344.29900 Da 305.24 s	22	4060.43	1475.72	36.344	0.29475	0.0888704	2.17776e+06	656618	1.35346e-05	6.04792e-14	2.81185	5.32514	8.45227	0.105937	0.0467939	0.0270763
2	Mature Leaf	227	448.09995 Da 305.26 s	23	144449	20503	14.1939	5.09135e+07	1.27236e+08	3.70964e+08	1.54416e+08	12.0683	29.3713	2.0332	3.66884	4.8062	0.196611	0.0910361	0.0708495
2	Mature Leaf	228	511.09573 Da 305.77 s	23	2413.26	249.805	10.3513	13124.3	23176.2	50391.5	23253.4	20.663	34.2507	1.0981	0.259584	0.00652893	0.482985	0.77961	0.938227
2	Mature Leaf	229	494.21388 Da 311.07 s	23	6506.95	1028.21	15.8017	828409	481964	412297	201018	66.7691	19.5413	4.0448	1.4269	0.0320023	0.0480854	0.311219	0.86391
2	Mature Leaf	230	518.20018 Da 313.20 s	23	3233.71	992.961	30.7066	92118.9	286899	896086	366405	9.32184	28.537	0.724786	0.626626	0.0363514	0.706594	0.566051	0.855079
2	Mature Leaf	231	436.11547 Da 314.96 s	23	9644.71	2503.34	25.9556	3.73642e+06	2.1254e+06	2.21275e+06	1.00916e+06	62.8057	19.2612	5.24837	2.32361	3.06915	0.0259485	0.178956	0.130348
2	Mature Leaf	232	552.21800 Da 316.29 s	23	2561.2	497.738	19.4338	129694	90152.9	120829	55609.6	51.7694	24.3205	2.15728	0.670551	0.516892	0.176807	0.545971	0.499201
2	Mature Leaf	233	386.15789 Da 316.28 s	23	2646.48	464.094	17.5363	0.081912	0.0246974	215383	64940.5	3.80308e-05	1.52877e-13	1.83798	2.37698	4.76948	0.233843	0.173679	0.0716737
2	Mature Leaf	234	522.20949 Da 322.82 s	23	5036.22	1271.33	25.2438	1.25792e+06	584177	302862	141379	80.5955	11.0972	10.8149	3.00246	0.361712	0.00399248	0.124846	0.569567
2	Mature Leaf	235	492.19943 Da 324.46 s	23	14806.4	4510.45	30.4628	1.54495e+07	7.08871e+06	3.5175e+06	1.6374e+06	81.4547	10.582	11.54	0.33377	4.89212	0.00334631	0.728713	0.068971
2	Mature Leaf	236	682.39075 Da 327.88 s	23	4073.13	1326.56	32.5684	728910	529109	926248	395439	44.0387	23.722	1.85698	2.06183	0.0431141	0.229849	0.208181	0.842379
2	Mature Leaf	237	418.08916 Da 331.13 s	23	7811.21	3118.7	39.926	1.61658	0.487418	9.72629e+06	2.93259e+06	1.66208e-05	7.66025e-14	2.20882	2.95867	1.06339	0.169331	0.127619	0.342206
2	Mature Leaf	238	478.18349 Da 340.15 s	18	223.87	90.2941	40.3334	0.000467768	0.000141037	8153.02	2458.23	5.73735e-06	0	0.610842	0.433654	1.69863	0.785709	0.666952	0.240242
2	Mature Leaf	239	495.10028 Da 342.52 s	23	3095.26	565.381	18.266	0.014177	0.00427453	319656	96379.8	4.43509e-06	0	1.14796	2.59154	1.24831	0.458731	0.154444	0.306606
2	Mature Leaf	240	432.10527 Da 342.55 s	23	35461.3	9985.91	28.16	12.8003	3.85943	9.97183e+07	3.00662e+07	1.28364e-05	0	1.93029	2.27922	2.02445	0.215222	0.183508	0.204634
2	Mature Leaf	241	728.39510 Da 345.25 s	23	12161.9	3995.44	32.8521	1.2563	0.378789	1.59635e+07	4.81319e+06	7.86981e-06	0	0.722238	0.0790651	0.00317782	0.708338	0.924926	0.956876
2	Mature Leaf	242	420.14173 Da 348.21 s	22	375.497	133.154	35.4606	13086.8	7164.75	6024.81	2848.85	68.4757	17.7274	3.56463	0.0955021	1.1247	0.0639287	0.91027	0.329721
2	Mature Leaf	243	452.10977 Da 349.27 s	23	20352.8	4630.55	22.7514	7.08872e+06	6.65326e+06	1.39646e+07	5.9433e+06	33.6704	26.5589	1.66048	1.37815	0.869506	0.275677	0.32173	0.387077
2	Mature Leaf	244	452.10985 Da 355.69 s	23	7656.36	2321.11	30.3161	2.97934e+06	1.99854e+06	2.5158e+06	1.16635e+06	54.2177	23.6155	2.55646	1.099	0.439296	0.128205	0.392038	0.532083
2	Mature Leaf	245	494.23540 Da 365.95 s	19	255.786	106.029	41.4522	0.00320964	0.000967744	11242.2	3389.64	2.855e-05	9.15282e-14	0.254764	0.125019	0.634864	0.981521	0.88472	0.455939
2	Mature Leaf	246	712.40087 Da 370.59 s	23	10152.4	3513.62	34.6089	6.26363e+06	4.98226e+06	6.88941e+06	3.2854e+06	47.6211	27.5757	2.63465	1.62289	0.000353909	0.120789	0.27329	0.985601
2	Mature Leaf	247	368.14692 Da 374.38 s	23	1689.11	463.374	27.4331	165113	92477.4	75657.8	36523.1	68.5769	18.2951	9.15518	4.83912	3.66182	0.00624777	0.0560482	0.104188
2	Mature Leaf	248	724.40047 Da 381.28 s	23	14146.4	5130.61	36.2681	1.75149e+07	8.94042e+06	7.11909e+06	3.26706e+06	71.1005	15.5721	4.09265	0.823383	0.817069	0.0468038	0.483082	0.400873
2	Mature Leaf	249	436.11529 Da 381.92 s	23	7239	2234.98	30.8741	3.24786e+06	1.61437e+06	1.20583e+06	551645	72.9252	14.5957	5.04737	2.76122	0.00174697	0.0285295	0.141195	0.968017
2	Mature Leaf	250	768.38860 Da 381.93 s	23	4952.91	1155.48	23.3292	803457	444935	456311	206102	63.7782	18.4997	3.62581	0.00859945	2.86286	0.0615605	0.99145	0.141595
2	Mature Leaf	251	692.37531 Da 383.44 s	23	8756.81	4224.27	48.2398	1.83164e+07	8.14294e+06	2.85689e+06	1.3596e+06	86.5071	8.11117	7.7985	0.279494	2.21354	0.00953574	0.765496	0.187368
2	Mature Leaf	252	712.40176 Da 384.29 s	23	19671	6511.79	33.1035	2.61421e+07	1.52079e+07	1.61808e+07	7.41725e+06	61.7681	19.9025	2.90384	0.529095	0.845605	0.0991593	0.61429	0.393267
2	Mature Leaf	253	448.22996 Da 395.91 s	23	3171.31	891.389	28.1079	0.129691	0.0391032	794574	239573	1.6322e-05	0	0.502828	0.0430044	0.0546318	0.859345	0.9582	0.822962
2	Mature Leaf	254	448.23015 Da 405.86 s	23	2335.48	398.8	17.0757	61625.9	59458	102029	47192.1	37.656	29.7505	3.42567	1.71407	5.41825	0.0697709	0.257736	0.0588247
2	Mature Leaf	255	666.39530 Da 405.40 s	23	3997.79	1408.22	35.225	545209	693648	1.46158e+06	654472	27.1682	31.008	1.40969	0.965524	0.378817	0.351682	0.432974	0.560842
2	Mature Leaf	256	494.23531 Da 406.00 s	22	666.169	200.114	30.0395	11512.2	17901.5	30210.9	15505.2	27.5919	38.7752	2.11035	0.687892	0.97551	0.183985	0.538306	0.36145
2	Mature Leaf	257	508.25105 Da 407.74 s	23	1296.83	243.17	18.751	0.00757388	0.00228361	59131.4	17828.8	1.28086e-05	4.92189e-14	0.681092	1.12598	0.212448	0.736728	0.3844	0.66109
2	Mature Leaf	258	752.39505 Da 408.54 s	23	4150.58	902.745	21.7499	1.82467	0.550158	814947	245716	0.000223899	9.14239e-13	1.04914	0.0797389	0.605704	0.508107	0.924319	0.465983
2	Mature Leaf	259	708.40627 Da 410.06 s	20	14638.4	6569.22	44.8767	6.00943e+06	1.22267e+07	3.7129e+07	1.50108e+07	13.9306	27.3546	1.2771	0.606728	4.1747	0.401874	0.575471	0.0870566
2	Mature Leaf	260	504.34336 Da 411.75 s	23	4147.96	1553.92	37.4624	1.85236e+06	1.08874e+06	955511	465167	65.9702	19.9071	4.11994	0.0460784	3.02428	0.0460929	0.955302	0.132685
2	Mature Leaf	261	708.40628 Da 417.20 s	23	19848.1	4601.9	23.1856	3.43982e+06	6.91852e+06	1.78804e+07	7.72279e+06	16.1341	31.092	0.772196	0.113561	1.03198	0.674516	0.894523	0.348893
2	Mature Leaf	262	708.40392 Da 424.74 s	23	4329.73	4641.96	107.211	4.4076e+06	5.62111e+06	1.6722e+07	6.56361e+06	20.8598	24.6056	2.27961	1.87044	9.26011	0.159711	0.2337	0.0227139
2	Mature Leaf	263	696.40580 Da 461.29 s	23	17119.1	9170.47	53.5686	2.32569e+07	3.22024e+07	6.29267e+07	2.95188e+07	26.9853	33.7079	1.74233	0.757619	1.50845	0.255321	0.508892	0.265364
2	Mature Leaf	264	520.33888 Da 485.47 s	23	11677.4	4636.08	39.7014	1.83603e+06	6.23324e+06	1.9706e+07	8.04566e+06	8.52301	28.5109	0.822289	1.04756	0.0139408	0.641564	0.407179	0.909865
2	Mature Leaf	265	520.33859 Da 491.75 s	23	5814.4	2976.3	51.1884	2.24507e+06	2.97688e+06	6.66471e+06	2.92658e+06	25.1978	30.3549	1.62703	2.18615	0.912118	0.28457	0.193566	0.376431
2	Mature Leaf	266	692.41092 Da 497.08 s	23	9280.92	3184.25	34.3097	4.05086	1.22138	1.01394e+07	3.05716e+06	3.99515e-05	0	1.55231	1.19381	4.72271	0.305737	0.366048	0.0727423
2	Mature Leaf	267	488.34925 Da 497.13 s	23	3572.44	1350.32	37.7982	0.649141	0.195723	1.82337e+06	549765	3.56012e-05	0	1.44889	1.57138	3.89534	0.338276	0.282632	0.0958623
2	Mature Leaf	268	518.32344 Da 513.96 s	23	6982.01	5680.54	81.3596	1.74835e+07	1.03438e+07	1.24172e+07	5.54198e+06	58.4719	20.3512	1.39076	0.164013	1.12432	0.358378	0.852411	0.329795
2	Mature Leaf	269	504.34434 Da 523.95 s	23	66310.9	24941.5	37.613	2.44817e+08	2.02238e+08	3.65809e+08	1.59767e+08	40.0928	26.0616	1.60661	1.2434	0.0984615	0.290172	0.353363	0.764307
2	Mature Leaf	270	504.34442 Da 528.56 s	23	30777.2	14431.3	46.8896	8.59804e+07	6.81123e+07	1.17334e+08	5.1584e+07	42.2893	25.687	1.62357	1.4547	0.0767464	0.28551	0.305428	0.791053
2	Mature Leaf	271	572.33118 Da 542.10 s	23	2368.16	219.36	9.26289	21145.1	16473.7	26756.9	11955.5	44.1424	25.8435	4.48579	2.12019	6.35863	0.0378057	0.201143	0.0451874
2	Mature Leaf	272	504.34508 Da 541.59 s	23	78150.9	23560.7	30.1477	1.93967e+08	1.75134e+08	3.5064e+08	1.50646e+08	35.616	26.5343	1.4477	1.23349	0.0742157	0.338674	0.35585	0.794427
2	Mature Leaf	273	502.32847 Da 552.15 s	23	6849.59	2321.71	33.8956	2.50262e+06	2.06086e+06	3.06999e+06	1.43904e+06	44.9093	27.8385	1.81376	0.916775	0.082186	0.239061	0.449343	0.783999
2	Mature Leaf	274	666.37394 Da 564.39 s	22	456.767	193.142	42.2846	14762.8	13411	23489.8	10624.9	38.5929	28.2989	1.48517	0.374286	0.682547	0.326408	0.702778	0.440319
2	Mature Leaf	275	275.98720 Da 569.81 s	23	2128.33	191.741	9.00896	0.00235293	0.000709434	36764.5	11084.9	6.4e-06	0	0.668949	5.26975	4.59846	0.74517	0.0477404	0.0756892
2	Mature Leaf	276	504.34363 Da 573.71 s	23	11614.9	4227.26	36.3951	1.04393	0.314758	1.78697e+07	5.38793e+06	5.84191e-06	0	1.21419	1.58386	0.821454	0.428527	0.28033	0.399688
2	Mature Leaf	277	486.33443 Da 583.59 s	23	26700.4	11828.4	44.3003	8.4125e+07	4.75801e+07	4.88944e+07	2.23141e+07	63.2427	19.0878	5.81453	5.81622	0.50234	0.0201616	0.0394019	0.505066
2	Mature Leaf	278	488.34902 Da 589.61 s	23	26072	7689.96	29.4951	2.32704e+07	1.88617e+07	3.41332e+07	1.48351e+07	40.5382	25.6814	2.07202	3.3802	1.38629	0.190124	0.103959	0.283615
2	Mature Leaf	279	486.33422 Da 597.25 s	23	15575.7	8604.43	55.2425	2.36701e+07	2.17311e+07	4.82593e+07	2.00482e+07	32.9074	25.4551	0.977133	0.404746	0.512186	0.547455	0.684084	0.501083
2	Mature Leaf	280	676.36452 Da 600.24 s	23	27841.4	15716.4	56.45	6.99465e+07	7.42139e+07	1.7358e+08	7.25214e+07	28.7224	26.7472	0.571893	0.113361	3.20697	0.812736	0.894695	0.123515
2	Mature Leaf	281	488.35019 Da 604.52 s	23	65250	15253.6	23.3772	6.32224e+07	7.5174e+07	1.69483e+08	7.30582e+07	27.1685	28.8547	1.36499	1.57552	0.00427991	0.367738	0.281866	0.949964
2	Mature Leaf	282	488.34992 Da 610.54 s	23	108473	14022.1	12.9269	6.19315e+07	6.72432e+07	1.359e+08	6.02958e+07	31.3051	29.4307	1.74697	0.935729	2.1606	0.254223	0.442882	0.191985
2	Mature Leaf	283	998.68271 Da 611.29 s	23	2130.21	164.887	7.74042	0.00799841	0.00241161	27187.7	8197.4	2.94192e-05	0	0.760875	0.637081	1.34099	0.682105	0.561184	0.290866
2	Mature Leaf	284	488.35028 Da 614.74 s	22	63117.8	16580	26.2684	9.77266	2.94657	2.74898e+08	8.28847e+07	3.55502e-06	0	0.275075	0.442512	0.0356828	0.975735	0.661816	0.8564
2	Mature Leaf	285	488.34894 Da 636.97 s	23	5479	1623.79	29.6366	1.47717e+06	779954	775039	344042	65.5876	17.1364	2.63639	0.0983841	0.440068	0.120631	0.907733	0.531735
2	Mature Leaf	286	514.31308 Da 641.91 s	23	58670.4	32188.6	54.8635	2.19559e+08	3.10966e+08	8.13544e+08	3.38151e+08	21.2524	27.948	0.772192	0.557119	4.65561	0.674519	0.599886	0.0743139
2	Mature Leaf	287	560.31875 Da 649.21 s	23	8431.89	5671.95	67.2679	6.98418e+06	9.91783e+06	2.51908e+07	1.05961e+07	21.7068	28.5678	0.639219	0.322265	1.90374	0.765903	0.73631	0.216874
2	Mature Leaf	288	470.33934 Da 662.84 s	23	23432.7	8764.79	37.4041	4.95245e+07	2.30105e+07	1.36453e+07	6.22247e+06	78.399	11.7804	4.05322	0.365732	0.0011426	0.0478564	0.70815	0.974131
2	Mature Leaf	289	634.38456 Da 672.58 s	23	2644.84	696.586	26.3376	8291.51	150657	477334	201494	1.70739	30.9853	0.993083	1.07634	0.226197	0.538491	0.398615	0.651179
2	Mature Leaf	290	472.35484 Da 679.91 s	23	31377.9	5399.24	17.2071	1.17979e+07	8.99637e+06	1.61665e+07	6.93398e+06	42.1891	24.5227	2.00866	2.12591	0.0459949	0.200858	0.20047	0.837288
2	Mature Leaf	291	572.27890 Da 684.12 s	23	3057.22	428.104	14.003	92113.1	63331.3	89508.4	40312.5	50.7171	23.8066	2.78571	0.984557	1.17677	0.107973	0.426799	0.319665
2	Mature Leaf	292	472.35423 Da 684.16 s	23	25219	2464.25	9.77138	1.18271e+06	2.05987e+06	4.94452e+06	2.17714e+06	19.3026	31.7178	1.13185	0.208958	1.66764	0.466422	0.817093	0.24409
2	Mature Leaf	293	966.69248 Da 684.39 s	23	2326.72	184.108	7.91276	5204.01	10685.9	28832.3	12242.1	15.2896	30.179	0.676523	1.21853	1.0352	0.739902	0.35965	0.348197
2	Mature Leaf	294	472.35534 Da 688.18 s	23	36410.6	2135.24	5.86433	2.83526e+06	1.4178e+06	1.14138e+06	515622	71.2979	15.0482	3.97003	0.279486	0.785392	0.0501822	0.765502	0.409608
2	Mature Leaf	295	470.33888 Da 735.86 s	23	7522.84	1521.96	20.2311	78938.2	698540	2.24095e+06	932330	3.40267	30.0117	1.13742	0.540355	3.25608	0.463748	0.608448	0.121201
2	Mature Leaf	296	582.53186 Da 737.52 s	22	2154.82	482.692	22.4006	8674.06	56861.9	224523	85430.3	3.71963	24.283	0.440159	1.13188	0.1776	0.898729	0.382755	0.688124
2	Mature Leaf	297	278.22400 Da 747.48 s	23	14270.3	10899.2	76.3763	3.49e+07	3.53108e+07	8.17812e+07	3.40347e+07	29.9106	26.2609	0.513528	0.149242	0.143655	0.852293	0.864461	0.717724
2	Mature Leaf	298	456.35927 Da 764.57 s	23	8174.71	1078.44	13.1924	629541	372799	449433	200424	58.3462	20.3721	2.04847	0.418176	0.0353246	0.194027	0.676052	0.857112
2	Mature Leaf	299	524.34642 Da 764.62 s	23	2336.27	220.633	9.44384	21302.4	15823.3	25833.9	11364.1	45.1932	24.7479	1.3831	0.15849	0.0344681	0.361131	0.85689	0.858832
2	Mature Leaf	300	786.65307 Da 764.80 s	23	2360.59	223.188	9.45475	28585.1	17158.3	19482.7	8895.77	59.4683	20.7753	3.15459	1.62678	0.561255	0.0833489	0.272602	0.482082
2	Mature Leaf	301	852.52403 Da 775.50 s	23	3478.12	1141.19	32.8105	724925	575837	713153	354378	50.4093	28.2452	2.87317	1.67399	0.00028574	0.101354	0.264425	0.987061
2	Mature Leaf	302	592.26663 Da 786.70 s	23	4152.56	848.993	20.4451	375116	268548	363500	168518	50.7863	25.0306	1.5699	0.235626	0.12265	0.300585	0.797056	0.738144
2	Mature Leaf	303	620.26179 Da 792.39 s	23	5505.09	926.554	16.8309	441227	279263	379608	167896	53.7534	21.878	1.49209	0.406797	0.319642	0.324199	0.68285	0.592319
2	Mature Leaf	304	836.52869 Da 801.04 s	23	3894.7	1188.3	30.5107	984192	640840	641061	316181	60.5562	23.108	3.18728	1.21887	0.341537	0.0815373	0.359563	0.580237
2	Mature Leaf	305	853.52112 Da 801.18 s	23	3336.47	1006.83	30.1764	793556	493875	438004	219263	64.435	21.6342	3.09049	0.905494	0.101445	0.0870569	0.453248	0.760898
2	Mature Leaf	306	340.20634 Da 835.46 s	23	2612.2	796.014	30.4729	363396	257478	315909	150932	53.4953	25.1712	3.33817	1.04025	2.21608	0.0738136	0.40939	0.187151
2	Mature Leaf	307	606.28205 Da 837.06 s	23	3476.29	678.732	19.5246	356735	168492	94475.4	44097.1	79.0618	11.9167	8.57593	2.18183	2.77596	0.0074304	0.19405	0.14674
2	Mature Leaf	308	610.56265 Da 842.06 s	23	1992.56	160.177	8.03876	1606.2	8620.57	24137.2	10592.2	6.23927	33.2129	0.855041	0.280799	0.223644	0.620631	0.764583	0.652991
2	Mature Leaf	309	627.55268 Da 842.77 s	23	2758.35	168.753	6.11788	0.00107088	0.000322884	28477.5	8586.29	3.76046e-06	1.80665e-14	0.263473	0.0358127	2.75941	0.979151	0.965026	0.147749
2	Mature Leaf	310	1050.57789 Da 844.38 s	23	2489.79	138.051	5.54469	0.000815256	0.000245809	19058.2	5746.26	4.27772e-06	1.90888e-14	0.292386	0.448592	0.13609	0.970095	0.658322	0.724867
2	Mature Leaf	311	982.58916 Da 844.48 s	23	28936.3	1700.45	5.87651	128100	999308	2.77048e+06	1.23485e+06	4.41942	34.3142	1.31762	1.92319	1.01413	0.385702	0.226268	0.352786
2	Mature Leaf	312	999.58010 Da 844.57 s	23	21551.8	1145.67	5.31587	16297.7	404305	1.29702e+06	545466	1.24095	30.76	1.01372	0.338844	0.647069	0.527102	0.725396	0.451849
2	Mature Leaf	313	1054.52151 Da 844.69 s	23	7863.77	494.513	6.2885	0.0484604	0.0146114	244543	73732.5	1.98167e-05	0	1.34692	0.441818	0.114661	0.374475	0.662217	0.746435
2	Mature Leaf	314	474.28867 Da 875.88 s	23	10639.2	1407.56	13.23	709449	630987	1.24298e+06	535471	36.3368	26.4744	1.1132	0.1971	2.50905	0.475496	0.826219	0.164284
2	Mature Leaf	315	1001.59328 Da 881.33 s	23	3215.64	429.408	13.3537	99090	63350.7	80060.3	36363.2	55.3111	22.3313	2.16029	0.69651	0.543558	0.176359	0.53455	0.488779
2	Mature Leaf	316	984.60094 Da 881.27 s	23	2817.46	425.057	15.0865	98590	64918.7	81493.5	37537.5	54.7468	23.1299	2.4013	1.67545	2.21196	0.144755	0.264176	0.187504
2	Mature Leaf	317	622.44271 Da 883.60 s	23	6290.22	989.219	15.7263	0.0419087	0.0126359	978555	295045	4.28271e-06	0	0.455469	0.826309	0.647612	0.889461	0.481974	0.451669
2	Mature Leaf	318	844.53435 Da 893.06 s	23	3175.1	952.389	29.9955	860634	452396	292204	143526	74.6535	15.4846	4.54782	0.00186065	2.16543	0.036601	0.998142	0.191557
2	Mature Leaf	319	713.53637 Da 893.41 s	20	1428.54	571.171	39.983	227603	140775	137771	66722.4	62.2931	21.587	8.03741	4.49282	4.70413	0.00881251	0.064184	0.0731729
2	Mature Leaf	320	831.47921 Da 893.41 s	23	1952.02	317.261	16.253	34777.4	35436.2	67410.7	30273.5	34.0327	29.3234	1.40685	0.538929	0.291814	0.352676	0.609184	0.608512
2	Mature Leaf	321	776.53783 Da 893.42 s	23	4626.49	787.286	17.0169	56549.8	212186	566461	250882	9.07685	33.5439	1.37157	1.15283	0.906075	0.365323	0.376992	0.377912
2	Mature Leaf	322	759.54780 Da 893.52 s	23	2368.17	389.345	16.4407	39241.5	50681.9	113425	49631.3	25.7041	30.0389	2.04083	2.71775	1.06272	0.195316	0.14444	0.342345
2	Mature Leaf	323	147.97445 Da 897.78 s	21	2081.57	640.279	30.7594	620425	245853	7502.21	3542.32	98.8052	0.732487	140.614	5.07424	0.120328	2.38586e-06	0.0512931	0.740521
2	Mature Leaf	324	892.46323 Da 907.66 s	23	4113.13	236.154	5.74147	62528	28144	10170	4879.2	86.0106	8.51134	17.4391	1.80592	7.72172	0.00106356	0.24324	0.0320478
2	Mature Leaf	325	820.53184 Da 907.73 s	23	38153.4	1985.56	5.20414	0.264923	0.0798773	3.94244e+06	1.18869e+06	6.71978e-06	0	0.380166	0.393804	0.379054	0.932145	0.690722	0.560723
2	Mature Leaf	326	837.52194 Da 907.86 s	23	27774.7	1327.8	4.78062	0.157196	0.0473965	1.76305e+06	531580	8.91615e-06	0	0.229691	0.486727	0.270465	0.987422	0.636957	0.621643
2	Mature Leaf	327	147.97450 Da 918.31 s	23	2581.5	247.527	9.58849	0.00383851	0.00115735	61269.5	18473.4	6.26496e-06	2.37507e-14	0.614337	0.595765	0.0686718	0.783272	0.580751	0.802045
2	Mature Leaf	328	1032.53293 Da 926.43 s	23	4362.87	528.456	12.1126	0.012504	0.00377011	279266	84201.8	4.47747e-06	0	0.755263	1.99425	0.0465041	0.685884	0.216747	0.836406
2	Mature Leaf	329	1045.58113 Da 926.47 s	23	2234.34	233.766	10.4624	14730.6	18469	40432.1	17777.5	26.7039	30.0839	1.65238	1.2125	3.34647	0.277799	0.361196	0.117095
2	Mature Leaf	330	960.60159 Da 926.51 s	23	13207.7	1572.25	11.904	0.579772	0.174808	2.47199e+06	745332	2.34537e-05	0	2.97168	3.55274	3.96614	0.0945205	0.0959611	0.093519
2	Mature Leaf	331	977.59137 Da 926.52 s	23	12444.1	1573	12.6405	0.258801	0.0780315	2.47434e+06	746042	1.04594e-05	3.76392e-14	1.22593	1.65886	0.462931	0.423406	0.267008	0.521632
2	Mature Leaf	332	1028.59001 Da 926.56 s	23	2268.62	288.048	12.6971	4219.77	25875.9	78945.6	33367.2	5.07395	30.926	0.830109	0.377776	0.347268	0.63652	0.700602	0.577163
2	Mature Leaf	333	901.48186 Da 934.60 s	23	4200.98	948.094	22.5684	237189	391306	693321	350549	25.4902	38.5143	2.43101	2.29625	0.425556	0.141381	0.181743	0.538352
2	Mature Leaf	334	816.50369 Da 934.94 s	23	24208.9	6374.37	26.3307	12.0001	3.61817	4.06326e+07	1.22512e+07	2.95332e-05	0	1.60448	1.4928	0.406894	0.290764	0.297723	0.547107
2	Mature Leaf	335	147.97449 Da 953.21 s	23	3003.86	106.832	3.55649	3544.2	3898.19	8007.15	3537.62	30.6821	29.3645	1.45182	0.409949	1.21923	0.337299	0.680957	0.311814
3	Fruit	13	503.92424 Da 26.24 s	19	882.816	108.361	12.2745	2642.5	4874.64	9207.81	4900.14	22.299	38.6241	1.60475	1.37673		0.344403	0.350805
3	Fruit	14	403.92236 Da 26.26 s	18	1009.39	280.973	27.8361	46041.6	40444.6	41724.3	25805.1	52.4596	33.2615	1.08063	1.80982		0.51626	0.275582
3	Fruit	15	159.98618 Da 26.37 s	18	1350.94	360.9	26.7146	4048.01	35155.9	126286	53290.5	3.10589	26.8955	0.670827	2.03964		0.729111	0.245118
3	Fruit	16	387.94525 Da 26.19 s	19	1581.42	110.335	6.97697	0.000532211	0.000177404	12173.8	4057.94	4.37176e-06	0	1.78629	6.92786		0.303336	0.050184
3	Fruit	17	289.94278 Da 26.34 s	18	1343.07	373.907	27.8397	0.0447977	0.0149326	139806	46602.1	3.20427e-05	0	0.41383	2.0722		0.888637	0.241213
3	Fruit	18	273.96591 Da 26.29 s	19	4520.38	298.267	6.59827	0.00396231	0.00132077	88963.3	29654.4	4.45386e-06	0	1.21658	3.37215		0.462318	0.1386
3	Fruit	19	845.80212 Da 28.45 s	19	765.875	290.704	37.9571	56636.5	40143.5	37033.5	21989.2	60.4639	26.6994	2.47298	0.165325		0.198228	0.853127
3	Fruit	20	677.87924 Da 28.39 s	18	892.537	389.437	43.6326	46949.2	66496.7	108040	60003	30.2919	38.4476	1.14551	0.0100439		0.489565	0.990031
3	Fruit	21	761.83859 Da 28.42 s	19	833.824	348.693	41.8185	46225.3	60213.8	81185.6	48970.6	36.2805	40.7328	1.51973	0.0439198		0.366354	0.957486
3	Fruit	22	593.91833 Da 28.40 s	19	980.1	388.552	39.6441	63755.2	70584.8	94114.4	55051.3	40.3847	36.99	1.74729	0.2489		0.31155	0.790896
3	Fruit	23	258.07241 Da 28.27 s	19	1109.95	513.22	46.2383	219512	126819	84931.1	50308.7	72.1028	19.3408	3.55303	0.27325		0.11608	0.774044
3	Fruit	24	509.95526 Da 28.30 s	19	1045.85	481.694	46.0579	156204	109465	99742.8	59194.8	61.0299	26.339	2.34602	0.101001		0.213188	0.906165
3	Fruit	25	425.99484 Da 28.35 s	19	1436.11	589.805	41.0695	273511	168103	125617	74716.9	68.5271	21.7613	2.7419	0.0521356		0.171224	0.949834
3	Fruit	26	174.11154 Da 27.99 s	19	1275.93	774.372	60.6906	473299	294876	221124	132469	68.1572	22.2267	3.51856	0.599494		0.117849	0.591946
3	Fruit	27	701.72123 Da 28.53 s	19	681.905	149.005	21.8512	21627.1	11427.7	5920.39	3527.2	78.5084	15.2493	4.11164	0.425754		0.092154	0.679777
3	Fruit	28	969.57896 Da 28.59 s	19	811.184	187.988	23.1745	29215.8	16002.7	10073.3	5848.94	74.3611	17.3508	6.01053	1.62151		0.0489359	0.304987
3	Fruit	29	617.75998 Da 28.55 s	19	864.178	170.516	19.7316	15109.2	15109.2	16743.5	10447.6	47.4346	36.6605	1.7527	0.141438		0.310392	0.872266
3	Fruit	30	885.61663 Da 28.61 s	19	1006.17	224.377	22.3001	57277.1	24106.8	2036.17	1177.71	96.5671	2.4188	33.4665	0.904766		0.00199959	0.474065
3	Fruit	31	281.91468 Da 28.57 s	19	1179.31	233.065	19.7628	0.00499889	0.0016663	54319.4	18106.5	9.20277e-06	0	0.609497	0.226864		0.766956	0.806627
3	Fruit	32	449.83605 Da 28.53 s	19	1243.38	218.966	17.6105	11330.4	23160.4	37675.5	22012.3	23.1204	44.3765	1.08321	0.078409		0.515165	0.925972
3	Fruit	33	533.79809 Da 28.54 s	19	1165.23	219.311	18.8212	23271.5	22932.3	27925.6	16565.2	45.4547	35.1574	2.31108	0.715809		0.217593	0.542327
3	Fruit	34	213.92703 Da 28.65 s	19	1153.36	203.922	17.6807	15185.3	21832.5	28579.4	17875.1	34.6976	43.6805	2.2316	2.73844		0.228124	0.178151
3	Fruit	35	801.65712 Da 28.57 s	19	1282.58	249.464	19.4502	33958	28335.6	32376.7	18764.2	51.1919	30.959	2.425	0.635847		0.203695	0.575731
3	Fruit	36	717.69476 Da 28.58 s	19	1548.65	328.839	21.2339	61238.8	48773.6	53543.2	31052.6	53.3523	29.8136	2.14592	0.251281		0.240325	0.789225
3	Fruit	37	633.73262 Da 28.58 s	19	1995.36	354.162	17.7493	104796	58347.5	37419.9	21874.7	73.6879	17.9577	4.09686	0.774955		0.0926887	0.519455
3	Fruit	38	365.87533 Da 28.58 s	19	1779.85	398.486	22.3888	0.0792156	0.0264052	158791	52930.3	4.98867e-05	0	1.59481	0.49283		0.346872	0.643687
3	Fruit	39	549.77243 Da 28.58 s	19	3035.26	490.226	16.151	271625	116967	16644.2	9645.97	94.2262	4.06242	13.1244	0.0974292		0.0119779	0.909254
3	Fruit	40	465.81056 Da 28.58 s	19	3674.68	537.49	14.6269	315960	141871	33925.1	19734.7	90.3039	6.80841	11.8116	0.861709		0.0145712	0.488438
3	Fruit	41	129.96707 Da 28.67 s	18	4446.85	1183.39	26.6119	0.0511668	0.0170556	1.40042e+06	466805	3.65368e-06	0	0.558154	1.40589		0.799235	0.344824
3	Fruit	42	381.84967 Da 28.59 s	19	5699.68	826.97	14.5091	696994	326100	108715	63178.1	86.5069	9.38864	9.18321	1.24852		0.0231145	0.379043
3	Fruit	43	297.88855 Da 28.61 s	19	6407.66	827.456	12.9135	766334	356652	109099	63969.8	87.5377	8.80554	5.34765	0.138835		0.0597299	0.87439
3	Fruit	44	397.95175 Da 29.21 s	19	608.349	165.341	27.1786	14082.6	12896.4	14976.1	8887.45	48.4627	33.5663	2.28051	1.22328		0.221559	0.385002
3	Fruit	45	113.99301 Da 29.60 s	16	752.782	317.35	42.157	0.0039541	0.00131803	100711	33570.3	3.92618e-06	2.04342e-14	0.380916	1.16437		0.907591	0.399472
3	Fruit	46	230.02976 Da 29.39 s	19	742.566	225.998	30.4347	54971	24760.9	6054.82	3526.2	90.0783	6.97561	13.62	2.35192		0.0111762	0.211202
3	Fruit	47	226.06779 Da 29.49 s	18	1028.3	305.243	29.6844	0.0224996	0.00749985	93173.5	31057.8	2.4148e-05	0	1.20024	2.01009		0.468403	0.248743
3	Fruit	48	426.07586 Da 29.63 s	19	1661.69	470.443	28.3112	119533	100697	114589	66754.3	51.0557	31.2717	1.72872	0.257587		0.315572	0.784821
3	Fruit	49	504.16858 Da 29.69 s	19	2134.89	733.924	34.3777	0.0235231	0.00784102	538645	179548	4.36708e-06	2.16126e-14	0.311904	0.0275571		0.943533	0.973002
3	Fruit	50	1197.33906 Da 30.29 s	18	721.134	188.955	26.2025	39300	18358.9	5725.17	3360.93	87.2845	8.99564	7.17014	0.513705		0.035984	0.633041
3	Fruit	51	314.11954 Da 29.90 s	18	708.082	187.879	26.5334	2335.15	11114.4	33003.6	14887	6.6079	31.1761	0.453789	0.181831		0.864594	0.840268
3	Fruit	52	855.22404 Da 30.18 s	19	760.015	204.6	26.9205	33775.9	20773.2	15092	9069.41	69.1167	21.706	3.20843	0.444349		0.135732	0.669474
3	Fruit	53	1172.41041 Da 30.22 s	17	478.331	226.521	47.3565	36200.4	21768.2	17368.2	9962.87	67.5777	21.1942	3.11201	0.736306		0.142114	0.534233
3	Fruit	54	527.12395 Da 30.06 s	19	799.266	183.262	22.9288	21467.7	16021.7	15563.5	9262.48	57.9718	28.2817	2.2317	0.291547		0.228109	0.761732
3	Fruit	55	846.28420 Da 30.01 s	18	633.894	262.992	41.4882	0.043045	0.0143483	69164.5	23054.8	6.22356e-05	3.36633e-13	1.42295	0.389952		0.393773	0.700296
3	Fruit	56	513.10805 Da 30.06 s	18	897.167	324.748	36.197	71224.3	47949.5	42762.4	25087.3	62.4847	25.0276	2.7659	0.307576		0.169081	0.751187
3	Fruit	57	650.23541 Da 29.73 s	15	509.846	380.492	74.6287	139626	65916.9	23698.8	13720.9	85.4898	10.0192	8.91153	1.03803		0.0244055	0.433388
3	Fruit	58	684.22858 Da 30.28 s	19	1174.91	385.801	32.8367	64642.9	71166.3	92225.4	54649.2	41.2084	37.2892	2.09829	0.865006		0.24752	0.487314
3	Fruit	59	461.17273 Da 30.18 s	19	808.633	412.995	51.0732	207910	90223.7	14093.2	8196.89	93.6518	4.48556	13.9226	0.602721		0.0107256	0.590479
3	Fruit	60	326.12723 Da 29.77 s	18	892.357	423.658	47.4763	134908	83384.8	64529.1	38044.2	67.6443	22.0354	7.17365	4.37908		0.035953	0.0982978
3	Fruit	61	416.15110 Da 29.72 s	19	1737.97	299.44	17.2293	72912.7	37360.5	20849.4	11855.5	77.7635	14.6952	4.12443	0.537826		0.0916951	0.621064
3	Fruit	62	147.05507 Da 30.24 s	18	2056.35	584.644	28.4312	202394	177729	179272	112026	53.0291	33.4014	2.36161	0.43082		0.211264	0.676946
3	Fruit	63	830.30055 Da 30.16 s	19	1366.34	608.013	44.4994	441166	190925	28697	16680.2	93.8925	4.31343	12.5213	0.294929		0.0130753	0.759489
3	Fruit	64	132.05345 Da 30.02 s	19	1168.95	1068.79	91.4311	635115	526540	580404	341025	52.2505	31.0107	2.13035	0.235719		0.242643	0.80025
3	Fruit	65	334.06554 Da 29.81 s	19	3201.8	786.9	24.5768	506935	274122	168273	97451.3	75.0783	16.8277	3.54696	0.25274		0.116388	0.788203
3	Fruit	66	489.17019 Da 30.25 s	18	4977.7	1391.47	27.9542	2.25402e+06	1.0423e+06	298787	175718	88.2958	8.31925	7.27789	0.199332		0.0350491	0.826949
3	Fruit	67	388.12094 Da 30.22 s	19	12448.5	2516.61	20.2162	4.54733e+06	3.18857e+06	2.71964e+06	1.65772e+06	62.5753	26.3978	3.58637	1.31509		0.114406	0.363973
3	Fruit	68	488.18468 Da 30.05 s	19	10224.6	5531.77	54.1026	3.81423e+07	1.6258e+07	1.8292e+06	1.06208e+06	95.4237	3.23611	14.7793	0.0990351		0.00958816	0.907864
3	Fruit	69	1173.40261 Da 30.66 s	19	721.626	143.176	19.8408	9569.26	8612.84	11237	6285.67	45.9922	31.9251	1.66062	0.0681006		0.330969	0.935226
3	Fruit	70	817.26982 Da 30.63 s	19	836.078	112.014	13.3975	6138.29	5952.89	7221.17	4271.66	45.9471	34.7551	2.76343	1.21539		0.1693	0.386895
3	Fruit	71	540.14486 Da 30.71 s	19	895.967	235.989	26.339	0.00499744	0.00166581	55690.6	18563.5	8.97358e-06	0	0.3656	0.00244656		0.916068	0.997558
3	Fruit	72	831.28894 Da 30.49 s	19	1135.48	216.313	19.0504	15062.6	17578.6	31455.9	16139.3	32.3798	33.0283	1.02478	0.0991631		0.540711	0.907753
3	Fruit	73	133.03809 Da 30.40 s	19	2861.1	465.097	16.2559	155575	107166	91501.9	55245.9	62.9662	25.7959	2.48902	0.184749		0.196448	0.838025
3	Fruit	74	1026.34811 Da 30.66 s	19	3918.36	687.29	17.5403	333899	184163	130251	73385.9	71.9378	18.0408	5.63936	1.35638		0.0545814	0.355073
3	Fruit	75	475.15448 Da 30.41 s	19	4539.72	592.216	13.0452	243433	145339	119085	67395.4	67.1506	21.015	3.19035	0.269115		0.136896	0.776868
3	Fruit	76	342.11653 Da 30.57 s	19	60981.8	10198.5	16.7239	7.29429e+07	3.97537e+07	2.79903e+07	1.5656e+07	72.2685	17.643	4.28759	0.445034		0.0861265	0.669099
3	Fruit	77	166.04795 Da 31.43 s	19	828.151	127.455	15.3903	13173.3	7814.82	5480.97	3256.4	70.6181	20.3867	3.43433	0.630916		0.122344	0.577891
3	Fruit	78	606.19465 Da 31.30 s	19	873.175	147.757	16.9219	10088	8773.97	11905.9	6478.59	45.8672	30.625	2.99424	1.71411		0.150529	0.289968
3	Fruit	79	268.07968 Da 31.48 s	19	1234.93	141.506	11.4586	6195.13	8717.4	14150.8	7854.35	30.449	38.3503	3.15538	2.34453		0.13919	0.211921
3	Fruit	80	580.18243 Da 31.50 s	19	1601.23	114.549	7.15382	812.038	5164.63	12348	6233.54	6.17047	38.9675	0.777135	0.516753		0.666592	0.631508
3	Fruit	81	610.19212 Da 31.34 s	19	1608.25	240.265	14.9395	36195.8	23265.6	21649.8	12204.1	62.5731	23.5169	2.23071	0.128721		0.228246	0.882719
3	Fruit	82	372.12405 Da 31.30 s	19	1510.43	266.738	17.6597	66570.8	33288.8	15315.2	8936.01	81.2969	12.9491	9.89451	2.35525		0.0201816	0.210879
3	Fruit	83	180.06302 Da 31.28 s	18	1344.89	434.573	32.3128	214260	102689	35984.9	21299.4	85.6202	10.2619	5.35169	0.0191824		0.0596538	0.98109
3	Fruit	84	720.21072 Da 30.97 s	19	11879.9	1960.47	16.5024	2.41103e+06	1.47832e+06	1.35402e+06	748557	64.0371	22.0088	2.65033	0.101567		0.179777	0.905677
3	Fruit	85	696.23069 Da 31.75 s	19	761.691	176.284	23.1438	0.00132517	0.000441724	31076.1	10358.7	4.26429e-06	2.34134e-14	0.530262	1.1947		0.816849	0.391922
3	Fruit	86	605.17814 Da 31.88 s	19	1102.07	173.733	15.7642	12734.1	14029.3	18883.3	10980.7	40.2755	36.7204	9.60734	8.94629		0.0212946	0.0333831
3	Fruit	87	1106.31465 Da 31.82 s	19	1332.63	130.426	9.78711	1370.81	7323.94	15717.4	8378.54	8.02193	42.414	0.821331	0.0563391		0.642016	0.945955
3	Fruit	88	764.19621 Da 32.00 s	19	1457.57	162.294	11.1346	659.585	8679.6	25706	11796.7	2.50169	32.8557	0.504442	0.127497		0.833114	0.883735
3	Fruit	89	366.11384 Da 32.02 s	19	1339.27	262.028	19.565	54656.9	31781.4	22106.7	12993.1	71.2016	19.6954	3.02723	0.10366		0.1481	0.903876
3	Fruit	90	876.29105 Da 31.66 s	19	2236.15	317.821	14.2128	0.0686023	0.0228674	101010	33669.9	6.79164e-05	0	1.58445	0.3356		0.349473	0.733269
3	Fruit	91	330.09273 Da 31.60 s	17	696.862	1008.43	144.71	1.4091e+06	578348	8432.86	4872.84	99.4051	0.420741	122.275	0.45276		0.000155763	0.66489
3	Fruit	92	534.17840 Da 31.84 s	19	65487.4	6517.18	9.9518	9.07484e+06	1.88695e+07	3.40282e+07	1.88023e+07	21.0538	41.4385	1.17935	0.219661		0.476339	0.81187
3	Fruit	93	192.06235 Da 32.09 s	19	179546	19125.5	10.6522	27.0005	9.00016	3.65786e+08	1.21929e+08	7.3815e-06		1.7254	3.0517		0.316299	0.156742
3	Fruit	94	263.06374 Da 32.22 s	19	749.447	164.57	21.9589	26157.3	12591.2	4878.1	2843.24	84.2822	10.9345	5.66316	0.0584327		0.054191	0.944032
3	Fruit	95	338.08407 Da 32.62 s	19	889.376	140.823	15.8339	0.00334455	0.00111485	19831.1	6610.36	1.68652e-05	0	0.879494	0.23945		0.611056	0.797586
3	Fruit	96	191.95548 Da 32.48 s	19	1094.38	130.582	11.932	0.0066159	0.0022053	17051.6	5683.86	3.87993e-05	0	0.654363	0.0250744		0.739167	0.975389
3	Fruit	97	191.56390 Da 32.42 s	16	1058.14	440.532	41.6326	239409	101780	10905	6325.48	95.6434	3.07747	22.3346	1.33888		0.0043718	0.358805
3	Fruit	98	620.10544 Da 32.70 s	19	1418.51	184.406	13	15038.7	15776.2	20546.9	11997.5	42.2607	35.9691	2.66704	1.82432		0.178171	0.273496
3	Fruit	99	392.11085 Da 32.67 s	19	2047	669.051	32.6844	90578.2	231537	366221	223055	19.8289	48.3928	1.62218	0.362599		0.34013	0.716606
3	Fruit	100	422.07996 Da 32.64 s	19	8420.83	674.416	8.0089	0.134729	0.0449095	454836	151612	2.96213e-05	0	1.2246	2.37375		0.459367	0.209099
3	Fruit	101	260.02957 Da 33.07 s	18	790.851	201.656	25.4986	51444	22624.1	4104.02	2398.6	92.6118	5.24775	9.33399	0.0241734		0.0224417	0.976258
3	Fruit	102	440.08991 Da 33.08 s	18	590.983	355.044	60.0769	142726	68734.1	24586.1	14571.8	85.3052	10.5001	6.10079	0.32636		0.0476952	0.739105
3	Fruit	103	630.10751 Da 32.77 s	19	1649.19	166.539	10.0982	0.000924555	0.000308185	27735.2	9245.07	3.33351e-06	0	0.368689	1.03766		0.914377	0.433492
3	Fruit	104	406.10611 Da 32.79 s	19	3746.04	322.369	8.60559	13378.8	47114.6	91451.8	50614	12.7623	43.9506	0.986669	0.0338513		0.558206	0.966989
3	Fruit	105	290.03890 Da 32.99 s	19	1482.65	1216.01	82.0161	1.59512e+06	796677	333865	198838	82.6922	12.3869	5.93879	0.597939		0.049957	0.592655
3	Fruit	106	352.06368 Da 33.45 s	19	1481.4	211.165	14.2544	28555	20984.9	19982.8	11909.9	58.8305	27.8297	2.14705	0.593314		0.240158	0.594771
3	Fruit	107	307.08260 Da 33.58 s	18	1634.13	500.049	30.6004	3814.13	75071.5	246384	108364	1.52444	29.9739	1.01711	1.74255		0.544179	0.285578
3	Fruit	108	176.03239 Da 33.51 s	19	48684.9	5767.97	11.8476	1.30832e+07	1.47585e+07	2.10718e+07	1.19644e+07	38.3053	36.3305	4.39403	3.83417		0.082761	0.117517
3	Fruit	109	134.02186 Da 34.32 s	15	2439.08	1334.28	54.704	0.0636343	0.0212114	1.7803e+06	593432	3.57437e-06	0	0.33644	0.695606		0.931463	0.550487
3	Fruit	110	392.07474 Da 34.19 s	19	12895.7	4930.42	38.2329	3.492e+06	8.5534e+06	2.08399e+07	1.00104e+07	14.3515	34.0793	1.55219	1.73996		0.357748	0.285973
3	Fruit	111	368.06185 Da 34.91 s	19	789.288	190.781	24.1712	19024.9	13907.1	16755	9047.53	53.1721	26.7768	2.76176	0.939955		0.169448	0.462784
3	Fruit	112	112.01378 Da 34.53 s	19	1640.14	246.79	15.0469	0.00154867	0.000516222	60905.4	20301.8	2.54274e-06	0	2.57313	3.88869		0.187486	0.115351
3	Fruit	113	427.97311 Da 34.67 s	19	1864.86	178.063	9.54835	0.00346369	0.00115456	31706.6	10568.9	1.09242e-05	4.58956e-14	2.04605	2.19183		0.255777	0.227642
3	Fruit	114	437.97427 Da 34.51 s	19	2459.11	168.732	6.86149	4941.02	11367.3	23724.1	12242.4	17.2371	38.0935	0.817975	0.0367811		0.643851	0.964209
3	Fruit	115	406.03597 Da 34.62 s	19	3056.41	282.77	9.25171	0.0116065	0.00386883	79958.9	26653	1.45156e-05	0	2.08135	1.90974		0.250154	0.261676
3	Fruit	116	422.01239 Da 34.51 s	19	3594.99	310.284	8.63102	25955	38168.5	70787.2	36985.6	26.829	36.0159	1.00657	0.0449454		0.548986	0.956526
3	Fruit	117	192.03026 Da 35.73 s	19	7466.87	3173.78	42.5049	0.603827	0.201276	1.00729e+07	3.35763e+06	5.99456e-06	0	2.17044	3.13712		0.236738	0.151573
3	Fruit	118	342.11537 Da 36.75 s	19	1503.87	216.032	14.3651	22831	18344.6	23669.1	12844.9	49.0988	28.974	2.06994	0.510802		0.251953	0.634505
3	Fruit	119	406.03561 Da 45.24 s	19	2942.94	239.699	8.14486	0.00246993	0.00082331	57455.4	19151.8	4.29886e-06	0	0.553346	0.591184		0.802271	0.595749
3	Fruit	120	437.97186 Da 45.26 s	19	2852.24	263.391	9.23455	9208.94	32086.3	60830.4	34109.3	13.1482	44.7548	0.701141	0.129229		0.710835	0.882298
3	Fruit	121	427.97280 Da 45.25 s	19	2970.79	214.923	7.23454	47724.4	22922.4	8523.58	4997.91	84.8464	10.6485	5.37347	0.414411		0.0592456	0.686179
3	Fruit	122	112.01377 Da 45.33 s	19	1004.47	129.068	12.8493	15973.5	8413.85	4365.85	2592.81	78.5349	15.1612	5.09859	1.08887		0.0647216	0.419237
3	Fruit	123	192.02714 Da 45.37 s	15	3673.76	1920.39	52.2731	0.359501	0.119834	3.6879e+06	1.2293e+06	9.74811e-06	0	1.09161	0.54073		0.511613	0.619645
3	Fruit	124	321.09814 Da 46.21 s	19	1734.22	445.46	25.6865	0.179894	0.0599646	198434	66144.8	9.06565e-05	0	1.38398	0.745251		0.405611	0.530757
3	Fruit	125	192.02780 Da 72.07 s	19	868.469	171.052	19.6958	4846.03	14864.8	24845.6	14884.9	16.3212	48.4433	2.78165	2.05018		0.167696	0.243844
3	Fruit	126	376.07808 Da 72.20 s	19	1155.28	246.312	21.3206	20045.8	28950.2	42668.4	25028.8	31.9638	41.0557	1.59726	0.721372		0.346261	0.540112
3	Fruit	127	466.10957 Da 71.97 s	19	2926.83	1119.05	38.2343	349769	527991	919810	497677	27.55	37.8935	1.14592	0.3741		0.489401	0.709679
3	Fruit	128	346.06716 Da 72.13 s	19	7933.28	1763.06	22.2236	452396	1.26811e+06	2.67693e+06	1.39327e+06	14.4567	39.3624	0.897534	0.367399		0.601779	0.713702
3	Fruit	129	466.10960 Da 72.06 s	19	29511.9	6723.65	22.7828	1.26733e+07	2.11445e+07	3.36959e+07	1.93874e+07	27.3313	41.7835	1.6747	0.948741		0.327701	0.46003
3	Fruit	130	180.04293 Da 78.10 s	19	745.14	389.547	52.2784	129816	81643	57398.4	35388.8	69.3409	22.3643	7.81296	3.57213		0.0309042	0.12883
3	Fruit	131	342.09588 Da 78.24 s	18	1333.38	742.357	55.6746	320799	282052	288630	179244	52.6393	33.3456	5.4806	3.77996		0.0572973	0.119732
3	Fruit	132	354.09403 Da 81.40 s	19	1609.79	520.441	32.3298	141283	135548	152862	93357.6	48.0318	35.2299	1.63121	0.0222228		0.337946	0.978142
3	Fruit	133	324.14024 Da 92.25 s	19	840.463	140.592	16.7279	10525.9	9457.49	10809.1	6422.93	49.3362	33.1516	1.82713	0.465866		0.295062	0.657841
3	Fruit	134	340.07853 Da 99.68 s	19	1062.07	605.402	57.0023	372698	189066	85757.1	50911.8	81.2943	13.2855	16.5222	5.57048		0.00776905	0.0697932
3	Fruit	135	306.07277 Da 103.97 s	19	2410.59	1627.12	67.4988	2.50616e+06	1.3838e+06	789775	475024	76.0379	17.1425	9.15792	3.59913		0.0232303	0.127591
3	Fruit	136	444.19522 Da 110.64 s	19	556.212	213.679	38.4168	49702.1	22123.1	4890.33	2840.44	91.0421	6.28493	10.5083	0.457537		0.0180768	0.662308
3	Fruit	137	356.10864 Da 112.28 s	19	738.276	238.623	32.3217	52833.8	27483.7	14149.3	8328.09	78.8763	14.7365	8.98443	2.83541		0.0240486	0.171077
3	Fruit	138	298.06815 Da 113.81 s	19	1675.48	428.868	25.5967	77141.2	78957.4	111951	62353.4	40.7955	34.1509	4.47029	3.65642		0.080469	0.125019
3	Fruit	139	136.03775 Da 113.88 s	19	2068.01	317.792	15.3671	23417.8	43434.5	78993.5	42907.8	22.8664	39.7455	1.27439	0.404984		0.441604	0.691569
3	Fruit	140	450.11456 Da 122.22 s	19	11715.2	2369.34	20.2245	5.85338e+06	2.78636e+06	992027	580885	85.5081	10.1767	5.50418	0.0497724		0.0568813	0.952026
3	Fruit	141	466.10861 Da 123.11 s	19	1950.47	504.068	25.8434	122873	101241	131419	71714.9	48.3196	29.6057	1.76888	0.565121		0.306964	0.607917
3	Fruit	142	180.04207 Da 124.89 s	19	1526.31	632.412	41.4339	235090	204325	208574	129122	52.9883	32.9903	5.8043	3.64245		0.0519587	0.125639
3	Fruit	143	442.01739 Da 125.15 s	18	666.61	200.017	30.0051	0.00296389	0.000987965	40006.7	13335.6	7.40848e-06	0	2.15602	1.3498		0.238838	0.356469
3	Fruit	144	342.09472 Da 125.18 s	19	22412.6	11046.3	49.2863	1.02979e+08	6.1537e+07	4.20167e+07	2.53117e+07	71.0222	20.5344	8.09717	3.85673		0.0289946	0.116614
3	Fruit	145	866.20303 Da 159.41 s	19	3242.07	658.249	20.3034	352645	209293	145197	86605.5	70.8348	20.3633	3.48435	0.924001		0.119644	0.467848
3	Fruit	146	426.09377 Da 161.32 s	19	1597.55	400.816	25.0894	140764	78180.3	46904.8	27925.1	75.0066	17.5759	5.16366	1.88809		0.0633591	0.264599
3	Fruit	147	578.14304 Da 161.26 s	19	20707.8	4435.95	21.4216	2.26181e+07	1.02098e+07	2.46125e+06	1.4404e+06	90.1861	6.9515	13.0505	2.02561		0.0121047	0.246829
3	Fruit	148	370.08888 Da 162.94 s	19	1976.04	455.216	23.0368	182465	106785	68992.9	41722.4	72.5629	19.6225	2.76145	0.01375		0.169476	0.986391
3	Fruit	149	298.06794 Da 172.28 s	19	503.744	237.297	47.1066	42572.4	28804.7	23435.6	14283.4	64.4958	25.1666	3.0446	0.423715		0.146843	0.680921
3	Fruit	150	1154.27085 Da 172.40 s	19	858.446	216.38	25.206	40073.1	22203.5	13427	7960.21	74.9029	17.5363	5.37538	2.27737		0.05921	0.218628
3	Fruit	151	1154.26552 Da 172.51 s	19	1852.42	446.864	24.1232	101162	96333	111594	67121.5	47.5483	34.7335	1.47842	0.367059		0.377725	0.713907
3	Fruit	152	1442.32461 Da 176.61 s	17	858.099	317.086	36.9522	112767	51088.3	12857	7514.55	89.7655	7.22949	8.58818	0.778823		0.0260877	0.51801
3	Fruit	153	390.00266 Da 181.55 s	19	856.723	98.8942	11.5433	0.00165224	0.000550748	9780.07	3260.02	1.6894e-05	0	0.527424	0.792839		0.81864	0.512824
3	Fruit	154	914.14984 Da 181.96 s	19	786.978	130.969	16.6421	0.00810063	0.00270021	17153	5717.65	4.72258e-05	0	3.31026	5.0997		0.129441	0.0793561
3	Fruit	155	246.08845 Da 181.62 s	18	756.924	206.831	27.3252	1376.64	12817.6	41443.9	18232.9	3.21491	29.8457	4.47045	12.7203		0.0804641	0.0184598
3	Fruit	156	290.07892 Da 181.69 s	19	39786.1	6541.63	16.442	7.07436	2.35812	4.27929e+07	1.42643e+07	1.65316e-05	0	5.14384	6.62221		0.0637694	0.053805
3	Fruit	157	450.11461 Da 187.32 s	19	1098.53	207.883	18.9237	22557.8	21772.4	24327.9	14952.6	48.1124	35.5038	3.02124	2.37566		0.148536	0.208917
3	Fruit	158	1730.38332 Da 189.29 s	19	927.622	278.882	30.0641	36578.7	40059.4	47117.5	29289.3	43.7041	38.5757	2.62914	2.48579		0.181846	0.198784
3	Fruit	159	1442.32519 Da 189.08 s	19	1203.52	355.86	29.5683	107633	55623.7	29156.6	16981	78.6851	14.6333	3.6176	0.873767		0.11287	0.484347
3	Fruit	160	416.16428 Da 189.94 s	19	808.951	110.85	13.7029	0.00233424	0.000778081	12287.7	4095.9	1.89966e-05	0	0.920145	2.63557		0.59037	0.186146
3	Fruit	161	340.11499 Da 194.85 s	19	4443.09	3176.21	71.4865	9.21532e+06	5.18829e+06	3.12474e+06	1.87769e+06	74.6781	18.0345	12.5972	5.55989		0.0129291	0.0699889
3	Fruit	162	866.20513 Da 198.08 s	19	16623.9	3100.28	18.6495	7.15759e+06	4.68428e+06	3.74582e+06	2.25626e+06	65.6454	24.0158	2.355	0.618075		0.212077	0.583574
3	Fruit	163	2018.44445 Da 204.00 s	17	619.276	302.549	48.8554	45031.7	38824.1	47983.8	27145.1	48.4131	31.2731	1.50654	0.391397		0.369931	0.69945
3	Fruit	164	578.14102 Da 204.94 s	19	766.381	590.996	77.1151	0.0856592	0.0285531	349276	116425	2.45248e-05	0	0.619745	1.3997		0.760565	0.346082
3	Fruit	165	1002.21967 Da 210.24 s	17	700.781	266.9	38.086	8942.21	24185.8	62342.7	29341.3	12.5443	33.0912	1.23069	4.05889		0.457144	0.108962
3	Fruit	166	464.09311 Da 210.18 s	19	703.058	212.564	30.2342	0.00589292	0.00196431	45183.6	15061.2	1.30422e-05	0	1.84313	0.763559		0.291907	0.523748
3	Fruit	167	1154.26584 Da 210.28 s	19	4248.38	999.107	23.5174	750449	485268	382413	230027	66.2436	23.587	2.37146	0.297228		0.210061	0.75797
3	Fruit	168	1154.27233 Da 210.20 s	19	4810.92	1006.4	20.919	641309	514155	493573	304398	56.5089	30.672	2.52484	1.03056		0.192556	0.435527
3	Fruit	169	1442.32799 Da 213.61 s	19	2868.11	648.052	22.5951	313650	199315	157480	93686.5	66.574	23.0048	3.77675	2.35902		0.1055	0.210515
3	Fruit	170	866.20304 Da 215.54 s	19	2756.8	556.285	20.1787	183062	157066	159675	98562.8	53.4119	32.6006	2.15533	1.08258		0.238939	0.42095
3	Fruit	171	1442.32891 Da 220.78 s	19	5008.59	1177.24	23.5043	1.09784e+06	705134	531512	323716	67.3789	23.2713	2.74915	1.04333		0.170572	0.431878
3	Fruit	172	1154.26574 Da 222.48 s	18	1113.5	313.376	28.1434	86574.1	49084.8	30506.3	18251.5	73.9441	18.4086	3.03176	0.801919		0.14777	0.509505
3	Fruit	173	1730.38499 Da 226.09 s	19	1640.91	461.673	28.1352	45856	102747	171231	99704.9	21.1233	44.8712	1.17069	0.549471		0.479677	0.615403
3	Fruit	174	1730.38589 Da 230.45 s	19	2980.4	799.473	26.8244	425774	322680	296926	182037	58.9144	28.9292	2.95659	1.52592		0.153375	0.321747
3	Fruit	175	616.23440 Da 231.72 s	19	610.954	147.919	24.2112	0.000659025	0.000219675	21880.2	7293.39	3.01197e-06	0	0.254091	0.211039		0.967997	0.818214
3	Fruit	176	2018.44463 Da 232.04 s	18	700.493	268.641	38.3504	58931.5	33931.7	22642.1	13395.6	72.2433	19.2155	2.71196	0.345485		0.173954	0.727101
3	Fruit	177	430.18216 Da 236.09 s	19	1233.16	257.215	20.8583	21875	23810.9	42934.1	21686.6	33.7529	31.6558	1.13514	0.217339		0.49371	0.813572
3	Fruit	178	2018.44606 Da 236.73 s	19	2225.09	905.407	40.6907	543849	406431	374524	228023	59.2187	28.4572	1.84968	0.629422		0.29063	0.578548
3	Fruit	179	1154.26439 Da 241.40 s	19	499.211	266.513	53.3868	51546	36971.1	31300.1	19354.4	62.2189	27.1716	2.90155	1.37113		0.15768	0.351973
3	Fruit	180	1153.75580 Da 241.65 s	19	550.563	330.586	60.045	102443	55303	30391.6	18142.9	77.1208	16.2309	10.2766	6.84676		0.0188309	0.0511083
3	Fruit	181	2306.51020 Da 242.70 s	19	602.718	421.067	69.8613	0.0201327	0.00671089	177297	59099.1	1.13553e-05	6.56611e-14	0.676354	0.457224		0.725755	0.662477
3	Fruit	182	464.22323 Da 247.27 s	19	1185.15	379.029	31.9815	73519.6	58116.9	71567.2	39398.4	50.6728	28.8672	1.72651	0.0468426		0.316056	0.954753
3	Fruit	183	610.15293 Da 250.18 s	19	525.273	192.083	36.5682	39841.2	20203.2	8881.82	5310.59	81.7708	13.0954	15.0347	4.91051		0.0092839	0.0837606
3	Fruit	184	866.20124 Da 252.18 s	19	1110.96	226.104	20.3521	24833.4	24360.8	29298.5	17461.7	45.8757	35.1755	8.17768	10.3274		0.0284857	0.026322
3	Fruit	185	578.14096 Da 254.45 s	19	3511.57	809.914	23.0642	649090	338884	167696	100055	79.4688	14.6301	4.72645	1.16772		0.0734243	0.398628
3	Fruit	186	522.20823 Da 258.49 s	19	2858.77	1174.78	41.0938	0.409131	0.136377	1.3801e+06	460033	2.9645e-05	1.34965e-13	0.743079	0.355694		0.686123	0.720812
3	Fruit	187	420.17581 Da 269.93 s	19	1300.93	638.134	49.0523	0.0400177	0.0133392	407215	135738	9.82717e-06	4.04298e-14	2.25568	3.16454		0.224856	0.149967
3	Fruit	188	492.19727 Da 270.63 s	19	1374.96	244.611	17.7904	30251.9	29767.1	34107.9	20831.8	47.0043	35.8103	3.60135	2.27436		0.113665	0.218936
3	Fruit	189	448.09986 Da 299.40 s	19	1291.41	209.515	16.2237	0.00126108	0.000420361	43896.4	14632.1	2.87286e-06	0	1.14309	1.54039		0.490528	0.319123
3	Fruit	190	794.29408 Da 310.87 s	19	480.671	217.595	45.2691	0.00198843	0.000662808	47347.6	15782.5	4.19963e-06	1.53671e-14	0.417013	0.398921		0.886758	0.69507
3	Fruit	191	448.22828 Da 363.72 s	19	2061.63	607.592	29.4715	345898	161554	54824.1	31691.8	86.3187	9.44091	11.0133	1.30765		0.016582	0.365612
3	Fruit	192	448.22851 Da 394.51 s	19	2882.83	490.208	17.0044	127168	126410	137575	86451	48.0347	36.6728	1.59809	0.388353		0.346054	0.701234
3	Fruit	193	448.22890 Da 403.99 s	19	933.902	239.857	25.6833	17550.4	25774.5	41246.2	23223.6	29.8493	39.451	1.24588	0.320897		0.451664	0.742588
3	Fruit	194	530.30558 Da 550.80 s	19	714.712	104.915	14.6793	9609.36	5235.61	3075.73	1814.99	75.7532	16.8601	4.13461	0.485354		0.091332	0.647565
3	Fruit	195	528.28945 Da 559.59 s	19	656.607	130.227	19.8334	4497.65	7300.95	12743.4	6957.5	26.0868	38.9698	1.0506	0.0570122		0.529235	0.945336
3	Fruit	196	320.00010 Da 560.69 s	19	786.779	58.3383	7.41483	1449.01	1942.98	2229.61	1478.39	39.3901	44.6926	2.11821	0.286283		0.244474	0.765244
3	Fruit	197	315.99910 Da 564.86 s	19	1111.74	92.9388	8.35978	0.000393139	0.000131046	8637.63	2879.21	4.55147e-06	0	0.615486	0.570315		0.763219	0.605463
3	Fruit	198	113.99275 Da 565.03 s	19	938.688	115.144	12.2665	0.000924339	0.000308113	13258.2	4419.4	6.97184e-06	0	1.05054	0.46571		0.529259	0.657925
3	Fruit	199	275.98735 Da 567.69 s	19	1550.41	133.189	8.59056	0.00666918	0.00222306	17739.2	5913.06	3.75957e-05	1.64065e-13	0.977401	1.98852		0.562563	0.251441
3	Fruit	200	340.22313 Da 568.99 s	19	798.69	224.303	28.0839	0.0142914	0.00476382	50311.9	16770.6	2.84057e-05	0	0.536961	0.899783		0.81262	0.475695
3	Fruit	201	343.99812 Da 582.21 s	19	857.547	48.3442	5.6375	1152.63	967.035	1216.73	676.946	48.6474	30.3622	1.45708	0.132177		0.383791	0.87986
3	Fruit	202	326.00002 Da 585.29 s	18	807.063	181.965	22.5465	41694.7	17604.5	1573.6	912.343	96.3632	2.57073	26.0925	0.689758		0.00324021	0.552883
3	Fruit	203	310.21122 Da 586.43 s	19	1610.58	344.055	21.3622	6820.51	42990.6	111826	54019	5.7486	35.9978	0.537443	0.49268		0.812315	0.643764
3	Fruit	204	358.00149 Da 599.60 s	19	957.912	97.297	10.1572	5418.59	4396.53	4786.56	2805.56	53.0966	30.4295	1.63231	0.479432		0.337681	0.650662
3	Fruit	205	790.35578 Da 599.84 s	19	849.101	101.154	11.9131	0.000434988	0.000144996	10232.2	3410.74	4.25116e-06	0	0.394568	0.446872		0.899842	0.668094
3	Fruit	206	794.29776 Da 599.85 s	19	942.035	122.124	12.9639	600.713	5064.98	14335.8	6683.44	4.02178	33.779	0.697989	0.970288		0.71272	0.453381
3	Fruit	207	739.35824 Da 599.87 s	19	1466.62	205.793	14.0318	24894.7	16413.1	16370.7	9106.56	60.3282	24.2724	2.24253	0.263163		0.226632	0.780959
3	Fruit	208	676.36357 Da 599.88 s	19	16626.5	2129.46	12.8076	4.35802e+06	2.34153e+06	1.25832e+06	752914	77.5953	15.9645	7.76064	2.23668		0.0312762	0.222848
3	Fruit	209	376.00001 Da 604.64 s	19	962.946	66.3376	6.88902	0.000213111	7.1037e-05	4400.67	1466.89	4.84269e-06	0	1.12134	1.85308		0.499301	0.269428
3	Fruit	210	475.26782 Da 604.84 s	19	4950.7	790.827	15.9741	238464	215712	362962	181910	39.6497	29.0782	1.22973	0.391247		0.457494	0.699538
3	Fruit	211	503.29834 Da 607.15 s	19	1023.5	171.711	16.7768	14042.3	12419.1	16415.1	9081.5	46.1047	31.3269	2.08268	1.14385		0.249947	0.404702
3	Fruit	212	698.36889 Da 607.01 s	19	1351.63	252.643	18.6917	7990.62	27780.8	56331.8	30383.3	12.4228	42.2636	2.10227	2.00449		0.246907	0.24944
3	Fruit	213	563.32051 Da 607.07 s	19	5777.63	913.381	15.8089	325366	369156	533801	301573	37.8699	36.2494	1.50705	0.199413		0.369791	0.826887
3	Fruit	214	488.34995 Da 608.17 s	19	2174.52	657.868	30.2534	0.0904867	0.0301622	432790	144263	2.09078e-05	7.60813e-14	0.351141	0.0354656		0.923832	0.965456
3	Fruit	215	676.36310 Da 608.56 s	19	3236.83	534.626	16.517	90867.2	153770	207598	131467	30.4448	46.5352	1.89007	0.342077		0.282926	0.729218
3	Fruit	216	394.00011 Da 614.40 s	19	885.553	76.2364	8.6089	2445.94	2358.23	3421.21	1857.64	41.6887	32.4116	2.63765	1.7409		0.181012	0.285831
3	Fruit	217	310.21250 Da 614.19 s	19	2817.29	560.322	19.8887	0.082013	0.0273377	313961	104654	2.61221e-05	0	0.697686	0.711482		0.712901	0.54406
3	Fruit	218	539.32071 Da 614.70 s	19	885.73	150.276	16.9663	0.0035511	0.0011837	22582.8	7527.61	1.57248e-05	0	0.624731	0.301656		0.757464	0.755056
3	Fruit	219	402.00554 Da 617.94 s	19	866.052	64.5931	7.45835	1248.38	1811.46	2988.43	1653.03	29.4651	38.5252	1.57349	0.383802		0.352254	0.703914
3	Fruit	220	434.00702 Da 623.49 s	19	813.676	69.1349	8.49661	0.000177029	5.90097e-05	4779.63	1593.21	3.70382e-06	0	0.221267	0.10236		0.978941	0.904994
3	Fruit	221	393.99901 Da 624.20 s	18	886.168	202.817	22.8869	3413.08	13901.1	37805.7	17657.3	8.28039	33.3135	0.705303	0.922029		0.708351	0.46848
3	Fruit	222	678.37929 Da 624.47 s	19	3194.97	978.514	30.6267	1.02864e+06	482662	156196	91574.9	86.8171	9.29952	11.7308	1.54885		0.0147577	0.317604
3	Fruit	223	408.00241 Da 626.49 s	19	847.966	65.7127	7.74945	3494.55	2104.16	1487.43	890.099	70.1438	20.9093	3.30793	0.379541		0.12958	0.706437
3	Fruit	224	594.27748 Da 626.34 s	19	2870.97	563.416	19.6246	124544	127703	196153	105272	38.8354	33.0242	1.30425	0.334667		0.431383	0.733855
3	Fruit	225	374.00057 Da 626.82 s	19	867.649	80.9055	9.32468	929.608	2807.21	5670.58	3037.89	14.0846	41.3935	1.00306	0.173346		0.550598	0.846842
3	Fruit	226	477.28308 Da 630.37 s	19	5852.36	1172.86	20.0408	704334	519015	641349	343832	52.3403	26.8677	1.6753	0.0348959		0.327561	0.965997
3	Fruit	227	292.20260 Da 632.08 s	19	750.845	216.521	28.8369	0.00142607	0.000475357	46881.2	15627.1	3.04188e-06	0	1.21793	0.946898		0.46182	0.460606
3	Fruit	228	505.31482 Da 632.45 s	19	987.268	207.939	21.062	0.00803975	0.00267992	43238.5	14412.8	1.8594e-05	0	0.386302	0.101431		0.904554	0.905795
3	Fruit	229	565.33449 Da 632.53 s	19	6338.67	1528.34	24.1114	546800	946751	1.8129e+06	951309	23.1725	37.4629	0.868178	0.0831129		0.616955	0.921795
3	Fruit	230	724.38490 Da 633.52 s	19	708.185	199.414	28.1585	18377.4	21155.4	24557.9	15576.9	42.8026	40.1869	2.76575	0.829926		0.169094	0.499471
3	Fruit	231	452.00421 Da 638.35 s	19	842.892	45.5681	5.40616	135.72	769.352	1946.3	950.889	6.51865	36.6602	3.30809	6.54124		0.129571	0.05483
3	Fruit	232	458.00438 Da 639.54 s	19	870.127	57.0192	6.55298	108.454	1111.95	3147.01	1471.32	3.33145	34.0566	0.513993	0.14666		0.827107	0.868028
3	Fruit	233	514.31233 Da 642.13 s	19	7542.48	963.324	12.772	208280	427538	735838	416634	22.0608	42.6952	2.36017	2.09896		0.21144	0.238074
3	Fruit	234	276.17213 Da 644.87 s	19	873.089	79.4612	9.10116	0.00016708	5.56934e-05	6314.09	2104.7	2.64615e-06	1.01853e-14	1.17848	1.05682		0.476674	0.428077
3	Fruit	235	294.21771 Da 647.80 s	19	1538.15	246.593	16.0318	0.370214	0.123405	60807.8	20269.3	0.000608823	2.16597e-12	1.58663	2.20701		0.348924	0.226002
3	Fruit	236	514.31213 Da 649.74 s	19	1447.54	258.7	17.8718	0.007218	0.002406	66925.7	22308.6	1.07851e-05	6.14996e-14	0.613255	0.472019		0.76461	0.65457
3	Fruit	237	798.33138 Da 654.16 s	19	711.553	101.995	14.3341	10569.3	5407.45	2520.93	1498.73	80.7419	13.6897	4.85416	0.822818		0.070251	0.501989
3	Fruit	238	324.22904 Da 653.74 s	19	1429.52	349.871	24.4748	18802.7	46482.5	104167	52127.7	15.2905	36.5621	0.741436	0.475277		0.687077	0.652849
3	Fruit	239	680.39506 Da 654.12 s	18	6473	1694.78	26.1823	3.07907e+06	1.48639e+06	557624	328197	84.6667	10.8304	0.799244	0.402967		0.654187	0.692731
3	Fruit	240	292.20089 Da 659.84 s	17	745.233	282.09	37.8526	27586.5	24949.1	47231.2	22568.9	36.8716	27.5383	2.00515	1.89356		0.262519	0.263856
3	Fruit	241	479.29912 Da 660.20 s	19	1930.38	513.123	26.5815	61683.8	141798	209029	131310	22.7857	49.3849	4.04744	3.41827		0.0945103	0.136251
3	Fruit	242	507.32946 Da 662.89 s	19	925.699	245.516	26.5223	22294.3	30227.2	41090.2	24880.6	35.1731	41.4925	3.21544	2.653		0.135284	0.184754
3	Fruit	243	578.27314 Da 663.28 s	19	1336.48	230.97	17.282	20424.6	19603.4	32158.4	16511.2	38.8425	30.6576	1.00145	0.302813		0.551342	0.754298
3	Fruit	244	567.35149 Da 662.82 s	19	6578.98	1589.22	24.156	1.56543e+06	1.28031e+06	1.27269e+06	779098	55.1572	31.1726	4.16523	2.03971		0.0902534	0.245109
3	Fruit	245	726.39989 Da 663.31 s	19	1472.19	1065.87	72.4002	1.67329e+06	686585	9299.59	5374.34	99.4473	0.390995	5.41957	1.35736		0.0583953	0.354865
3	Fruit	246	324.22882 Da 665.62 s	19	2157.91	683.517	31.6749	0.11696	0.0389867	467196	155732	2.50345e-05	0	0.787361	0.372402		0.660827	0.710695
3	Fruit	247	562.33290 Da 670.38 s	19	1452.54	510.521	35.1468	281572	132485	43565.5	25550.6	86.6009	9.45279	8.99872	0.874189		0.0239796	0.484205
3	Fruit	248	596.29395 Da 673.12 s	19	1547.49	260.435	16.8295	25284.9	27654.6	43747	23481.8	36.6279	33.9452	1.09431	0.0161746		0.510481	0.98402
3	Fruit	249	518.34259 Da 703.70 s	19	3957.26	590.382	14.919	120764	172585	241206	145347	33.3629	42.0562	1.65926	0.436642		0.331286	0.673716
3	Fruit	250	145.93141 Da 709.31 s	19	1245.37	98.1487	7.88107	6956.07	4297.35	3414.19	1993.65	67.0771	22.0745	3.77733	1.53286		0.105474	0.320484
3	Fruit	251	564.34824 Da 712.00 s	19	819.186	122.938	15.0074	0.00207819	0.000692731	15113.8	5037.94	1.37503e-05	0	1.15749	0.747937		0.48483	0.52972
3	Fruit	252	145.93160 Da 739.45 s	19	1681.75	168.953	10.0463	12069.7	15130.8	18525.3	11668.2	39.4499	41.633	1.24067	0.0722258		0.453534	0.931506
3	Fruit	253	582.35028 Da 746.58 s	19	822.648	197.565	24.0157	13299	13900.8	24737.1	12474	34.9641	31.1314	2.8407	5.32512		0.16265	0.074547
3	Fruit	254	514.36298 Da 746.55 s	19	2070.61	512.45	24.7487	102664	91826.6	148371	75433.9	40.8962	29.3415	1.45608	1.33657		0.384077	0.359303
3	Fruit	255	278.22342 Da 749.16 s	18	1606.48	463.487	28.8511	0.00764191	0.0025473	214820	71606.8	3.55735e-06	0	0.192556	0.0289768		0.986551	0.971641
3	Fruit	256	145.93156 Da 753.34 s	19	1559.76	231.292	14.8287	61295.5	27306.6	5996.61	3490.07	91.0887	6.27174	13.0415	1.75952		0.0121205	0.283006
3	Fruit	257	524.34537 Da 765.53 s	19	837.658	131.948	15.752	16479.3	6953.43	660.304	381.065	96.1475	2.7033	139.555	8.92641		0.000119795	0.0335047
3	Fruit	258	456.35764 Da 765.38 s	19	1287.35	234.116	18.1859	23846.5	19057.3	27691.3	14276.7	46.27	27.8353	8.598	9.5812		0.0260341	0.0298231
3	Fruit	259	145.93155 Da 766.95 s	19	1204.52	387.364	32.1593	163554	73954.7	18838.1	10962.9	89.6717	7.24775	6.8284	0.250595		0.0392093	0.789706
3	Fruit	260	280.23888 Da 776.69 s	19	1479.57	303.112	20.4865	0.0327435	0.0109145	91876.9	30625.6	3.56385e-05	0	0.672898	0.082041		0.727852	0.922744
3	Fruit	261	348.22540 Da 776.76 s	19	813.061	117.113	14.4039	351.357	5808.41	13381.6	7022.37	2.5585	42.2155	0.780574	0.032929		0.664648	0.967867
3	Fruit	262	147.97409 Da 785.78 s	19	844.014	142.766	16.9152	0.000808486	0.000269495	20382.2	6794.07	3.96663e-06	0	3.3828	10.0013		0.12522	0.0277717
3	Fruit	263	737.49583 Da 785.71 s	19	888.376	220.292	24.7971	10382.6	18228.4	38336.1	19236.1	21.3113	35.1958	0.681168	0.00950561		0.72284	0.990562
3	Fruit	264	306.25341 Da 787.81 s	19	1231.46	204.558	16.611	10698.7	16872.5	31475.8	16548.7	25.3678	36.8807	2.02433	1.58584		0.259326	0.311084
3	Fruit	265	688.58130 Da 794.88 s	19	868.066	191.477	22.0578	42790.1	18168.9	1920.19	1112.52	95.7053	3.02889	32.0749	1.50125		0.00217182	0.326298
3	Fruit	266	815.53748 Da 795.74 s	19	302.185	500.358	165.58	348181	143570	3863.98	2234.49	98.9024	0.776456	34.9205	0.164343		0.00184064	0.853902
3	Fruit	267	798.54677 Da 795.79 s	15	838.274	1848.95	220.566	4.8072e+06	1.9752e+06	34431.7	19900.3	99.2888	0.503024	54.4177	0.0907949		0.000772068	0.915034
3	Fruit	268	680.00595 Da 797.66 s	19	886.948	55.8882	6.30118	0.000412417	0.000137472	3123.49	1041.16	1.32037e-05	0	0.894263	1.77086		0.60345	0.281306
3	Fruit	269	668.00508 Da 799.89 s	19	821.862	69.6563	8.47542	4341.7	2166.93	1008.44	585.707	81.1512	12.9572	6.0882	0.528583		0.0478654	0.625613
3	Fruit	270	744.00988 Da 800.00 s	19	951.026	68.6234	7.21573	2915.01	2322.95	2322.41	1403.42	55.6574	30.3038	1.96188	0.101314		0.269938	0.905895
3	Fruit	271	746.00783 Da 799.92 s	19	1038.84	67.4398	6.49182	1452.36	2075.42	3214.57	1833.05	31.1202	39.7037	4.46601	4.85242		0.080595	0.0851867
3	Fruit	272	672.00277 Da 800.69 s	19	878.343	56.9948	6.4889	9.40716e-05	3.13572e-05	3248.4	1082.8	2.89593e-06	0	3.73573	4.77678		0.10733	0.0870989
3	Fruit	273	638.00246 Da 800.29 s	19	819.758	88.6321	10.812	6252.33	3926.46	2929.19	1766.61	68.0969	22.4822	3.98684	2.83659		0.0968175	0.170994
3	Fruit	274	324.22620 Da 800.70 s	18	878.569	217.854	24.7964	0.0018702	0.0006234	47460.3	15820.1	3.94056e-06	1.53306e-14	0.415591	0.718046		0.887599	0.541435
3	Fruit	275	678.00605 Da 801.04 s	19	866.029	63.7239	7.35817	1050.76	1742.98	3078.46	1675.17	25.447	38.9873	3.12285	3.05186		0.141375	0.156732
3	Fruit	276	341.21604 Da 800.80 s	19	822.853	98.804	12.0075	3056.73	3484.31	6598.79	3287.57	31.6579	31.5951	1.22322	0.782336		0.459875	0.516703
3	Fruit	277	722.00704 Da 801.35 s	19	843.387	109.323	12.9623	7717.29	5873.33	5566.29	3376.24	58.0965	28.9925	1.32317	3.21368		0.425072	0.147154
3	Fruit	278	674.00380 Da 802.44 s	19	928.596	60.9802	6.56692	1079.03	1353.92	2604.11	1307.8	29.2964	32.8374	0.916002	0.052908		0.592442	0.94912
3	Fruit	279	726.00798 Da 802.46 s	19	914.151	77.4154	8.46855	0.00169327	0.000564422	5993.14	1997.71	2.82534e-05	0	0.172807	0.129744		0.990691	0.881871
3	Fruit	280	652.00247 Da 802.57 s	19	902.415	56.9153	6.30699	376.155	1180.38	2873.39	1399.74	11.5756	35.574	1.51018	2.39986		0.36894	0.206625
3	Fruit	281	312.17415 Da 802.99 s	19	829.138	140.231	16.9128	0.00060333	0.00020111	19664.6	6554.87	3.0681e-06	0	0.870279	4.16691		0.615855	0.105178
3	Fruit	282	662.00456 Da 803.12 s	19	849.679	69.9277	8.2299	0.000853028	0.000284343	4889.89	1629.96	1.74447e-05	0	1.76894	3.35605		0.306952	0.139435
3	Fruit	283	728.00808 Da 803.59 s	19	966.531	75.4091	7.80203	1322.96	2293.65	4408.69	2309.35	23.0817	37.3802	0.761456	0.891526		0.675521	0.478416
3	Fruit	284	654.00414 Da 804.06 s	19	819.001	77.5298	9.46639	838.753	2252.77	5199.56	2577.94	13.8905	36.2672	0.57377	0.0560057		0.789384	0.946262
3	Fruit	285	650.00342 Da 804.64 s	19	818.623	93.8224	11.461	8631.17	4371.35	2026.79	1195	80.9833	13.3619	4.27439	0.32769		0.0865582	0.73826
3	Fruit	286	742.00862 Da 804.33 s	19	940.573	60.8125	6.46547	479.691	1416.71	3234.53	1621.52	12.915	37.2158	1.16601	1.1327		0.481498	0.407589
3	Fruit	287	740.00953 Da 805.69 s	19	854.687	66.7333	7.80792	276.064	2055.51	4193.76	2329.68	6.17616	45.6779	3.59652	4.4931		0.113903	0.094876
3	Fruit	288	760.01087 Da 806.06 s	19	1021.33	82.905	8.11734	3051.75	3254.48	4180.11	2468.06	42.1987	36.5952	4.76531	4.73626		0.0724363	0.0881499
3	Fruit	289	664.00453 Da 806.33 s	19	911.189	78.4275	8.60716	3282.99	2361.31	2810.94	1515.78	53.8731	26.3716	2.15011	0.48676		0.239706	0.646833
3	Fruit	290	732.00850 Da 806.68 s	19	1061.79	78.6062	7.40317	1215.35	1812.47	4831.13	2156.32	20.1001	28.1115	0.596066	0.510933		0.775364	0.634439
3	Fruit	291	670.00426 Da 807.54 s	19	902.45	55.6258	6.16386	0.0123811	0.00412702	3094.22	1031.41	0.000400134	1.88117e-12	0.868943	0.115167		0.616554	0.894068
3	Fruit	292	666.00505 Da 807.42 s	19	945.863	83.0727	8.78273	2026.36	3307.44	5077.63	2972.21	28.5243	42.3861	3.65854	3.11379		0.110903	0.152959
3	Fruit	293	758.01129 Da 808.29 s	19	912.521	83.1073	9.10744	0.00275005	0.000916682	6906.82	2302.27	3.98164e-05	0	3.30764	9.08213		0.129597	0.0325697
3	Fruit	294	350.24107 Da 808.53 s	17	951.403	326.858	34.3554	0.0109616	0.00365387	106836	35612.1	1.02602e-05	0	0.874658	1.08248		0.613569	0.420977
3	Fruit	295	367.23187 Da 808.67 s	19	1106.32	146.536	13.2453	7253.01	9284.68	14761.8	8147.46	32.9461	37.0224	1.26729	0.276705		0.44408	0.771696
3	Fruit	296	282.25444 Da 808.61 s	19	2846.76	461.558	16.2135	0.10367	0.0345566	213036	71012	4.8663e-05	0	1.89513	0.965678		0.281982	0.454791
3	Fruit	297	746.00816 Da 811.72 s	18	1015.79	240.489	23.675	62326.8	31178	13148.1	7831.8	82.5795	12.4675	7.09611	1.33887		0.0366481	0.358807
3	Fruit	298	736.00651 Da 813.59 s	19	1004.51	84.5045	8.41247	2346.3	3606.52	5086.36	3090.17	31.5675	43.3876	1.42775	0.449711		0.392347	0.666546
3	Fruit	299	841.55155 Da 814.48 s	19	1052.98	392.165	37.2433	23648.8	61064.2	131253	67290.1	15.267	38.1623	0.57441	0.00715871		0.788981	0.99288
3	Fruit	300	824.55963 Da 814.78 s	19	1812.18	713.368	39.3652	20511.7	208390	489408	252166	4.02253	40.719	0.462602	0.00704047		0.85918	0.992997
3	Fruit	301	672.00291 Da 815.47 s	19	899.22	74.94	8.33389	47.0439	2174.56	5571.16	2772.72	0.837347	38.6873	2.15219	4.63096		0.2394	0.0909719
3	Fruit	302	724.00570 Da 815.72 s	19	1018.77	38.0131	3.73129	125.791	687.989	1327.65	754.562	8.65467	46.7973	1.13144	0.197334		0.495201	0.828453
3	Fruit	303	728.00765 Da 815.95 s	19	988.829	99.0018	10.012	5244.24	4308.45	5004.88	2863.81	51.1677	30.383	1.87239	0.304165		0.286263	0.753412
3	Fruit	304	678.00552 Da 816.32 s	19	874.903	69.2797	7.91856	2721.16	2709.85	2712.83	1780.08	50.0766	37.5898	1.39812	0.429204		0.401261	0.677848
3	Fruit	305	722.00651 Da 816.90 s	19	899.323	87.2308	9.69961	7291.27	3982.08	2218.72	1332	76.6696	16.6697	8.06743	2.86986		0.029186	0.168665
3	Fruit	306	754.00751 Da 816.91 s	19	945.589	91.045	9.6284	0.000327781	0.00010926	8289.19	2763.06	3.95432e-06	1.55168e-14	1.32096	3.63003		0.425804	0.126194
3	Fruit	307	147.97426 Da 818.16 s	19	1665.57	110.01	6.60492	1833.16	4231.76	10277.4	4925.78	15.1369	33.7665	1.2038	1.16076		0.467068	0.400385
3	Fruit	308	652.00186 Da 818.86 s	19	851.462	63.807	7.49382	0.00123544	0.000411812	4071.34	1357.11	3.03447e-05	0	1.11308	0.914655		0.502684	0.470853
3	Fruit	309	740.00843 Da 820.94 s	19	842.445	87.519	10.3887	1165.13	2258.19	6422.03	2846.47	15.3566	28.6146	0.599626	0.725445		0.773132	0.538499
3	Fruit	310	651.33337 Da 823.28 s	19	978.42	71.0518	7.26189	845.046	1960.11	4229.78	2147.22	16.6517	37.1723	0.786678	0.277092		0.661211	0.771434
3	Fruit	311	668.32267 Da 823.14 s	19	1318.91	169.087	12.8202	0.00615562	0.00205187	28590.5	9530.17	2.15303e-05	0	1.74303	1.6383		0.312468	0.302178
3	Fruit	312	566.35527 Da 823.13 s	19	2492.84	320.836	12.8703	0.0317523	0.0105841	102935	34311.8	3.08467e-05	0	1.37155	3.73394		0.40949	0.121662
3	Fruit	313	828.66426 Da 823.05 s	19	3148.24	486.83	15.4635	94149.7	94145	141863	76370.8	39.8918	32.742	1.35399	0.593302		0.415055	0.594777
3	Fruit	314	583.34574 Da 823.13 s	19	3477.19	562.234	16.1692	134784	107769	160812	82028.1	45.5974	27.6062	2.61263	2.54064		0.183483	0.194011
3	Fruit	315	498.36842 Da 822.99 s	19	6829.9	1477.56	21.6337	1.19996e+06	847776	928436	513837	56.3786	26.185	4.97785	4.00251		0.0673684	0.111018
3	Fruit	316	582.52987 Da 828.46 s	19	2404.93	125.743	5.22856	3635.05	7542.75	12519.5	7243.78	22.5017	43.9623	1.59522	0.753023		0.346771	0.527765
3	Fruit	317	599.52056 Da 828.94 s	19	2533.12	181.734	7.17431	21314.3	17277.4	16251.7	10160.3	56.7383	31.1193	2.17288	0.436885		0.236385	0.673581
3	Fruit	318	487.88306 Da 835.83 s	19	1007.82	190.719	18.9239	35664.4	17755.5	7779.31	4571.27	82.0934	12.5497	5.777	0.552473		0.0523795	0.613957
3	Fruit	319	147.97432 Da 837.03 s	16	1917.56	824.561	43.0006	0.0388562	0.0129521	679901	226634	5.71498e-06	0	0.660285	1.7657		0.73554	0.282078
3	Fruit	320	657.83657 Da 847.95 s	19	968.313	55.7606	5.75854	0.00049863	0.00016621	3109.25	1036.42	1.6037e-05	0	0.70893	0.983784		0.706193	0.449288
3	Fruit	321	317.92999 Da 847.92 s	19	1002.38	64.7058	6.45524	3153.61	2184.48	1779.4	1097.65	63.9288	25.9715	2.69041	0.777396		0.175958	0.518543
3	Fruit	322	572.85916 Da 847.86 s	19	1077.12	79.5735	7.38759	0.00170947	0.000569824	6331.93	2110.64	2.69976e-05	1.14909e-13	0.581489	0.296583		0.784523	0.758396
3	Fruit	323	742.81456 Da 848.19 s	19	973.255	100.487	10.3248	5747.8	4318.91	4742.14	2688.7	54.7935	28.0415	2.05031	0.175767		0.255088	0.844958
3	Fruit	324	1067.57062 Da 853.39 s	19	778.998	115.763	14.8604	5698.62	5425.6	7729.03	4218.32	42.4394	32.343	4.80304	4.61239		0.0714961	0.0914834
3	Fruit	325	936.58335 Da 853.15 s	19	4484.12	505.35	11.2698	0.345085	0.115028	255378	85126.1	0.000135127	5.1574e-13	3.23424	4.37832		0.134095	0.0983211
3	Fruit	326	999.58491 Da 853.37 s	19	9450.46	969.427	10.258	0.0431763	0.0143921	939789	313263	4.59426e-06	2.47748e-14	3.14869	13.4132		0.139635	0.0168373
3	Fruit	327	1169.54062 Da 853.84 s	19	1066.48	107.924	10.1196	0.00224395	0.000747983	11647.5	3882.5	1.92655e-05	0	0.458131	0.149611		0.861931	0.865646
3	Fruit	328	147.97437 Da 857.66 s	16	2311.26	995.611	43.0765	0.110921	0.0369736	991241	330414	1.11901e-05	0	1.94189	1.62034		0.273466	0.305183
3	Fruit	329	436.21562 Da 865.67 s	18	928.288	219.706	23.6679	61418.8	27017.6	4916.23	2873.38	92.5888	5.26408	11.6186	0.556764		0.0150224	0.611897
3	Fruit	330	326.18968 Da 868.47 s	19	995.243	104.62	10.512	0.00247473	0.00082491	10945.3	3648.43	2.261e-05	0	2.1705	12.731		0.236729	0.0184329
3	Fruit	331	582.30446 Da 869.64 s	19	696.876	166.344	23.8699	24107.7	12236.1	6332.93	3640.75	79.1958	14.0236	20.0211	8.34283		0.00539077	0.0373922
3	Fruit	332	794.54559 Da 872.16 s	19	1097.81	190.194	17.325	0.00700391	0.00233464	36173.9	12058	1.93618e-05	0	1.38117	1.32771		0.406485	0.361217
3	Fruit	333	232.95034 Da 880.95 s	19	1002.28	68.5937	6.8438	620.445	2154.48	4127.15	2299.71	13.0686	44.3404	2.00659	2.34629		0.262278	0.21175
3	Fruit	334	317.92865 Da 882.68 s	19	1327.58	64.989	4.89532	0.000760102	0.000253367	4223.57	1407.86	1.79966e-05	0	0.333926	0.337391		0.93274	0.732145
3	Fruit	335	958.58637 Da 883.57 s	19	1068.1	199.926	18.718	16704.1	16528.1	23969.6	13101	41.0686	33.0307	3.94926	3.4626		0.0982909	0.134048
3	Fruit	336	975.57718 Da 883.66 s	19	2360.67	389.458	16.4978	0.0490979	0.016366	151678	50559.2	3.23699e-05	0	3.17613	7.12239		0.137822	0.0480665
3	Fruit	337	232.95017 Da 890.22 s	18	965.222	232.349	24.0721	52309.1	28953.5	16337.6	9878.65	76.2005	17.1626	3.07147	0.354545		0.144931	0.721516
3	Fruit	338	639.43112 Da 893.10 s	19	428.814	200.347	46.7212	46634.8	21986.3	7033.94	4155.74	86.8938	9.35229	6.42162	0.589452		0.0436451	0.596547
3	Fruit	339	622.44207 Da 893.18 s	19	2411.95	1014.12	42.0457	1.36329e+06	579731	60678.6	35266.7	95.7388	3.0196	46.0628	4.33147		0.0010711	0.0997818
3	Fruit	340	984.60325 Da 894.18 s	19	1285.07	317.101	24.6758	70736.7	49484.3	43104.7	26023	62.1362	26.3124	10.6899	6.32897		0.0175168	0.0576603
3	Fruit	341	1001.59484 Da 894.22 s	19	2494.88	619.524	24.8318	257763	199084	182401	112984	58.5607	29.5771	14.7857	10.2641		0.00958031	0.0265944
3	Fruit	342	1027.60974 Da 905.68 s	19	3094.86	511.709	16.5341	122238	116796	150922	86264.5	44.7495	33.6194	2.09927	1.36425		0.247368	0.353415
3	Fruit	343	1010.61896 Da 905.71 s	19	1683.01	293.203	17.4213	60363.6	41571.9	36360.8	21743.9	62.4078	25.7862	8.46588	9.5049		0.0267695	0.03022
3	Fruit	344	713.53834 Da 909.07 s	19	1199.72	212.464	17.7095	47998.7	24037.8	10261.6	6102.2	82.3866	12.5696	3.93617	0.208394		0.0988119	0.820175
3	Fruit	345	776.53664 Da 909.02 s	19	3614.38	760.351	21.0368	511844	292348	183407	110009	73.62	18.692	5.02249	1.40402		0.0663714	0.345204
3	Fruit	346	232.95025 Da 909.47 s	19	1220.55	101.221	8.29307	0.00297678	0.000992259	10245.7	3415.22	2.9054e-05	1.4203e-13	0.752584	0.875074		0.680621	0.483907
3	Fruit	347	340.20555 Da 914.51 s	18	987.113	227.291	23.0259	59148	27858.6	8933.32	5269.63	86.8785	9.34137	44.8376	15.9261		0.00112923	0.0124476
3	Fruit	348	776.53630 Da 915.87 s	19	584.26	340.286	58.2423	144380	63304.1	11162.4	6514.6	92.8236	5.08866	13.6905	0.886113		0.0110687	0.480212
3	Fruit	349	774.52685 Da 921.25 s	19	5472.13	669.644	12.2374	0.0993117	0.0331039	448423	149474	2.21469e-05	1.03844e-13	0.520082	1.54004		0.823271	0.319186
3	Fruit	350	837.52438 Da 921.32 s	19	7881.33	1065.66	13.5213	0.4334	0.144467	1.13564e+06	378545	3.81636e-05	0	1.04975	1.62863		0.529608	0.303791
3	Fruit	351	232.95023 Da 932.30 s	19	1203.79	90.7721	7.54051	0.00125579	0.000418596	8239.57	2746.52	1.5241e-05	6.24411e-14	1.63257	5.5921		0.33762	0.0693963
3	Fruit	352	610.56242 Da 945.61 s	19	912.951	70.3785	7.7089	2396.49	1831.47	2395.74	1271.45	50.0078	27.5169	2.11028	1.06091		0.245679	0.426932
3	Fruit	353	627.55307 Da 945.50 s	19	2526.54	220.09	8.7111	23453.3	20149.5	25829.5	14360.1	47.5893	30.8477	3.45955	2.30055		0.120971	0.216278
3	Fruit	354	1045.58072 Da 946.10 s	19	470.696	236.697	50.2866	70991.1	31334.7	5931.04	3468.49	92.2896	5.47809	20.2632	3.56169		0.0052683	0.129314
3	Fruit	355	960.60155 Da 946.12 s	19	1623.73	873.618	53.8032	951993	421463	83031.3	48543.3	91.9778	5.69375	20.0137	3.39138		0.00539458	0.137613
3	Fruit	356	977.59320 Da 946.13 s	19	2394.42	1325.54	55.3597	2.14047e+06	951814	197437	115441	91.5549	5.98983	21.7148	3.9284		0.00461446	0.113811
3	Fruit	357	1003.60746 Da 953.91 s	19	3021.57	852.212	28.2042	783128	375369	134899	79459.8	85.3055	10.4052	6.71235	0.744909		0.0404034	0.530889
3	Fruit	358	986.61524 Da 954.57 s	19	2020.34	546.032	27.0268	292606	148929	70015.9	41336.1	80.6918	13.5845	4.23895	0.300265		0.0877327	0.75597
3	Fruit	359	1071.59614 Da 955.20 s	19	599.997	153.476	25.5795	16854.2	11732.6	10047.6	6092.01	62.6508	26.1511	2.86679	0.70839		0.160491	0.545303
3	Fruit	360	317.92825 Da 955.76 s	19	1232.69	91.259	7.40324	1959.28	3168.57	6395.86	3244.88	23.45	35.2729	0.957895	0.279986		0.571863	0.769477
3	Fruit	361	232.95032 Da 957.15 s	19	1088.38	91.5982	8.41599	933.751	3313.44	7496.47	3813.1	11.0762	38.5805	2.95462	8.36723		0.153526	0.0372164
3	Fruit	362	474.28731 Da 956.87 s	18	2030.41	505.495	24.8961	335484	144554	19558.1	11394.6	94.4913	3.90837	1.69464	0.00123194		0.323149	0.998769
3	Internode	13	517.90203 Da 26.28 s	18	440.407	160.572	36.4599	14166.4	14196	14171.2	9758.72	49.9916	38.4672	1.71906	0.0707416		0.36081	0.933211
3	Internode	14	617.90497 Da 26.16 s	18	1371.88	374.383	27.2897	9497.48	75030.9	131255	81700.3	6.74766	52.9317	2.76889	4.76523		0.21768	0.117147
3	Internode	15	159.98618 Da 26.37 s	18	3126.25	462.526	14.7949	59175.8	91464.4	156438	88045.7	27.4452	38.8962	5.09658	9.31859		0.103208	0.0516275
3	Internode	16	503.92424 Da 26.24 s	18	3339.28	799.817	23.9518	244694	343835	425445	282703	36.5139	44.7811	10.0674	14.1382		0.0412701	0.029707
3	Internode	17	387.94525 Da 26.19 s	18	4486.75	872.888	19.4548	533172	353285	286950	183326	65.0113	25.156	3.39963	2.55364		0.171141	0.225097
3	Internode	18	273.96591 Da 26.29 s	18	9975.68	1793.46	17.9783	1.89294e+06	1.70527e+06	1.6501e+06	1.11446e+06	53.4271	35.2042	5.44707	4.89734		0.0946678	0.113537
3	Internode	19	174.11154 Da 27.99 s	18	521.35	304.145	58.3379	0.0190293	0.00652698	92504	31728.6	2.05713e-05	0	1.1672	1.31679		0.508075	0.388602
3	Internode	20	411.86865 Da 28.03 s	18	806.506	151.846	18.8277	0.0050849	0.00174411	23057.3	7908.6	2.20533e-05	0	1.06362	0.12938		0.545783	0.88329
3	Internode	21	617.75998 Da 28.55 s	18	765.211	167.529	21.8932	13242.5	12822.4	15579.3	9582.63	45.9461	35.1688	5.08865	3.69189		0.103416	0.155292
3	Internode	22	533.79809 Da 28.54 s	18	1036.7	152.846	14.7436	0.00724683	0.00248564	23361.8	8013.05	3.10199e-05	1.24578e-13	1.1347	1.49951		0.519484	0.353641
3	Internode	23	717.69476 Da 28.58 s	18	656.753	259.919	39.5764	53307.3	35755.2	26177.7	17592.1	67.0659	25.4959	10.5244	4.71418		0.0387954	0.118594
3	Internode	24	281.91468 Da 28.57 s	18	1232.7	187.949	15.247	22236.7	16095.7	14897.3	9403.67	59.8824	28.043	7.10768	3.58652		0.0665011	0.160142
3	Internode	25	449.83605 Da 28.53 s	18	1185.49	196.951	16.6135	18808.1	20046.9	22435.4	14794.7	45.6025	39.0056	1.30278	0.136712		0.464288	0.877361
3	Internode	26	633.73262 Da 28.58 s	18	994.131	330.413	33.2364	81193.5	53332.3	40578.4	26509.8	66.6767	24.8008	25.6355	15.0122		0.0108622	0.0273798
3	Internode	27	365.87533 Da 28.58 s	18	1705.79	310.402	18.197	47131.3	47923.4	54408.7	35143.2	46.4165	37.4199	3.3833	3.05333		0.172134	0.189079
3	Internode	28	549.77243 Da 28.58 s	18	1401.69	455.028	32.4629	208788	100389	35540.7	22801.6	85.4538	10.9278	11.7152	1.92195		0.0333874	0.290219
3	Internode	29	465.81056 Da 28.58 s	18	1839.67	620.289	33.7175	173267	195360	231111	150051	42.8478	39.802	3.69716	2.1143		0.1546	0.267362
3	Internode	30	129.96707 Da 28.67 s	18	2819.55	620.896	22.0211	265585	213128	179969	124193	59.6079	31.8849	10.7834	5.89253		0.0375	0.0914002
3	Internode	31	381.84967 Da 28.59 s	18	2864.05	717.666	25.0578	297703	261874	259373	171645	53.4402	34.2362	4.63552	2.23954		0.116561	0.254044
3	Internode	32	297.88855 Da 28.61 s	18	3388.11	1001.71	29.5655	956904	480417	205610	132149	82.3134	13.2506	7.57929	1.08602		0.0609674	0.441763
3	Internode	33	230.02976 Da 29.39 s	18	682.18	167.83	24.602	0.0112053	0.00384338	28166.9	9661.18	3.97817e-05	2.53096e-13	1.11443	1.17326		0.526793	0.420316
3	Internode	34	572.14790 Da 29.67 s	18	844.774	179.461	21.2436	4367.68	17563.9	28176	18000.5	13.421	52.8194	1.08525	0.149913		0.537578	0.866852
3	Internode	35	113.99301 Da 29.60 s	17	757.016	225.667	29.8101	36222.3	24858.9	19993	13074.1	64.435	26.381	3.065	0.66838		0.193532	0.575352
3	Internode	36	796.18726 Da 29.10 s	18	491.722	280.908	57.1274	0.00895334	0.00307097	78909.4	27065.7	1.13464e-05	0	0.61693	0.184553		0.759113	0.840252
3	Internode	37	618.16060 Da 29.51 s	18	878.163	253.557	28.8736	0.00741193	0.00254227	64291.3	22051.7	1.15287e-05	4.52687e-14	1.21907	0.153041		0.490618	0.864393
3	Internode	38	718.09723 Da 29.14 s	18	1181.93	257.293	21.769	0.0132391	0.00454097	66199.8	22706.3	1.99987e-05	8.79273e-14	1.71456	2.95849		0.361728	0.195144
3	Internode	39	588.12990 Da 29.22 s	17	1595.35	473.263	29.6651	80310.9	118048	152644	99695.5	34.4749	44.8432	1.73098	0.503065		0.358397	0.648029
3	Internode	40	666.21993 Da 29.40 s	18	1023.7	632.557	61.7913	328850	208955	144151	96047	69.5241	23.4364	1.20507	0.0457183		0.495243	0.955964
3	Internode	41	426.07586 Da 29.63 s	18	1498.52	450.507	30.0635	0.0174252	0.0059768	202956	69613.5	8.58569e-06	0	1.2825	0.931127		0.470466	0.484647
3	Internode	42	734.19846 Da 29.38 s	18	2208.23	494.776	22.406	101329	135535	158481	107739	39.0012	44.721	4.44164	3.12934		0.123056	0.184441
3	Internode	43	1154.40265 Da 29.68 s	18	2354.35	1016.77	43.1871	524617	540886	583144	388704	47.3583	38.488	10.4891	8.73133		0.0389774	0.0561356
3	Internode	44	588.13023 Da 29.31 s	18	4874.55	1010.44	20.7288	0.0271068	0.00929754	1.02098e+06	350194	2.65497e-06	0	0.730241	0.252409		0.69689	0.791924
3	Internode	45	504.16858 Da 29.69 s	18	25929.1	5703.33	21.9959	26.931	9.23726	3.25279e+07	1.1157e+07	8.27935e-05		0.79965	0.399582		0.661424	0.701697
3	Internode	46	314.11954 Da 29.90 s	18	708.008	174.03	24.5802	0.00112711	0.000386597	30286.4	10388.2	3.72152e-06	1.69874e-14	0.243608	0.861714		0.964921	0.506169
3	Internode	47	132.05345 Da 30.02 s	17	490.865	426.385	86.8639	66283.5	97138.3	123048	81297.8	35.0092	45.2663	1.48865	0.10804		0.41302	0.900932
3	Internode	48	461.17273 Da 30.18 s	16	968.771	468.849	48.3962	0.0199947	0.00685813	219819	75397.3	9.09598e-06	0	2.35865	3.62304		0.260353	0.158433
3	Internode	49	456.10621 Da 29.88 s	18	1481.09	226.468	15.2906	17026.6	24513.2	35570	21671.8	32.3721	41.6352	1.00114	0.162358		0.570503	0.857137
3	Internode	50	1172.41041 Da 30.22 s	18	1923.79	419.914	21.8274	0.0399728	0.0137105	176327	60479.8	2.26696e-05	0	6.99304	7.53136		0.0679734	0.0676873
3	Internode	51	637.20708 Da 29.83 s	18	1842.55	791.695	42.9673	626977	301732	107112	68751.7	85.4089	10.968	5.04342	0.474998		0.104615	0.661892
3	Internode	52	1188.39877 Da 30.07 s	18	2109.76	632.372	29.9737	0.0454878	0.0156022	399894	137163	1.13749e-05	0	0.714064	1.02009		0.705457	0.459212
3	Internode	53	334.06554 Da 29.81 s	17	1767.51	781.702	44.2262	0.141551	0.0485514	611059	209591	2.31648e-05	0	1.02419	0.376091		0.561204	0.714918
3	Internode	54	147.05507 Da 30.24 s	18	2417.7	629.901	26.0537	347444	189526	104484	67438.1	76.8804	17.2574	5.20803	0.745501		0.100358	0.545967
3	Internode	55	684.22858 Da 30.28 s	18	2384.31	808.2	33.8965	0.174196	0.0597486	653187	224041	2.66686e-05	1.42581e-13	0.733528	0.711002		0.695163	0.558796
3	Internode	56	992.35269 Da 29.90 s	18	3633.62	1143.88	31.4804	1.10882e+06	638548	389967	253991	73.9811	19.5624	24.4213	11.3405		0.0116568	0.0399266
3	Internode	57	830.30055 Da 30.16 s	18	4929.13	874.762	17.7468	516583	369908	315876	205643	62.0551	27.8302	30.1301	19.6394		0.00858091	0.0189016
3	Internode	58	846.28420 Da 30.01 s	18	8722.48	2209.92	25.3359	0.216114	0.0741266	4.88374e+06	1.67511e+06	4.42518e-06	1.90699e-14	0.565495	0.705563		0.788835	0.560864
3	Internode	59	489.17019 Da 30.25 s	18	8537.69	3311.64	38.7885	1.27035	0.435727	1.0967e+07	3.76164e+06	1.15834e-05	0	0.759577	2.31071		0.681641	0.246961
3	Internode	60	388.12094 Da 30.22 s	18	16296.1	3619.89	22.2133	0.578357	0.198375	1.31036e+07	4.49449e+06	4.41373e-06	0	0.48231	0.880819		0.838009	0.500088
3	Internode	61	488.18468 Da 30.05 s	16	22924.9	9762.25	42.5837	3.91441	1.34263	9.53016e+07	3.26882e+07	4.1074e-06	0	0.239725	0.0348836		0.966431	0.966104
3	Internode	62	1044.31165 Da 30.47 s	18	658.515	290.127	44.0578	0.0094193	0.00323079	84174	28871.4	1.11903e-05	4.88976e-14	0.579712	0.54672		0.780547	0.627407
3	Internode	63	1173.40261 Da 30.66 s	17	1422.74	383.513	26.956	170775	79499.5	22501.5	14524.7	88.3579	8.86283	105.271	28.384		0.00134975	0.0112455
3	Internode	64	133.03809 Da 30.40 s	15	956.379	551.482	57.6635	0.0354048	0.0121437	304132	104317	1.16412e-05	0	0.459322	0.0204626		0.851644	0.979881
3	Internode	65	831.28894 Da 30.49 s	16	2179.17	991.528	45.5003	473341	489061	559269	361468	45.8393	37.7969	2.10581	0.803529		0.293929	0.525468
3	Internode	66	1224.37486 Da 30.74 s	18	2493.27	588.207	23.5918	51077	184074	298785	188071	14.5992	51.3087	4.6165	8.8952		0.117173	0.0548135
3	Internode	67	475.15448 Da 30.41 s	18	2416.54	793.802	32.8486	727029	326719	72435	46375.8	90.9396	6.84674	22.3718	2.78279		0.0132388	0.207275
3	Internode	68	882.26165 Da 30.71 s	18	6476.33	1679.47	25.9325	1.46692e+06	1.56219e+06	1.60817e+06	1.10955e+06	47.7034	40.0863	2.2891	2.84481		0.268942	0.202853
3	Internode	69	540.14486 Da 30.71 s	18	11501.1	2843.1	24.7204	285297	3.39141e+06	7.81092e+06	4.13871e+06	3.52383	41.7689	0.748537	1.21847		0.687336	0.409875
3	Internode	70	1026.34811 Da 30.66 s	18	15122.9	2347.58	15.5233	2.19594e+06	2.5748e+06	3.46905e+06	2.11808e+06	38.7633	38.6054	2.36977	1.64588		0.259021	0.329248
3	Internode	71	342.11653 Da 30.57 s	18	118016	16686.5	14.1392	2.56047e+08	1.15242e+08	2.81357e+07	1.77728e+07	90.0994	7.33132	13.4182	1.42137		0.0275663	0.367922
3	Internode	72	180.06302 Da 31.28 s	16	574.491	218.809	38.0875	43679.8	25698.6	15403.5	10265.6	73.9291	20.2264	6.03714	1.76319		0.0827016	0.311654
3	Internode	73	316.92748 Da 31.42 s	18	771.456	153.3	19.8716	0.004252	0.00145842	23501	8060.78	1.80928e-05	8.75686e-14	1.54544	1.06313		0.399096	0.447695
3	Internode	74	948.30997 Da 31.11 s	18	910.062	132.282	14.5355	0.000766482	0.000262901	17498.4	6001.91	4.38029e-06	2.07903e-14	1.35771	4.1059		0.44816	0.13841
3	Internode	75	268.07968 Da 31.48 s	18	1095.35	149.044	13.6069	0.00687459	0.00235797	22214	7619.34	3.09471e-05	0	1.23032	1.13211		0.486951	0.430211
3	Internode	76	606.19465 Da 31.30 s	18	1143.11	203.753	17.8245	6169.55	19708.8	35708.6	20830.1	14.7321	45.8241	2.2415	3.88029		0.275091	0.147207
3	Internode	77	580.18243 Da 31.50 s	18	1879.76	407.812	21.6949	0.0338035	0.0115945	166310	57044	2.03255e-05	0	0.259453	0.73785		0.958462	0.54877
3	Internode	78	1404.43795 Da 31.02 s	18	1874.58	468.989	25.0183	158525	92010.5	66629.6	41032.4	70.4072	20.4123	3.01697	0.321563		0.197142	0.747258
3	Internode	79	610.19212 Da 31.34 s	18	2420.77	321.078	13.2635	0.020181	0.00692202	103091	35359.9	1.95759e-05	0	2.32323	5.4308		0.264671	0.100684
3	Internode	80	720.21072 Da 30.97 s	18	39126.8	5391.97	13.7808	1.35585e+07	1.47292e+07	1.71123e+07	1.11149e+07	44.2064	39.0277	1.37809	0.118516		0.442392	0.892198
3	Internode	81	876.29105 Da 31.66 s	18	1088.43	392.167	36.0305	0.0571116	0.0195891	153795	52751.1	3.7135e-05	2.14099e-13	1.10703	1.3785		0.529499	0.376174
3	Internode	82	696.23069 Da 31.75 s	18	2103.36	381.096	18.1184	0.0315126	0.0108087	145234	49815	2.16978e-05	0	1.04165	1.47189		0.554299	0.358581
3	Internode	83	605.17814 Da 31.88 s	18	2462.81	432.12	17.5458	0.0307175	0.010536	186728	64047.2	1.64504e-05	0	0.476997	1.29565		0.841164	0.393018
3	Internode	84	192.06235 Da 32.09 s	18	34622.8	9484.32	27.3933	22.335	7.66084	8.99523e+07	3.08534e+07	2.48298e-05	1.32525e-13	2.24666	2.0018		0.274413	0.280349
3	Internode	85	534.17840 Da 31.84 s	18	42758.6	9812.65	22.949	1.93677e+07	4.86692e+07	7.83384e+07	4.81584e+07	19.8224	47.6722	2.63023	2.20741		0.230738	0.257354
3	Internode	86	392.11085 Da 32.67 s	18	505.278	209.594	41.481	0.0118152	0.00405258	43929.8	15067.8	2.68956e-05	1.32501e-13	3.15136	2.84437		0.18731	0.202884
3	Internode	87	263.06374 Da 32.22 s	15	626.564	276.939	44.1997	74419.9	39490.7	19371.4	12655.5	79.3463	15.7475	10.7604	6.60559		0.0376122	0.0796085
3	Internode	88	208.05739 Da 32.49 s	18	1042.31	189.939	18.2229	660.623	18598.7	35449.4	21319.7	1.82947	51.447	0.876075	0.538199		0.624849	0.631345
3	Internode	89	338.08407 Da 32.62 s	17	1027.72	284.08	27.6418	96943.6	43973.1	10337.7	6649.43	90.3639	7.32266	10.9228	2.55984		0.0368327	0.224581
3	Internode	90	405.11027 Da 32.68 s	15	4174.77	2576.63	61.7192	2.72208e+06	3.26078e+06	4.16646e+06	2.6302e+06	39.5161	40.0988	3.29787	4.62783		0.17748	0.121109
3	Internode	91	406.10611 Da 32.79 s	18	1356.56	274.506	20.2355	0.00193685	0.000664335	75353.4	25846	2.57036e-06	1.67243e-14	0.634135	0.163639		0.749352	0.856147
3	Internode	92	440.08991 Da 33.08 s	18	2656.76	1366.01	51.4163	313513	925569	1.57397e+06	948559	16.6101	47.4788	2.78946	2.43337		0.215846	0.235499
3	Internode	93	376.13287 Da 34.43 s	18	1260.58	278.778	22.115	65845.4	38241.2	23752.7	15475.9	73.4897	19.923	23.1147	9.90069		0.0126261	0.0477244
3	Internode	94	134.02186 Da 34.32 s	18	1191.62	432.168	36.2674	0.0216944	0.00744113	186769	64061.2	1.16157e-05	0	2.12808	1.36501		0.290697	0.378832
3	Internode	95	437.97427 Da 34.51 s	18	651	220.003	33.7946	8792.5	26861.2	40381.7	26367.5	17.8803	52.7321	5.42319	5.5992		0.0952119	0.0971232
3	Internode	96	427.97311 Da 34.67 s	18	657.076	219.971	33.4772	38624.4	25277.3	18152.1	12119.3	68.0288	24.5807	33.6022	31.6831		0.00731418	0.00961084
3	Internode	97	422.01239 Da 34.51 s	18	992.01	338.334	34.1058	0.0258594	0.00886971	114470	39262.7	2.25906e-05	0	2.14319	2.27109		0.288535	0.250863
3	Internode	98	406.03597 Da 34.62 s	18	1371.46	422.743	30.8244	158229	91371.7	54677.5	35946.4	74.3185	19.5713	18.9535	11.3477		0.0168241	0.0398931
3	Internode	99	192.03026 Da 35.73 s	18	3673	901.431	24.5421	0.0255069	0.0087488	812579	278712	3.13901e-06	0	0.773839	2.42847		0.674364	0.23594
3	Internode	100	342.11537 Da 36.75 s	18	6859.65	810.43	11.8144	402341	264084	247318	148135	61.9311	24.7707	2.79096	0.593833		0.215713	0.60635
3	Internode	101	192.03229 Da 40.16 s	16	955.702	366.017	38.2983	0.0059187	0.0020301	133969	45950.9	4.41797e-06	0	0.881411	2.15028		0.622392	0.263419
3	Internode	102	406.03561 Da 45.24 s	18	1056.72	238.427	22.563	19856	31133.3	39438.8	26374.9	33.487	46.8643	15.806	21.3193		0.0218339	0.0168532
3	Internode	103	437.97186 Da 45.26 s	17	816.379	303.762	37.2084	47462.8	40808.6	47028	28650.2	50.23	32.297	2.46696	1.8876		0.247836	0.294645
3	Internode	104	427.97280 Da 45.25 s	18	805.148	308.505	38.3165	19272.8	54064.2	77751.1	51844.9	19.864	53.4212	2.21965	1.72679		0.277991	0.316943
3	Internode	105	192.02714 Da 45.37 s	18	1898.03	263.756	13.8963	16019.6	32048.6	54376.6	31684.3	22.7563	42.925	2.15642	1.92675		0.286665	0.28961
3	Internode	106	376.13427 Da 45.86 s	18	2478.33	472.115	19.0497	70485.7	110253	158156	98286.2	30.828	43.5941	3.33181	2.33709		0.175324	0.244418
3	Internode	107	376.13418 Da 47.52 s	18	1959.5	348.985	17.8099	7702.27	48453.7	114390	59061.4	6.30855	39.4081	4.31646	7.42195		0.127575	0.0689362
3	Internode	108	332.07446 Da 47.10 s	18	1605.88	478.312	29.7849	190596	104023	58722.3	37625.8	76.4468	17.3888	14.0405	7.44737		0.0258488	0.0686426
3	Internode	109	328.11424 Da 47.93 s	18	3039.54	584.116	19.2172	144815	164274	208251	130419	41.0164	38.8358	12.3213	11.4105		0.0310985	0.0396025
3	Internode	110	342.10938 Da 48.84 s	18	893.135	451.357	50.5362	0.0451429	0.0154839	203723	69876.3	2.2159e-05	8.08138e-14	1.05971	2.29852		0.547285	0.248151
3	Internode	111	434.14039 Da 49.50 s	18	1766.73	348.283	19.7134	8501.74	65816.1	113334	71243	6.97803	53.6209	0.976298	0.158892		0.580771	0.859825
3	Internode	112	300.08340 Da 50.08 s	18	1692.69	330.817	19.5438	11016	54854	99112.2	59351.4	10.0029	49.1393	1.79601	1.49148		0.345672	0.355064
3	Internode	113	302.09863 Da 49.81 s	18	5024.17	625.058	12.441	375218	193919	89854.4	58199.7	80.6795	14.5905	3.68938	0.0304581		0.154999	0.970297
3	Internode	114	138.03152 Da 50.16 s	16	918.076	339.733	37.005	114687	56752.9	22949.8	14738	83.3259	12.499	4.0009	0.149133		0.140273	0.867468
3	Internode	115	448.15600 Da 54.02 s	18	868.041	102.883	11.8523	19.6801	4855.98	10566.1	5877.77	0.18591	45.8684	0.560837	0.191663		0.791562	0.834961
3	Internode	116	332.10820 Da 56.44 s	18	2095.56	503.938	24.0479	299829	129608	18146.2	11561.1	94.2932	4.30479	9.98585	1.40923		0.0417396	0.370229
3	Internode	117	660.18699 Da 58.78 s	18	1123.33	174.566	15.5401	19046	14253.1	13466.7	8548.61	58.5803	29.0989	3.42876	1.12153		0.169396	0.432818
3	Internode	118	595.14306 Da 58.59 s	18	967.228	296.109	30.6142	28168.3	40259.7	60643.8	36147.9	31.7167	40.6069	2.11951	1.80161		0.291934	0.30623
3	Internode	119	168.04232 Da 58.88 s	17	2287.52	592.85	25.9167	37618.1	123390	314209	152990	10.6922	34.4497	0.849523	1.2721		0.637261	0.398038
3	Internode	120	330.09413 Da 58.98 s	18	7013.28	679.278	9.6856	134503	231107	337167	210400	28.5164	44.9468	2.11601	1.03773		0.292441	0.454431
3	Internode	121	316.07852 Da 62.95 s	18	2466.28	727.989	29.5176	169365	272525	375224	239871	31.0996	45.2465	1.21233	0.730677		0.492837	0.551419
3	Internode	122	154.02802 Da 66.07 s	18	648.927	210.9	32.4998	0.00157403	0.000539887	44478.7	15256.1	3.53883e-06	0	0.943079	3.13958		0.594903	0.183831
3	Internode	123	360.10499 Da 71.32 s	18	2085	334.687	16.0521	9360.97	54318.2	103178	60265.1	8.31797	47.7793	1.23206	0.408221		0.486386	0.696938
3	Internode	124	466.10957 Da 71.97 s	17	512.664	389.695	76.0137	60056	82512.9	99561.6	66832.9	37.6249	44.7653	1.70178	0.358235		0.364354	0.725247
3	Internode	125	346.06716 Da 72.13 s	18	2903.32	1196.83	41.2228	21602.6	629367	1.41181e+06	766435	1.50708	43.8667	0.693311	0.101428		0.71661	0.906516
3	Internode	126	466.10960 Da 72.06 s	18	10342	4856.95	46.9632	1.57096e+06	1.04465e+07	2.20948e+07	1.21502e+07	6.63812	43.8207	0.836775	0.258514		0.643332	0.787804
3	Internode	127	354.09403 Da 81.40 s	18	5834.04	1502.25	25.7497	0.761997	0.261363	2.25675e+06	774058	3.37653e-05	0	0.271689	0.585456		0.953168	0.610007
3	Internode	128	136.03773 Da 98.28 s	18	747.904	152.51	20.3917	0.000643771	0.000220812	23259.4	7977.9	2.76779e-06	0	0.647998	0.0342483		0.741562	0.966704
3	Internode	129	298.06826 Da 98.36 s	17	620.857	216.82	34.9228	24791	28525.8	27567.7	20146.6	47.3484	43.4688	1.12587	0.374766		0.522649	0.715676
3	Internode	130	578.14075 Da 98.64 s	18	3367.94	683.292	20.2882	61686.9	147931	402683	187786	13.284	30.9799	0.301153	0.0632662		0.93945	0.939913
3	Internode	131	638.14538 Da 99.02 s	18	961.556	395.174	41.0974	14235.4	79705.3	142803	86415.8	9.0649	50.1772	0.918668	0.0451232		0.605587	0.956516
3	Internode	132	438.04313 Da 99.63 s	18	754.177	147.125	19.508	7376.58	7933.24	13587.2	7227.46	35.1873	32.5183	0.92851	0.609638		0.601249	0.599549
3	Internode	133	680.15556 Da 99.42 s	18	1702.02	506.155	29.7385	26714.5	98313.5	230084	117301	10.4029	37.668	0.452456	0.0389909		0.855704	0.962239
3	Internode	134	340.07853 Da 99.68 s	18	44668.4	9336.03	20.9008	1.81959e+07	3.44925e+07	6.89293e+07	3.65729e+07	20.8848	37.4932	0.55162	0.0734746		0.796969	0.930781
3	Internode	135	440.00318 Da 100.16 s	18	987.579	88.4719	8.95846	652.188	2840.46	7189.35	3545.59	8.31709	35.8095	0.660657	0.366727		0.734512	0.720304
3	Internode	136	178.02599 Da 100.00 s	18	2401.95	426.825	17.7699	0.00824971	0.00282963	182179	62487	4.52834e-06	2.25926e-14	0.278079	0.0509019		0.950305	0.951175
3	Internode	137	306.07277 Da 103.97 s	17	165.867	229.23	138.201	62121.7	28529.5	7377.64	4752.88	89.3846	8.07211	6.36211	0.210483		0.0771438	0.821219
3	Internode	138	444.19522 Da 110.64 s	18	1297.11	398.062	30.6883	131499	60651.6	18636.8	11685.7	87.5867	9.05949	6.08513	0.318222		0.0818396	0.749318
3	Internode	139	368.16656 Da 110.41 s	17	1602.87	663.575	41.3991	473182	230127	82891.4	53699.3	85.0934	11.3446	3.96382	1.07985		0.141902	0.443348
3	Internode	140	194.05689 Da 112.47 s	18	953.602	186.574	19.5652	0.0134117	0.00460017	34809.8	11939.6	3.85285e-05	2.3648e-13	1.77039	3.57989		0.350599	0.160456
3	Internode	141	356.10864 Da 112.28 s	18	2659.3	595.345	22.3873	75548.7	182816	285081	178036	20.9491	48.3118	3.29426	4.29354		0.177711	0.131741
3	Internode	142	136.03775 Da 113.88 s	18	3568.62	726.084	20.3463	0.127334	0.0436751	527197	180827	2.4153e-05	0	0.898356	1.67237		0.614674	0.325132
3	Internode	143	298.06815 Da 113.81 s	18	4757.82	1531.87	32.1969	0.50752	0.174078	2.34663e+06	804886	2.16277e-05	0	0.95055	1.66671		0.591684	0.326005
3	Internode	144	578.14036 Da 122.44 s	18	1204.9	448.482	37.2215	41664.7	78418.4	159221	83747.4	20.7405	36.977	0.510413	0.177832		0.821319	0.845306
3	Internode	145	450.11456 Da 122.22 s	18	7975.29	3524.93	44.1981	2.48883e+06	5.98075e+06	1.00893e+07	6.00554e+06	19.7869	45.4709	1.01642	0.273251		0.564314	0.778003
3	Internode	146	466.10861 Da 123.11 s	18	660.537	271.457	41.0965	6448.9	28766.5	67440.7	34598.8	8.72775	38.4678	0.687527	0.249895		0.719749	0.793632
3	Internode	147	164.04733 Da 126.51 s	18	1338.2	278.563	20.8162	0.00426879	0.00146418	77597.2	26615.6	5.50122e-06	0	0.461249	0.617262		0.850503	0.596314
3	Internode	148	338.09895 Da 126.52 s	18	3426.73	944.561	27.5645	0.0326387	0.011195	892196	306021	3.65825e-06	0	0.326114	0.679733		0.92691	0.570863
3	Internode	149	290.07747 Da 135.97 s	18	6415.15	1897.16	29.5731	694269	1.454e+06	2.91214e+06	1.55671e+06	19.251	38.4897	0.729164	0.302834		0.697457	0.758933
3	Internode	150	354.09388 Da 139.64 s	18	864.271	198.491	22.9663	2171.38	15178.4	37308.3	18902.2	5.5	38.2259	1.18817	1.75661		0.500909	0.3126
3	Internode	151	866.20158 Da 140.01 s	18	2498.59	281.872	11.2812	0.0171986	0.00589908	79451.7	27251.7	2.16466e-05	0	0.706547	0.779905		0.709476	0.533656
3	Internode	152	386.11750 Da 141.12 s	18	1296.98	313.1	24.1407	84814.6	51309.8	32703.1	21741.7	72.1717	21.4466	3.89999	1.06866		0.14478	0.446249
3	Internode	153	595.14455 Da 142.41 s	18	1574.72	503.423	31.9691	222060	121071	66081.4	42772.8	77.0663	17.1923	4.30201	0.961204		0.128114	0.47579
3	Internode	154	454.01811 Da 142.80 s	18	847.642	89.5041	10.5592	0.000249681	8.56399e-05	8010.99	2747.75	3.11673e-06	0	1.39548	7.87617		0.437562	0.063988
3	Internode	155	1154.26859 Da 142.82 s	18	720.169	134.858	18.7259	1946.89	5725.64	16192.7	7493.34	10.7328	30.9606	0.310315	0.128989		0.934936	0.883608
3	Internode	156	192.04216 Da 142.88 s	17	4220.89	1331.56	31.5468	299020	690837	1.47855e+06	769520	16.8218	37.4453	1.71177	4.77126		0.3623	0.116978
3	Internode	157	400.09919 Da 142.78 s	18	4606.45	1131.97	24.5736	226575	676802	1.07204e+06	675769	17.4474	50.357	1.26928	1.71324		0.474564	0.318949
3	Internode	158	368.10937 Da 152.92 s	18	800.369	167.854	20.9721	0.00155938	0.000534863	28175	9663.95	5.53462e-06	3.65208e-14	0.915491	2.33067		0.606997	0.245033
3	Internode	159	370.08896 Da 153.73 s	18	4854.82	1079.47	22.235	465386	512612	710931	421768	39.563	36.6018	1.93485	1.40849		0.320807	0.370371
3	Internode	160	208.03641 Da 154.77 s	18	680.632	155.961	22.9142	19248.9	11156.8	7165.17	4605.59	72.8736	19.9821	4.04551	1.97897		0.138354	0.283114
3	Internode	161	418.18212 Da 154.62 s	18	4930.67	735.904	14.925	0.105348	0.0361342	541555	185752	1.94529e-05	0	0.588943	1.14279		0.775193	0.427604
3	Internode	162	578.14252 Da 155.02 s	18	7972.93	2870.4	36.0018	5.0158e+06	3.55476e+06	3.33258e+06	2.07128e+06	60.0811	27.3053	1.69946	0.325635		0.364834	0.74476
[truncated: 1,293 more rows]

## Sheet: graphs and tables
																																																	For Plus Rootstock analysis
																				Number of compounds with CV <=20%						Number of compounds with CV <=20% with….											Number of compounds with CV <=20% with….												Number of compounds with CV <=20% with….
																				Summary tables of cv<=20 by Harvest and Tissue
																				Harvest		N with CV <=20%	Total			p PSA<=0.05		p Sampler<=0.05		p Vine<=0.05			at p=0.05 expect … positives	95% range for Poisson			p PSA<=0.01		p Sampler<=0.01		p Vine<=0.01		at p=0.01 expect … positives	95% range for Poisson		95% range for Poisson			p PSA<=0.01
																				1	Internode	64	221	0.289593		10	0.15625	3	0.046875	*1			3.2	0 to 6			2	0.03125	2	0.03125	*1		0.64	0 to 3		0.046875			1
																				1	Leaf/Mature Leaf	86	228	0.377193		15	0.174419	4	0.0465116	5	0.0581395		4.3	1 to 8			2	0.0232558	0	0	0	0	0.86	0 to 3		0.0348837			2
																				1	Young Leaf	87	228	0.381579		9	0.103448	3	0.0344828	16	0.183908		4.35	1 to 8			1	0.0114943	0	0	2	0.0229885	0.87	0 to 3		0.0344828			1
																				2	Fruit	39	202	0.193069		2	0.0512821	6	0.153846	10	0.25641		1.95	0 to 4			2	0.0512821	2	0.0512821	4	0.102564	0.39	0 to 2		0.0512821			2
																				2	Internode	79	295	0.267797		2	0.0253165	1	0.0126582	10	0.126582		3.95	1 to 8			0	0	0	0	1	0.0126582	0.79	0 to 3		0.0379747			0
																				2	Leaf/Mature Leaf	140	325	0.430769		16	0.114286	7	0.05	20	0.142857		7	2 to 12			2	0.0142857	1	0.00714286	5	0.0357143	1.4	0 to 4		0.0285714			2
																				3	Fruit	181	350	0.517143		*2		10	0.0552486	12	0.0662983		9.05	3 to 15			*2		0	0	1	0.00552486	1.81	0 to 5		0.0276243			*2
																				3	Internode	219	531	0.412429		*2		5	0.0228311	11	0.0502283		10.95	5 to 17			*2		1	0.00456621	3	0.0136986	2.19	0 to 5		0.0228311			*2
																				3	Leaf/Mature Leaf	350	912	0.383772		*2		28	0.08	31	0.0885714		17.5	9 to 26			*2		1	0.00285714	7	0.02	3.5	0 to 8		0.0228571			*2
																										*1 - not enough within-vine replicates to make this estimable
																										*2 - no samples with immediate Psa in set
[truncated: 10 more columns]

## Sheet: summary stats (plus Rootstock)
Harvest	Tissue	compound		n	mean	sd	cv	vinecomp	vinecomp SE	rescomp	rescomp SE	percent	percent SE	f vine	f Sampler	f PSA	f Rootstock	p vine	p Sampler	p PSA	p Rootstock	Annotation
1	Internode	12	159.98624 Da 27.56 s	16	3400.18	963.933	28.3495	946539	502344	215046	140370	81.4868	14.2487		0.652183	0.00943033	0.420758		0.538422	0.924242	0.528777		only two vines with > sample, so not sure hw reliable variance components are
1	Internode	13	387.94606 Da 27.37 s	17	6437.28	1103.12	17.1364	0.0426632	0.0150837	1.21687e+06	430228	3.50598e-06	0		1.33345	0.609913	4.62987		0.299957	0.449953	0.0524825
1	Internode	14	273.96583 Da 27.43 s	17	12349.4	1600.82	12.9627	0.0923748	0.0326594	2.56261e+06	906021	3.60471e-06	0		0.586093	0.16393	3.95469		0.571663	0.692688	0.0700362
1	Internode	15	129.96684 Da 30.05 s	15	5059.08	1978.53	39.1085	318924	1.68601e+06	3.60794e+06	1.9855e+06	8.12159	42.5067		0.376729	0.0346889	0.0333512		0.693937	0.85536	0.858143
1	Internode	16	885.61881 Da 29.90 s	15	1764.16	786.594	44.5875	548098	290401	133828	85546.4	80.375	14.6248		2.10418	0.00170522	0.0327559		0.164685	0.96774	0.859399
1	Internode	17	365.87645 Da 29.83 s	17	3777.32	715.386	18.939	171136	199813	332666	183842	33.969	34.4858		2.62674	0.0378698	1.09949		0.113195	0.84896	0.315037
1	Internode	18	801.65792 Da 29.87 s	17	2451.29	718.516	29.3118	311825	236709	225494	142337	58.0334	29.0956		3.04765	0.278483	0.550574		0.0850535	0.607317	0.472357
1	Internode	19	717.69697 Da 29.91 s	17	2821.39	726.932	25.765	379630	251706	191106	123448	66.5159	24.5333		1.56787	0.469717	0.321713		0.248351	0.506142	0.581036
1	Internode	20	297.88930 Da 29.93 s	17	9939.32	1875.27	18.8672	1.25672e+06	1.6833e+06	2.33309e+06	1.45076e+06	35.008	41.0332		1.81436	0.580214	0.000459091		0.204903	0.460937	0.983258
1	Internode	21	549.77381 Da 29.93 s	17	5041.38	1166.94	23.1472	897945	611082	512649	323239	63.6572	25.5308		4.26362	0.934731	0.226289		0.0399121	0.352718	0.642832
1	Internode	22	449.83744 Da 29.94 s	17	2812.98	414.969	14.7519	78168.1	70802.2	91390.4	53675.4	46.101	32.3744		5.01977	0.517236	3.7272		0.0260538	0.485793	0.0775016
1	Internode	23	381.85081 Da 29.94 s	17	9519.17	2056.4	21.6027	2.66864e+06	1.84848e+06	1.64784e+06	1.0236e+06	61.8245	26.1128		3.67746	0.197377	0.128123		0.0567989	0.664752	0.726603
1	Internode	24	633.73555 Da 29.94 s	17	3584.65	912.7	25.4613	266678	364108	571316	333915	31.8234	38.7097		2.5466	0.301067	0.627755		0.119715	0.593276	0.443562
1	Internode	25	465.81179 Da 29.94 s	17	6307.64	1427.51	22.6315	1.14495e+06	923844	958132	597674	54.4416	30.7361		2.21735	0.0644799	0.208328		0.151536	0.803849	0.656232
1	Internode	26	634.13518 Da 30.59 s	17	2541.69	441.959	17.3884	0.074723	0.0264186	195328	69058.9	3.82551e-05	0		0.505331	0.0469847	1.00681		0.61559	0.832037	0.335471
1	Internode	27	472.08229 Da 30.70 s	17	3367.2	801.378	23.7996	567908	323486	176880	114992	76.251	17.9672		5.3948	0.0886968	0.215468		0.0213141	0.770934	0.650823
1	Internode	28	447.15817 Da 31.24 s	17	1149.58	341.05	29.6673	102420	55645.8	27564.6	17696.2	78.794	15.8468		12.8354	1.02971	6.67287		0.00104486	0.330249	0.0239567
1	Internode	29	504.16838 Da 30.94 s	17	8485.06	2010.42	23.6936	701304	1.76804e+06	3.36312e+06	1.90195e+06	17.2547	41.9407		1.13795	0.154	1.19616		0.35275	0.701623	0.295557
1	Internode	30	846.28561 Da 31.19 s	17	1970.57	453.426	23.0098	85984.3	80587	115921	65402.1	42.5865	31.9729		0.0931298	0.696826	0.324031		0.911727	0.420161	0.579694
1	Internode	31	147.05494 Da 31.53 s	16	3369.21	1015.49	30.1404	0.0399453	0.0141228	1.03123e+06	364593	3.87357e-06	0		0.226329	1.90097	0.0613648		0.800784	0.193128	0.80854
1	Internode	32	467.12972 Da 32.00 s	16	679.481	226.52	33.3371	0.0125356	0.00443199	51311.1	18141.2	2.44305e-05	0		0.319157	0.0740575	1.57741		0.732745	0.790144	0.233036
1	Internode	33	489.17243 Da 31.55 s	17	14254.7	2337.21	16.3961	1.68786e+06	2.74677e+06	3.92371e+06	2.4814e+06	30.0782	44.4359		0.173126	12.6982	4.53175		0.843095	0.00389899	0.0546726
1	Internode	34	475.15675 Da 31.56 s	17	4078.19	599.545	14.7013	240221	180680	156099	102334	60.6128	29.0287		1.3	3.23876	28.5645		0.308299	0.0970895	0.000175147
1	Internode	35	602.14384 Da 31.58 s	17	2429.82	578.387	23.8037	197667	137633	129828	79036.8	60.3573	26.211		5.87945	1.67124	0.137715		0.0166008	0.220428	0.717032
1	Internode	36	831.29063 Da 31.69 s	17	2953.52	508.546	17.2183	0.0473688	0.0167474	258619	91435.7	1.8316e-05	9.00283e-14		0.118696	4.68736	1.28306		0.889108	0.0512485	0.279456
1	Internode	37	342.11579 Da 31.91 s	17	171828	14846.1	8.64011	8.05052	2.84629	2.20407e+08	7.79256e+07	3.65257e-06	0		0.775323	0.00197253	0.923085		0.482311	0.965306	0.355626
1	Internode	38	730.23734 Da 31.62 s	17	1831.81	470.718	25.6969	0.00623371	0.00220395	221575	78338.7	2.81336e-06	0		0.954986	7.86684	2.72549		0.412221	0.0159023	0.124666
1	Internode	39	882.26189 Da 31.82 s	17	2173.47	484.22	22.2786	72924	134139	170099	117604	30.007	50.3918		2.51416	1.12809	0.31221		0.122478	0.309091	0.586603
1	Internode	40	1026.34718 Da 31.67 s	17	3655.81	867.33	23.7247	0.139999	0.0494972	752261	265965	1.86104e-05	0		2.6976	7.14647	0.821181		0.107774	0.0202871	0.38267
1	Internode	41	540.14527 Da 31.78 s	17	4877.6	1225.73	25.1298	0.445677	0.157571	1.50242e+06	531186	2.9664e-05	1.23976e-13		2.64296	2.34529	0.0104271		0.111927	0.15159	0.920353
1	Internode	42	1404.45804 Da 32.33 s	17	2418.08	425.647	17.6027	154379	98075.5	62776.9	42056.1	71.0913	22.5422		2.20976	0.267417	0.214773		0.152379	0.614468	0.651344
1	Internode	43	796.21851 Da 32.45 s	17	3792.33	589.081	15.5335	0.0154715	0.00547001	347017	122689	4.45844e-06	0		0.509213	0.69722	0.13826		0.61339	0.420033	0.7165
1	Internode	44	454.10693 Da 32.55 s	17	7934.04	1439.37	18.1417	0.07319	0.0258766	2.07179e+06	732487	3.5327e-06	1.58932e-14		0.279329	0.0761725	0.0776938		0.761076	0.787248	0.785193
1	Internode	45	1124.32078 Da 32.57 s	17	4847.21	2227.83	45.961	3.07352e+06	2.27365e+06	2.08008e+06	1.32023e+06	59.6384	28.3294		7.12008	0.266376	0.0583113		0.00914719	0.615151	0.813262
1	Internode	46	782.20534 Da 32.61 s	17	7198.92	3366.7	46.7668	6.48229e+06	5.28749e+06	5.30187e+06	3.37225e+06	55.0085	31.2782		4.55934	0.230735	0.0745751		0.033658	0.639617	0.789431
1	Internode	47	1062.32548 Da 32.38 s	17	17394.1	1938.56	11.1449	4.49153e+06	2.1451e+06	530060	342337	89.4444	8.13429		0.587604	0.0332486	0.0596502		0.570877	0.858359	0.811176
1	Internode	48	720.20965 Da 32.35 s	17	55301.4	5824.8	10.5328	2.11706e+07	1.8924e+07	1.70425e+07	1.18212e+07	55.4014	35.0301		2.02158	0.44134	0.0495094		0.175125	0.519038	0.827661
1	Internode	49	440.08816 Da 32.73 s	17	19607.6	8942.78	45.6088	6.66597e+07	3.97999e+07	2.40762e+07	1.57309e+07	73.4656	20.0899		3.5616	0.0661777	0.000122982		0.0610553	0.801344	0.991334
1	Internode	50	534.17938 Da 33.34 s	17	90480.6	15585.8	17.2255	1.95242e+08	1.24645e+08	8.50604e+07	5.5856e+07	69.654	22.9324		6.19011	1.89884	0.199673		0.0142188	0.19336	0.662943
1	Internode	51	478.15241 Da 33.45 s	17	559.018	153.029	27.3745	2550.86	8840.27	20903.8	10748.6	10.8757	37.0353		1.37453	0.00436094	0.0634509		0.29007	0.948436	0.805385
1	Internode	52	136.03755 Da 33.62 s	17	709.92	196.732	27.7118	11356.1	15212.9	27181.3	14847.8	29.4677	35.5106		1.67436	0.0690114	0.000516223		0.228378	0.797237	0.982247
1	Internode	53	192.06271 Da 33.66 s	17	81098.7	18777.2	23.1535	2.27813e+08	1.50983e+08	1.28986e+08	7.95903e+07	63.8491	24.6119		8.43532	0.0643334	0.838784		0.00515644	0.804067	0.377782
1	Internode	54	422.08161 Da 33.79 s	17	6506.2	2256.89	34.6883	3.48653e+06	2.43329e+06	2.01315e+06	1.29387e+06	63.3951	26.4188		7.95684	0.00439388	0.00968023		0.00631226	0.948241	0.923248
1	Internode	55	332.07390 Da 48.66 s	17	3175.35	855.793	26.9511	0.171659	0.0606906	732381	258936	2.34385e-05	0		2.38207	0.396239	1.12054		0.134524	0.540837	0.310644
1	Internode	56	595.14524 Da 61.69 s	17	975.126	255.004	26.1509	41085.4	26285.7	22744.4	13693.1	64.3671	23.4063		1.88031	3.08799	2.81145		0.194826	0.10433	0.119428
1	Internode	57	372.06862 Da 64.92 s	16	290.934	88.3382	30.3637	0.00110395	0.000390304	7803.64	2759	1.41465e-05	0		0.675845	0.173792	0.00300873		0.527072	0.684124	0.957159
1	Internode	58	316.07922 Da 65.59 s	17	5360.19	1765.32	32.9339	0.664061	0.234781	3.11635e+06	1.1018e+06	2.13089e-05	0		3.03902	0.513211	0.00137082		0.085542	0.487461	0.971074
1	Internode	59	154.02829 Da 69.27 s	17	1747.19	495.65	28.3684	0.0330574	0.0116875	245669	86857.2	1.3456e-05	0		0.333845	0.0681328	0.00012386		0.722608	0.798501	0.991303
1	Internode	60	210.03708 Da 73.78 s	17	535.069	158.575	29.6363	7004.57	13166.2	18702.3	12120	27.2479	47.3626		2.35313	0.534072	0.43498		0.137345	0.478926	0.522012
1	Internode	61	372.06861 Da 73.75 s	17	595.867	194.35	32.6163	24588	21170.8	18323.7	12755.8	57.2991	33.881		0.578781	0.19219	0.550219		0.575486	0.668888	0.472497
1	Internode	62	466.11093 Da 75.92 s	17	32747.5	5544.99	16.9326	5.19147	1.83546	3.07469e+07	1.08707e+07	1.68845e-05	0		0.870892	0.799417	0.292604		0.443434	0.388849	0.598454
1	Internode	63	346.06864 Da 75.94 s	17	9383.74	1501.08	15.9966	0.102373	0.0361943	2.25325e+06	796643	4.54335e-06	2.06662e-14		1.78482	1.19281	0.983213		0.209613	0.296205	0.340981
1	Internode	64	354.09439 Da 85.17 s	17	7235.74	2817.21	38.9347	2.65744e+06	3.4937e+06	5.37306e+06	3.15272e+06	33.0918	38.4047		2.05926	0.348566	0.281646		0.17027	0.565879	0.605307
1	Internode	65	423.17382 Da 96.57 s	17	468.229	240.641	51.3939	6988.29	31848.7	51403.2	33347.8	11.968	53.6018		0.2043	1.01801	0.720403		0.817995	0.332902	0.412624
1	Internode	66	307.12630 Da 96.80 s	17	1612.66	767.405	47.5863	654220	316290	87576.9	56397.5	88.194	9.03772		0.0693969	1.42454	0.488418		0.933328	0.255719	0.497956
1	Internode	67	361.04528 Da 96.81 s	17	1588.51	537.846	33.8586	277483	152374	73240.4	47891.3	79.1173	16.0301		0.0287223	0.887159	0.0177323		0.971753	0.364824	0.896272
1	Internode	68	948.12392 Da 102.84 s	17	3734.67	914.46	24.4857	644611	358214	206124	129221	75.771	17.375		2.98283	1.46772	0.148262		0.0888032	0.249022	0.706939
1	Internode	69	298.06853 Da 102.93 s	17	13568.1	3325.37	24.5087	7.26452e+06	5.27014e+06	4.56482e+06	2.93702e+06	61.411	27.7511		2.9377	0.888402	0.10451		0.0915279	0.3645	0.752048
1	Internode	70	136.03767 Da 103.02 s	17	6986.11	1376.08	19.6974	813617	832349	1.09788e+06	659805	42.5643	35.3497		1.55882	0.70382	0.479275		0.250139	0.417902	0.501928
1	Internode	71	356.07426 Da 116.18 s	17	516.551	135.806	26.2909	10229.1	10080.1	9917.07	6823.98	50.7744	37.7447		0.4305	1.46207	0.0329806		0.65984	0.249885	0.858924
1	Internode	72	1192.27134 Da 118.40 s	15	1966.13	937.038	47.6591	0.274982	0.0972209	878039	310434	3.13178e-05	0		0.579304	0.187605	0.105179		0.575212	0.672601	0.751285
1	Internode	73	1192.76814 Da 118.31 s	16	1247.16	509.504	40.8533	0.0496344	0.0175484	259595	91780.6	1.91199e-05	8.969e-14		0.427099	0.301846	0.0548504		0.661939	0.592805	0.818777
1	Internode	74	136.03791 Da 118.32 s	16	23611.4	7203.35	30.508	4.99069e+07	2.63521e+07	1.14186e+07	7.39196e+06	81.3804	14.1598		0.431603	0.914125	9.21322		0.659162	0.357888	0.0103634
1	Internode	75	650.05576 Da 118.22 s	17	2616.25	185.952	7.10758	0.0023562	0.000833041	34578.2	12225.3	6.8141e-06	4.2084e-14		0.00930383	0.83621	0.0523815		0.990746	0.378491	0.822824
1	Internode	76	894.20438 Da 118.35 s	17	7360.32	1347.36	18.3057	1.56284e+06	844224	418438	267151	78.8804	15.6601		2.13955	0.879688	0.0047993		0.160437	0.366782	0.94591
1	Internode	77	298.06868 Da 118.35 s	17	82428.4	18274.4	22.17	2.38242e+08	1.63193e+08	1.28301e+08	8.33088e+07	64.997	25.7386		1.78695	0.739697	0.511495		0.209268	0.406613	0.488174
1	Internode	78	948.12313 Da 119.06 s	17	4142.27	252.668	6.09975	4635.74	26906.4	59377.9	32217.3	7.2418	41.6807		0.858816	0.0529699	1.59426		0.448139	0.82185	0.230703
1	Internode	79	466.11035 Da 125.74 s	14	1145.02	767.04	66.9893	0.0200819	0.00710003	588350	208013	3.41326e-06	0		1.26354	2.95201	3.39425		0.317699	0.111439	0.0902572
1	Internode	80	450.11587 Da 127.76 s	17	22384.5	4189.33	18.7153	0.715775	0.253065	1.75504e+07	6.20502e+06	4.07838e-06	2.12262e-14		0.709287	0.71813	0.522231		0.511504	0.413341	0.483738
1	Internode	81	338.09992 Da 131.50 s	17	3726.27	1287.02	34.5391	0.144173	0.0509727	1.65642e+06	585632	8.70388e-06	0		0.246808	0.300956	0.936542		0.785161	0.593344	0.352269
1	Internode	82	290.07861 Da 141.08 s	17	10862.4	3577.64	32.936	8.31966e+06	5.02909e+06	3.915e+06	2.36609e+06	68.0007	21.3347		4.07682	1.95377	1.70944		0.0445621	0.187484	0.215553
1	Internode	83	866.20302 Da 142.39 s	17	1944.53	661.36	34.0113	232873	164907	181260	104557	56.2314	26.3185		2.72726	2.15974	0.756947		0.105594	0.167393	0.401354
1	Internode	84	326.09812 Da 143.22 s	17	1149.32	197.437	17.1786	430.78	16899.4	38569.5	21047.7	1.10456	43.3052		0.357361	0.255707	0.820999		0.706718	0.622245	0.382721
1	Internode	85	595.14581 Da 146.54 s	17	1645.36	405.603	24.6513	72530.3	72238.1	94488.5	56622	43.4264	34.7621		2.10199	2.02238	3.18999		0.164951	0.180463	0.099362
1	Internode	86	772.20364 Da 149.24 s	17	698.93	176.334	25.2292	21762.1	15795.7	12814.8	8476.03	62.9383	27.8258		0.0689832	0.309027	0.0276403		0.93371	0.588493	0.870726
1	Internode	87	164.04749 Da 157.17 s	16	2932.95	976.758	33.3029	2407.18	335915	951754	464726	0.252283	35.2011		0.121867	0.0103964	0.0199474		0.886348	0.92047	0.890027
1	Internode	88	596.17231 Da 158.94 s	17	526.319	113.203	21.5083	2002.72	5977.43	10912.4	6392.68	15.5068	44.9503		0.237927	0.000415237	0.197201		0.791892	0.984077	0.664892
1	Internode	89	578.14166 Da 160.32 s	17	4345.7	1961.49	45.1364	2.154e+06	1.53167e+06	1.57231e+06	934104	57.8051	26.6933		4.2285	1.28047	1.04275		0.0407413	0.279917	0.327328
1	Internode	90	866.20296 Da 164.67 s	17	5288.23	973.523	18.4093	584521	436138	405400	256599	59.0472	28.5841		3.96468	0.240182	1.48936		0.0476572	0.632912	0.245754
1	Internode	91	860.21320 Da 166.18 s	17	2239.69	469.323	20.9548	0.0708347	0.0250439	220264	77875.1	3.2159e-05	0		0.874504	0.341813	1.62431		0.442038	0.569614	0.226618
1	Internode	92	426.09441 Da 166.48 s	17	4422.74	772.646	17.4699	119322	236649	477590	256834	19.9899	37.6932		2.55168	0.131827	2.45224		0.119289	0.722861	0.143334
1	Internode	93	578.14257 Da 166.49 s	17	51279.9	9582.06	18.6858	1.83249e+07	3.9368e+07	7.3933e+07	4.15525e+07	19.8627	40.6839		5.05219	0.0289044	2.35138		0.0255986	0.867833	0.151104
1	Internode	94	164.04804 Da 171.15 s	17	13321.5	3035.42	22.7858	2.26114e+06	4.3831e+06	7.06537e+06	4.27321e+06	24.2442	44.0177		0.716325	1.37778	0.0660909		0.508297	0.263249	0.801471
1	Internode	95	564.14757 Da 171.24 s	17	12155.1	3446.49	28.3542	8.91167e+06	5.61685e+06	3.94506e+06	2.54198e+06	69.3152	22.5553		2.43362	0.727106	0.010195		0.129665	0.41052	0.921241
1	Internode	96	282.07378 Da 171.42 s	17	28365.6	7829.87	27.6034	4.18286e+07	2.83404e+07	2.2758e+07	1.45641e+07	64.7636	25.3626		1.71136	1.05847	0.122528		0.221881	0.323855	0.732376
1	Internode	97	618.06597 Da 172.02 s	17	2294.16	127.642	5.56378	14989.3	8928.24	5056.68	3370.67	74.7745	19.7007		2.14203	1.43814	2.35947		0.160145	0.253584	0.150461
1	Internode	98	900.13802 Da 172.15 s	17	3047.81	406.655	13.3425	143087	83703.9	48351.3	31571.6	74.7431	19.1614		4.09693	0.128364	0.53532		0.0440323	0.726358	0.478424
1	Internode	99	136.03756 Da 172.62 s	17	3542.68	969.562	27.368	0.279864	0.0989469	940049	332358	2.97712e-05	1.40108e-13		0.508826	0.466348	0.505775		0.613609	0.507642	0.490567
1	Internode	100	298.06820 Da 176.56 s	17	11118.9	2018.42	18.1531	1.13284	0.40052	4.07401e+06	1.44038e+06	2.78065e-05	0		1.81678	0.166802	0.386245		0.204521	0.690163	0.545905
1	Internode	101	866.20296 Da 177.88 s	16	515.853	261.539	50.7003	48924.2	27524.1	17500.9	10746.2	73.6532	18.2342		1.52884	3.09712	0.00943388		0.256176	0.103873	0.924228
1	Internode	102	1154.27245 Da 177.38 s	16	1854.92	616.191	33.2194	238535	198021	179845	120546	57.014	32.3641		1.85858	0.00543003	6.0173		0.198081	0.942472	0.0304248
1	Internode	103	1154.26651 Da 177.43 s	17	2743.43	530.178	19.3254	40980.6	118510	241136	132725	14.5261	40.8738		1.86004	0.148286	2.65559		0.19786	0.706917	0.129137
1	Internode	104	1160.80638 Da 185.39 s	15	1360.99	566.354	41.6135	22821.7	132456	298741	160182	7.09713	40.8546		0.634415	0.421797	1.44709		0.547131	0.528278	0.252191
1	Internode	105	246.08860 Da 185.52 s	16	2834.58	826.571	29.1602	124756	216650	546755	262819	18.5784	30.6453		0.624956	0.773823	0.17235		0.551835	0.396311	0.685358
1	Internode	106	870.23484 Da 185.43 s	17	5052.55	785.47	15.546	125478	248363	492733	267216	20.297	38.1578		1.39849	0.32043	1.6996		0.284477	0.581781	0.216795
1	Internode	107	290.07813 Da 185.67 s	17	193807	23242.9	11.9928	2.94455e+08	2.43402e+08	2.58471e+08	1.61016e+08	53.254	31.3691		2.20271	0.11542	0.409412		0.153167	0.739928	0.534294
1	Internode	108	1160.30955 Da 185.40 s	17	2613.72	624.502	23.8932	291284	175655	118991	75361.1	70.9972	20.8792		2.33237	1.02925	1.68283		0.139411	0.330352	0.218934
1	Internode	109	450.11566 Da 190.38 s	17	1747.92	403.546	23.0871	74359.2	68038.9	88179.6	51845.5	45.7486	32.6054		0.553794	0.370434	0.713761		0.588777	0.554114	0.414725
1	Internode	110	416.16775 Da 191.95 s	17	1877.21	392.863	20.928	132822	70927.5	34438.1	21873	79.4105	15.1703		2.39554	0.00425473	0.0121936		0.133234	0.949066	0.913898
1	Internode	111	194.05739 Da 195.81 s	15	3126.96	1316.13	42.0897	445846	570767	1.22638e+06	612846	26.6619	30.9638		0.293055	0.0233261	0.0190124		0.75117	0.88115	0.892618
1	Internode	112	312.08408 Da 195.73 s	17	5173.21	1354.73	26.1874	176938	743738	1.66351e+06	886609	9.61386	39.8619		1.0206	2.04778	0.00588426		0.389639	0.177951	0.940119
1	Internode	113	2598.62396 Da 202.91 s	14	1251.61	885.28	70.731	471839	345691	330409	204950	58.8146	27.8894		3.82414	1.72489	0.717862		0.0518966	0.213622	0.413426
1	Internode	114	866.20355 Da 202.96 s	17	42816	6230.09	14.5508	1.69206e+07	1.65854e+07	2.1909e+07	1.30119e+07	43.5767	34.2112		2.13244	0.274831	0.561789		0.16128	0.609657	0.46798
1	Internode	115	1154.76407 Da 214.60 s	15	1492.56	725.721	48.6226	191983	243805	345484	210153	35.7199	39.3712		2.4214	0.227296	2.31086		0.130798	0.6421	0.154374
1	Internode	116	2361.43569 Da 214.63 s	15	1489.81	639.756	42.942	74458.2	177235	336751	189713	18.1071	41.409		2.0852	0.0368854	1.76853		0.167017	0.85091	0.208288
1	Internode	117	1002.22160 Da 214.60 s	17	2626.74	638.946	24.3247	147002	201211	273299	172521	34.9754	41.9663		6.65148	0.174292	2.01363		0.0113778	0.683698	0.18134
1	Internode	118	1154.26991 Da 214.65 s	17	17522.7	3421.76	19.5276	4.64947e+06	4.9775e+06	7.04079e+06	4.13472e+06	39.7722	35.437		3.77179	0.00445181	3.25694		0.0535875	0.947902	0.0962586
1	Internode	119	290.07813 Da 214.65 s	17	2171.14	458.519	21.1188	122589	88511.3	86961.4	52968.4	58.501	27.3246		3.28776	0.325938	1.27942		0.0726844	0.578596	0.280106
1	Internode	120	1442.32587 Da 217.81 s	17	4579.05	904.494	19.7529	0.292194	0.103306	818109	289245	3.57158e-05	2.27677e-13		2.66668	0.0598448	2.82116		0.110101	0.810874	0.118854
1	Internode	121	866.20178 Da 220.94 s	17	4726.38	764.834	16.1822	256238	242507	324003	189607	44.1606	33.1472		2.48977	0.252299	0.513864		0.124604	0.624551	0.487189
1	Internode	122	1442.36025 Da 225.72 s	17	1493.2	636.351	42.6167	324930	186580	110664	70599.9	74.5948	18.6383		2.66012	0.24004	1.94054		0.110602	0.633012	0.188878
1	Internode	123	1442.32692 Da 225.67 s	17	20026.2	4334.73	21.6453	6.23403e+06	8.251e+06	1.2697e+07	7.45654e+06	32.9302	38.5264		2.28375	0.0546277	2.66817		0.144393	0.819138	0.128317
1	Internode	124	470.08777 Da 226.34 s	17	1691.82	382.778	22.6252	0.291077	0.102911	146519	51802.2	0.000198661	0		0.306818	0.0368572	0.806126		0.741389	0.850967	0.386928
1	Internode	125	1154.26881 Da 227.54 s	17	4131.21	881.008	21.3256	332321	328353	444632	261516	42.7723	34.0894		2.68189	1.34129	1.13499		0.108948	0.269335	0.307679
1	Internode	126	1730.38486 Da 230.22 s	17	3358.57	965.076	28.7347	377679	468062	590827	380165	38.996	41.0463		4.78626	0.617811	1.04416		0.0296267	0.447105	0.327014
1	Internode	127	434.12174 Da 233.04 s	17	829.574	182.025	21.942	0.00253526	0.000896348	33133.2	11714.4	7.6517e-06	3.10557e-14		0.669451	0.706953	3.35492		0.530111	0.416897	0.0919281
1	Internode	128	1442.32676 Da 236.34 s	17	3302.4	788.664	23.8815	265940	282748	368743	225022	41.9012	36.5182		2.28286	0.00490545	3.17695		0.144486	0.945316	0.0999808
1	Internode	129	1730.38552 Da 238.50 s	17	6463.07	4595.77	71.1081	9.60261e+06	1.10758e+07	1.27688e+07	8.47675e+06	42.9236	40.6634		1.22489	0.654186	0.196272		0.328034	0.434364	0.665628
1	Internode	130	434.12159 Da 239.18 s	17	669.022	194.625	29.091	0.00525068	0.00185639	37879	13392.2	1.38617e-05	0		0.0266222	0.0142847	0.80182		0.973786	0.906842	0.388159
1	Internode	131	2018.44616 Da 241.11 s	17	10030.1	2281.73	22.7488	243870	2.28303e+06	4.97298e+06	2.74862e+06	4.67467	43.5803		0.464085	0.0933902	0.945246		0.639536	0.765147	0.350123
1	Internode	132	2306.51328 Da 246.01 s	17	4887.58	1331.78	27.2482	297027	846952	1.49258e+06	889520	16.5973	45.8078		1.51993	0.0736058	1.09131		0.258003	0.790768	0.316768
1	Internode	133	2306.51311 Da 246.00 s	17	1705.29	665.31	39.0146	0.31632	0.111836	442637	156496	7.14626e-05	2.97555e-13		0.613976	0.00667047	0.796612		0.557355	0.936253	0.389656
1	Internode	134	2594.57108 Da 250.47 s	15	1709.46	1006.34	58.8686	359490	480314	674330	416239	34.773	40.7006		0.868549	0.0212186	0.179509		0.444342	0.886603	0.679291
1	Internode	135	2882.63141 Da 254.03 s	17	1197.98	628.666	52.477	0.0204634	0.00723491	395221	139732	5.17771e-06	0		0.687773	0.168955	0.0140323		0.521457	0.688288	0.907664
1	Internode	136	1730.38566 Da 253.91 s	17	3065.35	828.744	27.0358	272854	295329	418655	246210	39.4577	35.6647		2.04672	0.186054	1.42787		0.171868	0.673869	0.255194
1	Internode	137	610.15344 Da 255.99 s	17	66711.5	14572	21.8433	2.62955e+08	1.17504e+08	1.35524e+07	8.6329e+06	95.0987	3.74358		0.543265	2.08586	0.0197303		0.594484	0.174266	0.890623
1	Internode	138	866.20218 Da 257.46 s	17	7541.46	1538.58	20.4016	1.51162e+06	928236	756785	454446	66.6381	21.9528		2.55877	1.04704	2.15246		0.118697	0.326374	0.168054
1	Internode	139	1156.28266 Da 259.41 s	14	878.905	492.661	56.054	116693	97667.4	120738	70562	49.1481	30.5904		2.89807	0.151473	0.397223		0.0940007	0.70395	0.540343
1	Internode	140	426.09446 Da 259.43 s	17	2123.78	444.463	20.928	90316.5	76554	101392	57709.6	47.1114	30.3088		3.29987	0.570156	0.628565		0.0721186	0.46476	0.443275
1	Internode	141	641.13628 Da 259.49 s	17	1651.2	290.97	17.6217	35109.3	33529.7	48158.5	27319.3	42.1643	32.4525		1.22903	1.32331	1.33952		0.326909	0.272407	0.269637
1	Internode	142	578.14214 Da 259.44 s	17	18866.4	3866.83	20.4958	5.55302e+06	6.73376e+06	9.60899e+06	5.77077e+06	36.6246	38.1915		4.00114	0.000866497	1.44543		0.0466242	0.977001	0.252449
1	Internode	143	2018.44491 Da 259.68 s	16	1483.89	558.725	37.6529	0.103423	0.0365655	312174	110370	3.31298e-05	0		0.521904	2.63628	1.90874		0.606263	0.130407	0.192283
1	Internode	144	2882.63304 Da 261.23 s	17	661.768	216.005	32.6405	0.0168761	0.00596659	46657.9	16496.1	3.61698e-05	0		0.070051	0.0289313	0.000258494		0.932725	0.867772	0.987437
1	Internode	145	1153.25387 Da 261.82 s	16	1377.34	612.466	44.4672	0.00999343	0.00353321	375114	132623	2.6641e-06	1.09724e-14		0.23718	0.228961	0.0914197		0.792461	0.640896	0.767557
1	Internode	146	3170.69162 Da 262.59 s	17	572.284	177.279	30.9775	0.010483	0.00370631	31427.8	11111.4	3.33559e-05	0		0.0769403	0.409167	0.0507974		0.926398	0.534414	0.825474
1	Internode	147	598.18891 Da 263.11 s	17	787.661	150.515	19.1091	0.00619541	0.00219041	22654.8	8009.7	2.73469e-05	0		1.36739	0.0539006	0.0850647		0.291759	0.820322	0.775528
1	Internode	148	568.21497 Da 263.29 s	17	9329.79	2724.7	29.2042	4.93715e+06	3.24911e+06	2.65724e+06	1.66085e+06	65.0105	24.35		10.0125	0.167061	2.31167		0.00276793	0.689937	0.154308
1	Internode	149	452.11001 Da 265.52 s	17	1855.89	644.423	34.7232	0.140266	0.0495916	415281	146824	3.37762e-05	0		0.0694164	0.0355889	1.87623		0.93331	0.85352	0.195848
1	Internode	150	464.09499 Da 269.32 s	17	13806.6	5504.3	39.867	2.28872e+07	1.57102e+07	1.17126e+07	7.77645e+06	66.1483	25.7586		0.0863281	2.18054	0.141325		0.917858	0.16552	0.713529
1	Internode	151	492.19910 Da 274.78 s	17	1807.29	301.501	16.6824	8298.28	36511.3	82823.9	43891	9.10677	39.5693		1.25374	0.771173	2.4737		0.320284	0.397097	0.141746
1	Internode	152	1442.32659 Da 278.79 s	17	2941.52	863.484	29.355	435829	309682	305618	184448	58.7809	26.7846		3.19707	0.584891	1.86934		0.0770924	0.459178	0.196615
1	Internode	153	1154.26764 Da 282.16 s	17	3071.21	774.571	25.2203	447671	255435	159371	99548.6	73.7463	18.6408		3.77433	0.0484885	1.84688		0.0535039	0.829416	0.19914
1	Internode	154	434.08623 Da 283.87 s	17	931.397	326.211	35.0239	62061.4	52948.8	52123	34030.3	54.3519	32.8823		0.0845035	3.06376	0.234471		0.91951	0.105555	0.636945
1	Internode	155	1730.38565 Da 284.47 s	17	2182.85	536.018	24.5559	130230	116588	154048	89210.4	45.8109	31.8036		2.17319	0.396586	1.25427		0.156516	0.540663	0.284652
1	Internode	156	452.10990 Da 284.85 s	17	1042.71	306.953	29.438	0.0178495	0.00631074	94219.9	33311.8	1.89445e-05	0		0.0477268	0.374219	1.84259		0.953574	0.552127	0.199628
1	Internode	157	594.15802 Da 286.20 s	17	5388.2	4313.25	80.0498	2.00225e+07	1.03228e+07	3.89732e+06	2.54476e+06	83.7067	12.6046		2.61068	1.77655	0.198967		0.114468	0.207327	0.663498
1	Internode	158	436.13578 Da 286.74 s	17	1286.41	264.925	20.5941	0.00315342	0.0011149	70185	24814.2	4.49301e-06	0		0.105862	4.74272e-06	1.51664		0.90038	0.998298	0.241716
1	Internode	159	2018.44597 Da 288.21 s	16	1478.17	574.631	38.8744	0.120106	0.042464	330200	116743	3.63738e-05	0		4.08678	1.64262	0.201878		0.0442989	0.224176	0.661216
1	Internode	160	508.21509 Da 289.59 s	17	7089.96	7684.79	108.39	11.0992	3.92417	5.9056e+07	2.08795e+07	1.87944e-05	0		0.271926	1.71384	0.226411		0.766482	0.215002	0.642743
1	Internode	161	434.08487 Da 295.90 s	17	1616.76	583.152	36.0692	367585	173291	40572.5	25949.5	90.0596	7.56311		0.522792	3.42407	1.47253		0.605768	0.0890152	0.248291
1	Internode	162	368.14679 Da 297.78 s	17	7870.14	2000.75	25.422	2.15832e+06	1.74102e+06	1.87452e+06	1.14981e+06	53.5186	30.5055		7.17148	0.00686792	2.79247		0.00893511	0.935319	0.120561
1	Internode	163	448.10047 Da 300.72 s	16	823.236	673.118	81.765	280008	246886	225469	154499	55.3948	34.4616		1.07519	2.08647	0.220382		0.371945	0.174209	0.647164
1	Internode	164	511.09546 Da 305.64 s	17	861.6	268.367	31.1476	65901.1	35600.9	16863.8	10903.2	79.6245	15.4089		1.42304	1.5539	0.436296		0.278879	0.236344	0.521394
1	Internode	165	448.09992 Da 305.11 s	17	19240	5233.44	27.2009	1.98711e+07	1.30081e+07	9.82435e+06	6.31056e+06	66.9163	24.0693		0.921802	3.01328	0.653256		0.424221	0.108164	0.434682
1	Internode	166	572.22488 Da 320.40 s	15	244.931	91.8446	37.4982	2319.18	4012.72	6248.8	3798.57	27.068	43.1983		3.1288	0.00225578	1.82523		0.0806167	0.9629	0.201615
1	Internode	167	492.19920 Da 324.37 s	17	2738.39	369.216	13.4829	43740.3	71674.9	96562.2	63216.3	31.1757	46.1538		0.0578616	0.942555	1.27117		0.944042	0.350784	0.281586
1	Internode	168	436.10158 Da 327.31 s	17	3320.55	730.438	21.9975	81250.2	287737	458285	295109	15.0593	51.9574		1.59348	0.0873232	3.04387		0.243368	0.772659	0.106574
1	Internode	169	432.10505 Da 342.31 s	17	554.041	156.929	28.3245	0.00164995	0.000583346	24626.8	8706.88	6.69982e-06	0		0.0772592	1.44829	0.0604154		0.926107	0.252006	0.809994
1	Internode	170	452.10959 Da 349.06 s	17	2205.41	639.503	28.997	0.0173302	0.00612715	408964	144591	4.23758e-06	2.01284e-14		0.0164299	0.481374	1.07915		0.983726	0.501011	0.319365
1	Internode	171	452.10964 Da 355.47 s	17	1050.88	412.11	39.2156	55909.1	72778.3	115061	66458	32.7011	37.6225		0.0397769	0.560455	1.69725		0.96113	0.468497	0.217093
1	Internode	172	724.40057 Da 373.82 s	17	677.385	355.012	52.4093	142713	65292.5	11159.8	7115.64	92.7474	5.52245		0.576096	0.131209	0.0663284		0.576898	0.723481	0.801123
1	Internode	173	724.39984 Da 378.42 s	15	330.881	165.625	50.0559	26456.2	13667.7	5528	3558.7	82.7164	13.0764		1.2395	0.0322996	0.0844496		0.324082	0.860371	0.776317
1	Internode	174	436.09963 Da 387.79 s	17	2197.38	698.369	31.7818	402418	237665	144461	93461.7	73.5845	19.7273		6.07021	0.00119889	0.905752		0.0150875	0.972948	0.360021
1	Internode	175	586.23933 Da 392.37 s	17	1452.62	774.241	53.2997	310893	271683	306093	189302	50.389	32.6626		0.804709	0.214412	0.00801571		0.469948	0.651616	0.930137
1	Internode	176	448.23022 Da 393.92 s	17	14638.7	5878.78	40.1593	102789	1.69411e+07	3.44618e+07	2.02391e+07	0.297382	49.006		0.486629	0.0276386	0.0145126		0.626315	0.87073	0.906106
1	Internode	177	448.23022 Da 398.11 s	17	27317.8	13570.3	49.6758	3.19549e+07	9.06856e+07	1.54142e+08	9.38022e+07	17.1711	47.0928		1.07057	0.145464	0.163182		0.373404	0.709576	0.69335
1	Internode	178	494.23549 Da 403.02 s	17	7884.53	2417.13	30.6566	4.38048e+06	2.6881e+06	1.85854e+06	1.18294e+06	70.211	21.56		1.06168	2.5539	0.0028356		0.376235	0.136005	0.958409
1	Internode	179	448.23026 Da 405.79 s	17	14086.6	4136.56	29.3651	1.1671e+07	7.07177e+06	5.18402e+06	3.20482e+06	69.2434	21.2803		1.24678	1.59538	0.00853372		0.322134	0.230549	0.927922
1	Internode	180	508.25073 Da 407.68 s	17	3547.69	688.605	19.4099	203731	213505	276549	168722	42.4192	36.241		0.0209661	3.06411	0.618125		0.979288	0.105537	0.446993
1	Internode	181	708.40501 Da 409.84 s	16	251.811	113.069	44.9023	11695.8	6566.04	3407.83	2223.01	77.437	17.1977		5.01509	1.58682	0.973251		0.0261204	0.231729	0.343345
1	Internode	182	504.34387 Da 541.40 s	17	1331.04	558.32	41.946	62784	171396	254039	167521	19.8167	51.8574		0.0228237	1.29853	0.194105		0.977477	0.276717	0.667354
1	Internode	183	275.98705 Da 569.75 s	16	2207.21	610.827	27.6742	199865	215705	211655	150193	48.5675	40.8405		2.35259	0.47536	0.823396		0.137398	0.503646	0.38205
1	Internode	184	488.34913 Da 589.48 s	17	3472.61	1700.16	48.9591	0.348144	0.123088	2.89054e+06	1.02196e+06	1.20443e-05	4.55656e-14		0.324495	1.73484	2.44447		0.729042	0.212391	0.143915
1	Internode	185	486.33379 Da 594.09 s	16	1430.45	979.781	68.4946	345317	428057	627501	373312	35.4966	38.1589		0.604103	0.377102	0.00692043		0.562373	0.550623	0.935073
1	Internode	186	739.35996 Da 600.18 s	16	487.64	157.936	32.3878	0.00552491	0.00195335	24943.8	8818.95	2.21495e-05	0		3.49012	0.11356	0.0690479		0.0638671	0.741948	0.797185
1	Internode	187	676.36491 Da 600.18 s	17	5212.8	1673.62	32.1059	307153	1.15771e+06	2.50234e+06	1.35205e+06	10.9327	40.5187		1.41736	0.106845	0.352035		0.280163	0.749396	0.56398
1	Internode	188	475.26883 Da 605.09 s	17	3044.16	2875.27	94.452	0.344112	0.121662	8.26718e+06	2.92289e+06	4.16238e-06	0		0.961803	0.0545226	0.000262186		0.409805	0.819308	0.987347
1	Internode	189	563.32035 Da 608.62 s	17	2916.31	2593.11	88.9176	0.273364	0.0966487	6.72422e+06	2.37737e+06	4.06536e-06	0		0.968699	0.0856204	0.0304282		0.407378	0.774818	0.864431
1	Internode	190	722.37006 Da 608.61 s	17	1026.77	535.277	52.1319	0.0120435	0.00425802	286521	101300	4.20336e-06	2.03153e-14		1.88036	0.0142186	0.0354687		0.194819	0.907057	0.853764
1	Internode	191	488.34951 Da 610.36 s	17	8568.56	3101.43	36.1954	2.5011	0.884272	9.61885e+06	3.40078e+06	2.6002e-05	0		0.0129401	0.159439	0.612524		0.987157	0.696689	0.449009
1	Internode	192	488.34950 Da 613.46 s	17	3794.86	4449.35	117.247	2.57378e+07	1.12477e+07	702280	445928	97.3439	2.02786		0.449128	0.858312	2.23785		0.648487	0.372469	0.160497
1	Internode	193	475.26844 Da 617.24 s	17	2343.61	364.913	15.5705	0.0171824	0.0060749	133161	47079.7	1.29034e-05	6.18182e-14		0.174783	1.27864	0.843079		0.841738	0.280245	0.376604
1	Internode	194	477.28455 Da 629.85 s	17	1978.22	1933.34	97.7311	0.177024	0.0625874	3.73779e+06	1.32151e+06	4.73606e-06	0		1.13005	0.0324641	0.00318878		0.355101	0.86002	0.955897
1	Internode	195	578.27483 Da 638.87 s	17	2321.68	1805.84	77.7817	0.142446	0.0503624	3.26107e+06	1.15296e+06	4.36809e-06	0		1.74584	0.0937533	0.000917459		0.216022	0.764706	0.976334
1	Internode	196	514.31324 Da 641.84 s	17	7341.22	1427.2	19.4409	0.0546766	0.0193311	2.0369e+06	720153	2.6843e-06	1.14306e-14		0.737621	0.443914	0.412835		0.498733	0.517844	0.532618
1	Internode	197	294.21869 Da 648.34 s	17	2078.84	1572.74	75.6545	0.420374	0.148625	2.4735e+06	874515	1.69951e-05	0		0.794283	0.498738	0.920003		0.474292	0.493539	0.356402
1	Internode	198	514.31280 Da 649.15 s	17	890.289	134.444	15.1012	10890.5	9893	9250.11	6339.8	54.0723	35.362		2.47576	1.81945	0.699622		0.125845	0.202282	0.419256
1	Internode	199	477.28485 Da 657.25 s	17	1655.63	416.05	25.1294	38645.2	59461.5	131204	66115.2	22.7526	32.6302		1.54352	2.07201	1.05943		0.2532	0.175595	0.323644
1	Internode	200	472.35420 Da 684.53 s	17	2569.48	1048.34	40.7997	0.0644174	0.022775	1.09902e+06	388561	5.86137e-06	0		0.864201	0.56455	0.250181		0.446033	0.466913	0.625994
1	Internode	201	145.93166 Da 726.80 s	15	3390.49	1290.09	38.0503	0.298225	0.105439	1.66433e+06	588431	1.79186e-05	0		0.323602	0.315741	0.69779		0.72966	0.584521	0.419848
1	Internode	202	378.14905 Da 747.39 s	17	2434.35	2890.6	118.742	5.33496	1.88619	8.35555e+06	2.95413e+06	6.38492e-05	2.52208e-13		1.07577	0.116427	0.0138753		0.371763	0.738843	0.90818
1	Internode	203	278.22403 Da 747.45 s	17	10199.9	8720.53	85.4964	3.17013	1.12081	7.60477e+07	2.68869e+07	4.16861e-06	0		1.50882	0.100906	0.00801163		0.260303	0.756204	0.930155
1	Internode	204	280.23953 Da 774.23 s	17	2640.77	2136.95	80.9217	0.193761	0.068505	4.56658e+06	1.61453e+06	4.24303e-06	2.03943e-14		1.31089	0.134227	0.0502477		0.305552	0.720467	0.826404
1	Internode	205	145.93165 Da 783.42 s	15	3349.12	1258.52	37.5778	0.592791	0.209583	1.58388e+06	559988	3.74264e-05	0		0.0395494	0.0483079	0.912683		0.961347	0.829729	0.358254
1	Internode	206	620.26168 Da 792.27 s	17	1353.53	475.909	35.1605	0.0592285	0.0209404	226489	80076.1	2.61507e-05	0		3.60135	0.13458	0.696318		0.0595543	0.720117	0.420326
1	Internode	207	836.52887 Da 802.37 s	17	995.36	395.057	39.6899	107129	73158.4	59998.5	38244.7	64.1002	25.6499		9.2632	3.58731	1.7657		0.00369006	0.0825738	0.208629
1	Internode	208	340.20645 Da 833.74 s	17	3198.79	383.593	11.9918	151392	73131.7	21132.3	13489.5	87.7511	9.25068		6.90102	1.3225	1.35008		0.0101196	0.272545	0.267852
1	Internode	209	610.56261 Da 839.35 s	17	2558.33	197.366	7.71465	6974.75	18074.8	32342.2	18965.2	17.7398	44.2899		0.392973	2.04324	0.289681		0.683424	0.178396	0.600266
1	Internode	210	627.55272 Da 839.89 s	17	3137.6	189.951	6.05403	0.127654	0.0451325	36081.3	12756.7	0.000353795	1.82516e-12		2.49376	0.00141386	0.233523		0.124253	0.970624	0.637621
1	Internode	211	982.59043 Da 844.18 s	17	15260.1	2345.38	15.3693	3.67349e+06	2.7903e+06	2.36949e+06	1.57239e+06	60.7894	29.41		9.55869	0.054877	2.70462		0.00328904	0.818733	0.12598
1	Internode	212	1050.57903 Da 844.31 s	17	1928.81	254.611	13.2004	0.00726301	0.00256786	64827	22919.8	1.12037e-05	0		3.41378	0.00479313	10.8683		0.0670383	0.945945	0.00637949
1	Internode	213	999.58119 Da 844.38 s	17	14203.4	1495.53	10.5293	1.36897e+06	1.01106e+06	933042	589583	59.4685	28.2531		5.18007	0.539658	2.81033		0.0238913	0.476685	0.119495
1	Internode	214	1054.52264 Da 844.59 s	17	5751.03	515.026	8.95537	0.0809912	0.0286347	265251	93780.5	3.05337e-05	1.75555e-13		2.95897	1.86299	1.50335		0.0902319	0.197324	0.243673
1	Internode	215	794.54721 Da 859.07 s	17	3080.5	220.569	7.16017	0.00353449	0.00124963	48650.6	17200.6	7.26505e-06	0		0.228896	0.0065975	0.412258		0.798805	0.936602	0.5329
1	Internode	216	474.28890 Da 874.50 s	17	12467.2	1219.29	9.77992	0.0541247	0.019136	1.48666e+06	525614	3.64069e-06	0		4.9922	5.21398	4.48862		0.0264484	0.041422	0.0556702
1	Internode	217	622.44307 Da 883.21 s	17	3998.74	695.253	17.3868	0.200675	0.0709492	483376	170899	4.15152e-05	1.9267e-13		1.42606	1.30783	0.0054303		0.2782	0.275088	0.942471
1	Internode	218	831.47951 Da 893.01 s	17	2684.03	318.864	11.88	19596.3	42964.5	82434.2	45888.5	19.2063	40.2487		3.02624	1.27184	0.269416		0.0862714	0.281466	0.613162
1	Internode	219	713.54003 Da 893.05 s	17	4309.89	615.955	14.2917	0.0163198	0.00576993	379401	134138	4.30147e-06	0		0.086997	2.71143	0.00566956		0.917253	0.12555	0.94122
1	Internode	220	776.53802 Da 892.99 s	17	8076.17	993.917	12.3068	0.026931	0.00952154	987871	349265	2.72616e-06	0		0.0375748	1.64119	1.47995		0.963235	0.224366	0.247168
1	Internode	221	776.53809 Da 899.05 s	17	2092.33	499.088	23.8531	261196	136954	55428.6	36242.5	82.4939	13.535		1.07719	0.496376	0.10969		0.371314	0.494544	0.746209
1	Internode	222	147.97454 Da 899.18 s	15	2117.45	782.555	36.9574	62714.6	297658	553035	329062	10.1851	47.6745		0.614697	0.000358719	2.54527		0.55699	0.9852	0.136608
1	Internode	223	820.53193 Da 907.21 s	17	21216.9	4323.7	20.3786	6.96528e+06	9.08984e+06	1.21946e+07	7.67759e+06	36.3535	41.1196		4.30922	0.166159	0.928605		0.0388644	0.690726	0.354244
1	Internode	224	892.46355 Da 907.31 s	17	2871.07	392.28	13.6632	30439.6	77563.5	125528	77932.4	19.5166	47.6536		1.54763	0.244115	0.626136		0.252373	0.63017	0.444135
1	Internode	225	837.52240 Da 907.34 s	17	17381.7	3147.46	18.1079	1.63496	0.578045	9.90652e+06	3.50248e+06	1.65039e-05	0		6.81898	0.0724821	1.15008		0.0105144	0.79233	0.304625
1	Internode	226	147.97467 Da 916.73 s	16	2304.49	619.647	26.8887	6722.24	111766	377439	170113	1.74985	29.0586		0.584799	0.103563	0.0267568		0.572338	0.753132	0.872788
1	Internode	227	1028.59061 Da 925.91 s	17	1133.82	207.624	18.3118	45857.8	23034	7916.48	5124.82	85.2783	11.2873		5.90695	0.254265	0.180053		0.0163721	0.623218	0.678836
1	Internode	228	1032.53450 Da 925.93 s	17	1591.56	284.074	17.8488	0.0158293	0.00559651	80697.8	28531	1.96155e-05	0		0.349835	0.467174	0.131057		0.711759	0.507273	0.723634
1	Internode	229	977.59250 Da 925.99 s	17	5211.28	918.655	17.6282	919800	442447	118624	76310.2	88.5766	8.73829		1.48313	0.132389	0.579815		0.265711	0.722298	0.461088
1	Internode	230	960.60230 Da 926.00 s	17	5725.86	980.132	17.1177	968980	503483	201782	130992	82.7649	13.1979		5.47489	0.0571126	1.33351		0.020437	0.815152	0.270659
1	Internode	231	147.97453 Da 946.18 s	16	2855.8	753.39	26.381	118758	211058	446666	232485	21.0034	35.2358		1.03107	0.151236	0.291377		0.386169	0.704169	0.599213
1	Internode	232	147.97467 Da 955.33 s	16	2922.32	762.44	26.0902	62057.2	220292	520347	267961	10.6553	37.1907		1.18792	0.00139362	0.248127		0.338288	0.970835	0.627401
1	Young Leaf	12	387.94606 Da 27.37 s	19	2909.96	570.465	19.6039	67454	110522	257977	120525	20.7276	31.738	0.450833	0.409533	0.460109	2.17473	0.860047	0.68896	0.534787	0.162424
1	Young Leaf	13	273.96583 Da 27.43 s	19	6184.68	1176.63	19.0249	508982	486012	851293	410837	37.4176	29.1256	0.655446	0.519517	0.0214927	1.3154	0.732611	0.630123	0.890537	0.270643
1	Young Leaf	14	159.98624 Da 27.56 s	19	1866.57	366.777	19.6497	72785.5	47040.8	52467.7	26146.9	58.1107	22.4959	1.18566	0.427098	0.0561361	1.27846	0.471423	0.679025	0.82435	0.277183
1	Young Leaf	15	801.65792 Da 29.87 s	19	2411.47	390.123	16.1778	70058.2	52229.3	73401.1	35861.6	48.8349	25.5871	1.25079	0.595858	2.64131	0.121176	0.447723	0.593606	0.179443	0.732941
1	Young Leaf	16	885.61881 Da 29.90 s	19	2036.11	299.639	14.7162	56434.9	29060.9	17690.4	9014.64	76.1344	14.135	6.33348	0.657616	8.58591	1.45281	0.0450912	0.566338	0.0428065	0.248055
1	Young Leaf	17	717.69697 Da 29.91 s	19	2788.03	456.847	16.386	115620	67191	63625	31540.5	64.5039	19.3006	1.27043	0.0494336	0.0149006	1.1073	0.440886	0.952341	0.908732	0.310492
1	Young Leaf	18	129.96684 Da 30.05 s	17	4821.51	1848.24	38.3332	4.14836e+06	1.8048e+06	103204	55251.6	97.5726	1.65445	72.0069	2.43844	0.491383	0.0772297	0.000451072	0.203048	0.521946	0.785149
1	Young Leaf	19	549.77381 Da 29.93 s	19	5189.47	782.818	15.0847	351557	179555	115929	57981.4	75.2016	14.1702	12.7082	0.231529	24.0015	5.69142	0.0128695	0.803258	0.008049	0.0317274
1	Young Leaf	20	633.73555 Da 29.94 s	19	3685.86	541.901	14.7021	179374	91342.6	53657.1	27304.6	76.9743	13.638	4.25104	0.0889144	1.13919	1.27874	0.0878524	0.916682	0.345958	0.277133
1	Young Leaf	21	465.81179 Da 29.94 s	19	6166.88	886.347	14.3727	318765	252051	413130	194994	43.5534	25.8426	0.858961	1.87967	1.97853	1.29871	0.617287	0.265749	0.23228	0.273572
1	Young Leaf	22	365.87645 Da 29.83 s	19	2587.53	344.952	13.3313	19550	46195.8	100500	50104.1	16.2849	36.946	1.1787	2.203	1.44211	0.929069	0.474049	0.226433	0.296046	0.35146
1	Young Leaf	23	297.88930 Da 29.93 s	19	9877.87	1315.42	13.3168	1.17055e+06	577175	267360	138490	81.4064	11.5011	6.72744	1.03937	2.95092	0.121537	0.0406066	0.433005	0.160959	0.732561
1	Young Leaf	24	449.83744 Da 29.94 s	19	1949.2	232.455	11.9257	0.00184194	0.000613982	54035.4	18011.8	3.40877e-06	0	1.18393	3.88097	1.56279	0.365882	0.472075	0.115655	0.279401	0.554936
1	Young Leaf	25	381.85081 Da 29.94 s	19	9211.06	979.829	10.6375	289713	284690	620527	278380	31.8282	26.5721	4.45353	8.29929	11.679	2.06554	0.0814773	0.037709	0.0268427	0.172634
1	Young Leaf	26	634.13518 Da 30.59 s	19	1085.58	247.477	22.7967	14536.8	25071.2	47636.3	24529.4	23.3812	37.3449	4.51843	5.97343	6.35491	1.03793	0.0795793	0.0629172	0.0652945	0.325587
1	Young Leaf	27	472.08229 Da 30.70 s	19	1760.83	309.563	17.5805	32408.6	31959.5	60193.4	28461.6	34.9977	28.7426	1.03171	1.01455	0.0522566	3.57718	0.534231	0.440165	0.830394	0.0794514
1	Young Leaf	28	846.28561 Da 31.19 s	18	730.707	222.993	30.5175	32223.3	20224.1	18326.8	9588.04	63.7453	21.609	5.64838	5.65089	0.24345	0.379928	0.0548656	0.0683339	0.647588	0.547534
1	Young Leaf	29	447.15817 Da 31.24 s	19	1763.45	632.283	35.8549	451423	198283	16524.5	8853.21	96.4687	2.40329	20.0982	0.360007	0.4091	1.25296	0.00542113	0.71818	0.557221	0.281824
1	Young Leaf	30	504.16838 Da 30.94 s	19	4472.14	807.674	18.0601	755116	363752	108111	58625	87.4759	8.4958	5.99015	0.660662	0.42641	1.80851	0.0496319	0.565042	0.549386	0.200069
1	Young Leaf	31	831.29063 Da 31.69 s	17	1569.01	711.846	45.3691	245278	212184	278097	146186	46.8646	30	1.62853	3.92363	1.31073	1.63421	0.337728	0.113995	0.31611	0.221909
1	Young Leaf	32	475.15675 Da 31.56 s	19	3204.71	591.257	18.4496	0.17577	0.0585901	349584	116528	5.02798e-05	0	2.4744	2.08509	3.53901	2.31093	0.198345	0.239694	0.133092	0.150726
1	Young Leaf	33	730.23734 Da 31.62 s	19	931.872	233.439	25.0505	36920.6	26865.9	24850	13902.3	59.7705	26.3568	2.97489	0.483851	2.6163	3.99895	0.152448	0.648349	0.181079	0.0653194
1	Young Leaf	34	602.14384 Da 31.58 s	19	3104.74	777.103	25.0296	376478	287449	290639	160947	56.4336	27.7607	1.30981	0.241613	0.569796	0.00299671	0.427591	0.796047	0.492348	0.957117
1	Young Leaf	35	467.12972 Da 32.00 s	19	5947.92	2063.91	34.6997	3.23605e+06	1.79612e+06	1.17197e+06	621405	73.4127	16.7103	1.08414	0.518521	0.0238001	6.66205	0.511713	0.630622	0.884865	0.0217631
1	Young Leaf	36	540.14527 Da 31.78 s	19	2176.73	499.222	22.9345	126165	99543.3	127682	65651.4	49.7013	27.6644	1.34009	0.169821	2.78504	0.414742	0.417735	0.849596	0.170472	0.529982
1	Young Leaf	37	147.05494 Da 31.53 s	19	3975.07	661.657	16.6452	39292.2	148566	399897	185595	8.94654	33.3118	0.273333	0.0591353	0.0466147	1.35378	0.956234	0.943388	0.839625	0.264065
1	Young Leaf	38	489.17243 Da 31.55 s	19	12041.6	2553.91	21.209	2.24017e+06	2.72701e+06	4.45916e+06	2.32793e+06	33.4387	35.0013	0.819907	0.218791	1.39373	1.10344	0.638002	0.812507	0.303182	0.311306
1	Young Leaf	39	342.11579 Da 31.91 s	19	112583	19097.5	16.963	1.42561e+08	1.85318e+08	2.46634e+08	1.43752e+08	36.6297	40.2639	2.90336	0.944568	6.32016	1.54057	0.157984	0.461335	0.0657767	0.234927
1	Young Leaf	40	796.21851 Da 32.45 s	19	4228.4	1206.94	28.5437	1.38697e+06	734851	360694	196662	79.3614	13.8125	5.8714	1.86951	0.83673	0.17567	0.0513623	0.267146	0.412087	0.681481
1	Young Leaf	41	1124.32078 Da 32.57 s	19	4373.33	1305.17	29.844	1.33062e+06	761949	520140	278634	71.8959	17.8812	1.78655	0.543516	0.10895	0.485912	0.302771	0.618288	0.757906	0.497169
1	Young Leaf	42	1062.32548 Da 32.38 s	19	5774.49	1806.06	31.2766	4.17541e+06	1.88024e+06	264024	142292	94.0528	4.06236	10.7666	0.659632	1.22559	3.61065	0.0174813	0.565479	0.330356	0.0782044
1	Young Leaf	43	782.20534 Da 32.61 s	19	8247.56	2734.21	33.1517	8.29911e+06	3.79714e+06	719129	386361	92.0258	5.39194	5.56821	0.0448814	0.00254977	0.520335	0.0562125	0.956585	0.962149	0.482573
1	Young Leaf	44	454.10693 Da 32.55 s	19	14005.8	5289.14	37.7639	3.33946e+07	1.53834e+07	3.04026e+06	1.64062e+06	91.6556	5.67735	8.62334	2.18602	1.42142	0.010237	0.0261618	0.228275	0.299063	0.920844
1	Young Leaf	45	720.20965 Da 32.35 s	19	21601.9	5728.56	26.5187	4.02731e+07	1.81562e+07	2.64053e+06	1.42177e+06	93.8469	4.19455	10.9258	0.501265	2.47529	2.1826	0.0170167	0.639353	0.190757	0.161718
1	Young Leaf	46	440.08816 Da 32.73 s	19	31485.5	11102.1	35.261	1.48403e+08	6.75951e+07	1.16152e+07	6.25716e+06	92.7413	4.93843	7.59699	0.106968	1.08878	0.0696186	0.0327969	0.90104	0.355651	0.795737
1	Young Leaf	47	478.15241 Da 33.45 s	17	818.993	318.302	38.8651	96425.6	51861.1	26556.2	14529.4	78.4064	14.4917	0.918428	0.0461082	0.0226898	3.16204	0.587124	0.955439	0.887557	0.0970854
1	Young Leaf	48	534.17938 Da 33.34 s	19	45821.9	6993.41	15.2622	4.03519e+07	1.99267e+07	8.20003e+06	4.34078e+06	83.1108	10.8866	13.1855	0.896913	4.71456	0.0101009	0.0120158	0.476638	0.0956702	0.92137
1	Young Leaf	49	136.03755 Da 33.62 s	19	1328.67	364.989	27.4703	88457.6	54428.7	46519.3	24494.5	65.5353	20.888	1.17976	1.2449	0.316741	0.886433	0.47365	0.379891	0.60362	0.362409
1	Young Leaf	50	192.06271 Da 33.66 s	19	54251.9	8716.1	16.066	5.25561e+07	2.72815e+07	1.58191e+07	8.19477e+06	76.8643	14.1281	4.85646	0.199788	1.21833	0.140855	0.0706834	0.826605	0.331622	0.713057
1	Young Leaf	51	422.08161 Da 33.79 s	19	5111.34	1123.06	21.972	1.06479e+06	533610	235132	124694	81.9118	11.6556	4.82512	0.258502	0.000358428	0.234254	0.0714441	0.784186	0.985802	0.635871
1	Young Leaf	52	516.15788 Da 35.08 s	19	1553.35	359.084	23.1167	99464.6	51283.2	25793.8	13679.5	79.4075	13.1771	10.8479	3.98276	0.436834	1.92496	0.0172416	0.111752	0.544781	0.187
1	Young Leaf	53	134.02184 Da 36.22 s	18	4036.76	1408.04	34.8803	1.66312e+06	848294	392822	209715	80.8934	12.4125	5.21115	0.0824846	0.768446	0.0450386	0.0628547	0.922351	0.43019	0.834992
1	Young Leaf	54	332.07390 Da 48.66 s	19	5535.84	1390.01	25.1093	1.07824e+06	664331	675435	338354	61.4847	21.126	4.64267	0.335782	9.80559	2.00298	0.0761252	0.733154	0.0351382	0.178848
1	Young Leaf	55	595.14524 Da 61.69 s	19	2691.12	809.892	30.095	564908	315584	190218	103275	74.8098	16.5242	2.59156	0.036843	0.983361	0.282569	0.18594	0.964151	0.377503	0.603355
1	Young Leaf	56	372.06862 Da 64.92 s	19	2596.54	1030.72	39.696	453610	366830	565364	274273	44.5163	26.9042	0.755243	0.791419	0.00585437	1.5179	0.673843	0.513346	0.942684	0.238228
1	Young Leaf	57	316.07922 Da 65.59 s	19	11688	3050.78	26.1018	4.71144e+06	2.87333e+06	3.21525e+06	1.55889e+06	59.4377	20.8012	2.41216	0.226172	3.3059	1.19866	0.205434	0.807129	0.143174	0.292068
1	Young Leaf	58	154.02829 Da 69.27 s	18	4927.45	1683.78	34.1714	1.00133e+06	1.04895e+06	1.83913e+06	904728	35.2525	30.9253	3.86033	8.27047	8.36165	4.38267	0.102447	0.037921	0.0444891	0.0549921
1	Young Leaf	59	210.03708 Da 73.78 s	19	10738.4	2607.38	24.2808	4.53429e+06	2.36805e+06	1.46331e+06	751362	75.6018	14.6199	2.96811	0.424845	0.261585	1.97334	0.15296	0.680287	0.635973	0.18189
1	Young Leaf	60	372.06861 Da 73.75 s	19	19111.2	4833.72	25.2927	1.60278e+07	8.40186e+06	5.07647e+06	2.62675e+06	75.9458	14.6207	9.25908	5.30721	0.254654	2.19972	0.0230128	0.074913	0.640348	0.160196
1	Young Leaf	61	466.11093 Da 75.92 s	19	14878.7	2174.84	14.6171	2.0669e+06	1.73113e+06	2.60662e+06	1.28789e+06	44.2258	27.9487	0.536556	2.40217	0.458812	6.57971	0.806487	0.206408	0.535334	0.0224501
1	Young Leaf	62	346.06864 Da 75.94 s	19	4628.18	753.678	16.2845	348787	229398	228054	118742	60.4651	23.1151	0.559933	0.976641	0.00750348	5.20186	0.791782	0.451447	0.935134	0.0387367
1	Young Leaf	63	354.09439 Da 85.17 s	19	3888.35	2126.39	54.6862	2.42666e+06	1.79512e+06	2.1366e+06	1.1022e+06	53.1782	26.2461	32.9443	72.7978	4.68512	1.35574	0.00209045	0.000714961	0.0964002	0.263734
1	Young Leaf	64	423.17382 Da 96.57 s	19	7063.81	1395.01	19.7487	1.79508e+06	949996	476293	258318	79.0306	13.9021	8.2232	0.139712	4.63021	0.0941213	0.0284864	0.873674	0.0977847	0.763517
1	Young Leaf	65	307.12630 Da 96.80 s	19	20305.7	3384.63	16.6684	3.59349e+06	4.7714e+06	8.14214e+06	4.23798e+06	30.6204	35.7972	2.75454	0.408064	4.50512	0.00809503	0.170495	0.689801	0.101054	0.929584
1	Young Leaf	66	361.04528 Da 96.81 s	19	4641.24	284.664	6.13337	45323.3	32829.1	37549.5	19477.5	54.6902	25.7839	1.67855	0.67212	0.234105	0.0408337	0.326072	0.560206	0.653792	0.842766
1	Young Leaf	67	948.12392 Da 102.84 s	19	3005.23	1097.63	36.524	1.22069e+06	556828	105105	56277.3	92.0723	5.33155	3.97658	1.10628	0.684409	3.09048	0.0977494	0.414552	0.45457	0.100584
1	Young Leaf	68	298.06853 Da 102.93 s	19	15575.4	5097.16	32.7258	2.25868e+07	1.08458e+07	3.59668e+06	1.91478e+06	86.2635	9.01443	4.03103	0.657274	0.722296	2.31476	0.0956585	0.566484	0.443269	0.150412
1	Young Leaf	69	136.03767 Da 103.02 s	18	6209.54	2278.45	36.6926	5.52905e+06	2.50943e+06	431324	231318	92.7635	4.88796	9.63187	1.16295	0.577358	9.67106	0.0214234	0.399831	0.489669	0.00768088
1	Young Leaf	70	356.07426 Da 116.18 s	19	10516.8	3343.69	31.794	7.49076e+06	3.55507e+06	1.30933e+06	678454	85.1214	9.30298	12.8582	2.11069	0.317862	1.61746	0.0125916	0.236718	0.603004	0.224167
1	Young Leaf	71	1192.76814 Da 118.31 s	19	2998.97	842.709	28.0999	584358	306690	162581	86572.2	78.2337	13.9743	1.92131	0.032502	0.605746	2.16074	0.27689	0.968273	0.479864	0.16369
1	Young Leaf	72	894.20438 Da 118.35 s	19	11845.6	2325.22	19.6294	4.99728e+06	2.25672e+06	383889	204753	92.8661	4.77691	12.7123	2.21252	0.00641745	1.52564	0.0128618	0.225412	0.939998	0.237095
1	Young Leaf	73	1192.27134 Da 118.40 s	19	4662.02	1112.2	23.8567	1.01437e+06	550893	319459	171371	76.0494	15.4652	5.24326	3.82435	0.0871579	0.841183	0.0622107	0.117914	0.782512	0.374589
1	Young Leaf	74	650.05576 Da 118.22 s	19	2390.4	164.771	6.89305	13484	9232.78	11368.8	5626.96	54.2555	23.925	2.36786	0.5305	0.380504	0.538234	0.210706	0.624665	0.570712	0.475273
1	Young Leaf	75	298.06868 Da 118.35 s	19	148286	29241.5	19.7196	7.83932e+08	4.05304e+08	1.87908e+08	1.01487e+08	80.6648	12.7919	4.24027	0.164537	2.69751	1.03801	0.0882121	0.853749	0.17585	0.325568
1	Young Leaf	76	136.03791 Da 118.32 s	19	37076.2	7220.53	19.4748	4.3591e+07	2.1407e+07	8.4753e+06	4.49143e+06	83.7221	10.5294	6.93187	3.14225	0.357513	2.85547	0.0385379	0.15127	0.582097	0.113198
1	Young Leaf	77	948.12313 Da 119.06 s	19	3623.98	324.283	8.94826	65370.5	46600.9	46509.5	25108.1	58.4291	25.6203	2.22328	1.04465	2.2762	8.14094	0.229358	0.431505	0.205871	0.0127682
1	Young Leaf	78	356.07499 Da 120.84 s	19	11457	3605.36	31.4687	7.57825e+06	4.13188e+06	3.26445e+06	1.63251e+06	69.8926	16.9239	4.31014	1.34635	1.36901	0.603478	0.085917	0.357205	0.306938	0.450181
1	Young Leaf	79	466.11035 Da 125.74 s	19	4533.18	670.185	14.784	107309	180976	348408	177788	23.5474	36.7179	1.08317	1.3546	0.0166961	1.75343	0.512122	0.355449	0.903426	0.206658
1	Young Leaf	80	450.11587 Da 127.76 s	19	9179.58	2500.69	27.2418	2.93603e+06	2.14033e+06	2.97531e+06	1.44801e+06	49.6677	25.0718	3.15635	3.50297	6.78033	1.01112	0.139624	0.132089	0.0598018	0.331696
1	Young Leaf	81	338.09992 Da 131.50 s	19	1867.66	1045.39	55.9733	646729	426802	444420	228413	59.2704	23.1936	9.0211	14.2393	2.04986	1.80683	0.0241215	0.0151679	0.22548	0.200265
1	Young Leaf	82	290.07861 Da 141.08 s	19	12882.2	2819.39	21.886	0.866977	0.288992	7.94897e+06	2.64966e+06	1.09068e-05	4.68651e-14	4.34011	0.485557	17.4413	0.0906399	0.0849599	0.647459	0.0139603	0.76779
1	Young Leaf	83	866.20302 Da 142.39 s	19	1633.13	254.412	15.5782	0.00186972	0.000623241	64725.3	21575.1	2.88871e-06	1.12413e-14	2.34876	0.0203252	6.38275	1.10418	0.213041	0.97998	0.0649122	0.311149
1	Young Leaf	84	386.08436 Da 142.72 s	19	2928.5	737.788	25.1934	364751	169941	51460.2	26858.1	87.636	7.87857	17.9819	1.73209	0.303957	0.483449	0.00670064	0.287182	0.61076	0.498244
1	Young Leaf	85	326.09812 Da 143.22 s	19	4393.26	887.206	20.1947	462334	264324	223935	113303	67.3692	18.5786	3.98027	0.719276	1.24281	1.39073	0.0976054	0.540945	0.32739	0.257934
1	Young Leaf	86	595.14581 Da 146.54 s	19	4953.78	1586.02	32.0164	1.45111e+06	1.08633e+06	1.20367e+06	639749	54.6603	26.872	1.73344	0.25165	2.0321	0.940646	0.313923	0.788966	0.227143	0.34857
1	Young Leaf	87	772.20364 Da 149.24 s	19	9495.54	1536.72	16.1836	2.2526e+06	1.08469e+06	346653	186047	86.6634	8.87802	3.38729	0.458245	0.00894318	5.50436	0.125488	0.661926	0.929206	0.0342144
1	Young Leaf	88	164.04749 Da 157.17 s	19	1608.09	423.839	26.3567	129050	69540.2	43180.2	22673.8	74.9287	15.5756	2.39907	0.172069	0.410473	0.020129	0.206971	0.847838	0.556591	0.889199
1	Young Leaf	89	596.17231 Da 158.94 s	19	2859.19	644.939	22.5567	280499	146821	87759.1	45463	76.1691	14.5236	11.431	4.01427	1.55173	0.463354	0.0156581	0.110584	0.280862	0.507163
1	Young Leaf	90	578.14166 Da 160.32 s	19	7696.46	2488.13	32.3282	583513	2.39915e+06	5.6419e+06	2.803e+06	9.37308	37.9403	2.81035	0.420267	10.9567	0.0361158	0.165638	0.682863	0.0296519	0.852005
1	Young Leaf	91	866.20296 Da 164.67 s	19	7171.18	662.238	9.23472	220801	185037	232394	122915	48.721	29.4688	1.84381	0.490109	0.849974	0.153392	0.291368	0.645094	0.408734	0.701211
1	Young Leaf	92	860.21320 Da 166.18 s	19	2336.6	773.159	33.0891	499887	264406	139693	74907.5	78.1586	14.1811	2.47156	0.238609	1.78479	0.0304296	0.198661	0.798185	0.252503	0.864017
1	Young Leaf	93	426.09441 Da 166.48 s	19	6951.95	1049.77	15.1004	622986	433983	474269	245818	56.7768	24.7516	2.15089	0.785807	0.489084	0.283191	0.239609	0.515416	0.522868	0.602961
1	Young Leaf	94	578.14257 Da 166.49 s	19	75326	11163.6	14.8204	6.17894e+07	5.19973e+07	6.63653e+07	3.49336e+07	48.2147	29.4645	3.81315	2.74063	3.9195	0.398634	0.10445	0.177987	0.118832	0.537968
1	Young Leaf	95	564.14757 Da 171.24 s	19	14238.2	4174.68	29.3203	1.48673e+07	7.02913e+06	2.08129e+06	1.10681e+06	87.72	8.07526	5.28904	0.62541	0.333483	0.0714152	0.0613095	0.580318	0.594563	0.793184
1	Young Leaf	96	164.04804 Da 171.15 s	18	13539.9	4192.86	30.9666	2.04373e+07	8.95045e+06	671698	359838	96.818	2.16713	32.8633	2.06192	0.222614	0.281566	0.00210049	0.242437	0.661642	0.603993
1	Young Leaf	97	282.07378 Da 171.42 s	19	35120.5	11039.3	31.4327	1.09815e+08	4.93814e+07	7.87657e+06	4.19922e+06	93.3074	4.48305	8.28781	0.521607	0.0463875	0.160059	0.0280906	0.629079	0.840009	0.69514
1	Young Leaf	98	618.06597 Da 172.02 s	19	2037.97	167.888	8.23799	22510.6	13987.6	10164.4	5641.15	68.8925	20.748	3.90406	1.47724	0.347505	1.56529	0.100641	0.330819	0.587216	0.231395
1	Young Leaf	99	900.13802 Da 172.15 s	19	3265.21	646.625	19.8035	310528	206842	171588	95213.9	64.4093	23.3894	0.907433	0.381452	0.00135249	0.0569778	0.592575	0.705304	0.972426	0.814797
1	Young Leaf	100	136.03756 Da 172.62 s	18	4504.54	1865.93	41.4233	142355	1.4263e+06	3.34787e+06	1.7139e+06	4.07869	40.6972	0.427844	0.152164	0.0304062	0.4798	0.874052	0.863593	0.870042	0.499842
1	Young Leaf	101	298.06820 Da 176.56 s	19	3054.89	993.995	32.5378	868726	390674	64140.6	34123.8	93.1244	4.58778	26.6493	3.60174	4.31631	2.30652	0.00315297	0.127472	0.106315	0.151087
1	Young Leaf	102	1154.27245 Da 177.38 s	19	2779.52	366.909	13.2005	67006.7	54511	69802.5	36287.7	48.9782	28.5136	1.78145	0.850057	2.26624	0.137835	0.303817	0.49244	0.206676	0.716001
1	Young Leaf	103	1154.26651 Da 177.43 s	19	4786.01	655.528	13.6968	420013	230233	121552	67071	77.5553	15.2291	4.95	1.2782	0.0774048	0.0277369	0.0684834	0.37221	0.794635	0.87011
1	Young Leaf	104	866.20296 Da 177.88 s	19	961.542	315.507	32.8126	26953.2	37197.8	73491.8	36076	26.8338	33.3684	3.69848	1.1139	10.2914	0.181298	0.109567	0.412524	0.0326505	0.676734
1	Young Leaf	105	610.15202 Da 181.11 s	19	2186.3	616.905	28.2168	238342	137467	116363	59195.5	67.1945	18.8467	3.92378	4.19832	0.0898092	5.95737	0.0998427	0.104115	0.779347	0.028546
1	Young Leaf	106	1160.80638 Da 185.39 s	19	2613.53	535.361	20.4842	170315	116379	119660	62744.2	58.7345	24.2678	3.78369	0.0348149	8.19527	1.47468	0.10573	0.966074	0.0458028	0.244694
1	Young Leaf	107	870.23484 Da 185.43 s	19	8081.62	1487.88	18.4106	1.0476e+06	850751	1.15922e+06	588622	47.4711	28.0174	8.13294	5.71166	12.9105	1.44972	0.0290535	0.0672611	0.022898	0.248535
1	Young Leaf	108	1160.30955 Da 185.40 s	19	4333.89	922.074	21.2759	409403	370204	478495	256420	46.1092	31.3136	2.59757	0.578046	3.37649	0.181944	0.185334	0.601837	0.14	0.676194
1	Young Leaf	109	246.08860 Da 185.52 s	18	3463.25	927.912	26.7931	1.14638e+06	503106	38970.1	20914	96.7124	2.24497	32.3208	0.773551	0.353256	0.00130672	0.00216956	0.519981	0.584262	0.971674
1	Young Leaf	110	290.07813 Da 185.67 s	19	247868	32192.8	12.9879	931.473	310.491	1.03637e+09	3.45458e+08	8.9878e-05	0	8.93321	2.56198	18.3299	0.324107	0.0245513	0.1922	0.012834	0.57817
1	Young Leaf	111	450.11566 Da 190.38 s	19	4752.9	892.128	18.7702	432377	271443	289363	144251	59.9076	21.6807	5.4967	1.12195	5.43403	0.391016	0.0574561	0.410401	0.0801553	0.541825
1	Young Leaf	112	416.16775 Da 191.95 s	19	8651.63	2678.83	30.9633	4.17071e+06	2.25665e+06	1.73658e+06	869641	70.6028	16.6026	9.51592	0.204703	16.9462	3.15437	0.0218997	0.822924	0.0146532	0.097453
1	Young Leaf	113	312.08408 Da 195.73 s	19	3544.21	1010.75	28.5182	691836	322931	100162	52222.2	87.3533	8.03867	35.7777	2.09815	11.7752	1.01613	0.00178031	0.238168	0.0264993	0.330543
1	Young Leaf	114	194.05739 Da 195.81 s	19	2232.24	350.605	15.7065	87514.1	50374.2	36911.7	19481.8	70.3344	18.3298	4.55139	1.45703	0.789283	0.480144	0.0786404	0.334699	0.424514	0.499691
1	Young Leaf	115	866.20355 Da 202.96 s	19	56285	4712.7	8.37292	1.65674e+07	9.80057e+06	7.19553e+06	3.86239e+06	69.7196	19.1994	8.66823	5.67679	0.0382925	1.16294	0.0259189	0.0678736	0.854396	0.299087
1	Young Leaf	116	2361.43569 Da 214.63 s	17	1980.17	697.294	35.2138	0.277551	0.0925169	486219	162073	5.70835e-05	2.70884e-13	7.84144	15.0972	0.421605	0.411805	0.031005	0.0136839	0.551537	0.531422
1	Young Leaf	117	1154.76407 Da 214.60 s	19	2955.84	534.872	18.0954	162362	110884	120765	62129.6	57.346	24.1655	4.11957	0.829694	3.98055	0.250001	0.0923975	0.499552	0.116764	0.624841
1	Young Leaf	118	1154.26991 Da 214.65 s	19	25394.6	2644.53	10.4138	1.72951e+06	2.45545e+06	5.25118e+06	2.50268e+06	24.7756	32.0689	1.83802	1.97356	1.36455	0.0615119	0.292494	0.253338	0.307625	0.807723
1	Young Leaf	119	1002.22160 Da 214.60 s	19	4166.4	686.773	16.4836	219485	184239	254613	129944	46.2952	28.7627	0.904619	0.0267246	0.0252505	0.213006	0.59398	0.973802	0.881445	0.651511
1	Young Leaf	120	290.07813 Da 214.65 s	19	3480.11	539.831	15.5119	53547.4	97591.1	237829	110247	18.3774	31.7089	1.40976	0.277907	4.20315	0.457595	0.396195	0.770882	0.10967	0.509772
1	Young Leaf	121	1442.32587 Da 217.81 s	19	7714.46	917.266	11.8902	348727	328075	498184	253161	41.1763	30.5993	1.84107	0.695521	0.170622	6.40476e-06	0.291899	0.550522	0.700742	0.998016
1	Young Leaf	122	866.20178 Da 220.94 s	19	5861.67	842.467	14.3725	341336	252300	338586	167547	50.2022	25.636	4.64582	1.63305	5.16174	0.385321	0.0760404	0.303052	0.0855436	0.544743
1	Young Leaf	123	1442.32692 Da 225.67 s	19	33422.5	4106.21	12.2858	6.28725e+06	6.24839e+06	1.04958e+07	5.19311e+06	37.4619	30.5007	1.43608	0.566603	0.313598	0.03562	0.388451	0.607215	0.605357	0.853011
1	Young Leaf	124	470.08777 Da 226.34 s	19	3994.59	874.586	21.8943	471754	250486	170820	86867	73.4162	15.5615	4.7271	0.835472	0.497583	0.0419256	0.0739039	0.497519	0.519475	0.840709
1	Young Leaf	125	1154.26881 Da 227.54 s	19	7243.08	1260.7	17.4056	918174	598663	635511	322856	59.0965	22.8128	1.64867	0.185672	1.15388	1.1639	0.332965	0.837317	0.343218	0.298895
1	Young Leaf	126	1730.38486 Da 230.22 s	19	9891.22	8497.14	85.9058	3.43978e+07	2.96371e+07	3.90222e+07	2.04503e+07	46.8507	29.8537	1.17173	0.0217938	0.025897	0.728379	0.476701	0.978557	0.879953	0.407775
1	Young Leaf	127	434.12174 Da 233.04 s	19	2236.93	537.387	24.0235	175957	94098.7	65444.7	33299.1	72.8898	15.86	2.45531	0.327686	0.0585906	0.431117	0.200481	0.738263	0.820641	0.522088
1	Young Leaf	128	1442.32676 Da 236.34 s	19	6335.33	1072.16	16.9235	846247	452254	277704	145293	75.2922	15.2729	5.72946	1.57314	2.05567	0.681354	0.0535518	0.3133	0.22494	0.422964
1	Young Leaf	129	1730.38552 Da 238.50 s	19	7642.67	7295.98	95.4638	2.05506	0.685019	5.32314e+07	1.77438e+07	3.86062e-06	0	0.648108	2.58763	2.47578	0.721418	0.737075	0.190056	0.190722	0.409969
1	Young Leaf	130	434.12159 Da 239.18 s	18	1902.37	597.661	31.4166	97838.9	114467	251950	115685	27.9708	28.9564	3.4628	0.562042	9.62451	0.00113219	0.121324	0.609379	0.036139	0.973633
1	Young Leaf	131	2018.44616 Da 241.11 s	19	20808.8	2614.06	12.5622	2.29007e+06	2.62521e+06	4.6013e+06	2.30439e+06	33.2309	32.6293	1.17794	0.298273	0.0955072	0.0383819	0.474339	0.757281	0.772717	0.847493
1	Young Leaf	132	2306.51328 Da 246.01 s	19	12097.5	1711.24	14.1454	686432	1.31359e+06	2.31127e+06	1.2528e+06	22.8986	40.8157	1.02618	0.144152	0.0780089	0.531649	0.536678	0.870059	0.79386	0.477936
1	Young Leaf	133	2306.51311 Da 246.00 s	19	5096.52	1012.13	19.8592	686906	477981	447328	244030	60.5612	24.9035	2.75616	1.19707	0.292856	0.00536683	0.170351	0.391341	0.617127	0.942637
1	Young Leaf	134	2594.57906 Da 250.49 s	19	5488.03	1275.37	23.2392	1.25399e+06	813027	647589	358568	65.9447	22.4177	2.3985	0.861326	0.106823	2.33143	0.207039	0.488568	0.760178	0.149057
1	Young Leaf	135	2594.57108 Da 250.47 s	19	7337.07	1468.97	20.0213	577491	910618	1.63078e+06	853228	26.1512	37.5527	2.71675	2.39781	0.509435	0.00110676	0.173904	0.206817	0.514818	0.973931
1	Young Leaf	136	2882.63141 Da 254.03 s	19	3599.91	910.499	25.2923	527352	365281	361055	192999	59.3593	24.7288	3.86485	1.88481	0.342317	0.00104162	0.102259	0.265045	0.589909	0.974709
1	Young Leaf	137	1730.38566 Da 253.91 s	19	5358.58	910.198	16.9858	71870.4	312334	760524	372210	8.63418	37.0085	0.951658	0.193171	1.22128	0.0217017	0.570994	0.831601	0.331106	0.884984
1	Young Leaf	138	610.15344 Da 255.99 s	19	161485	9355.02	5.79312	4.45721e+06	3.79808e+07	8.33509e+07	4.41533e+07	5.07607	43.011	3.11448	3.59127	0.520929	0.0192613	0.142437	0.12795	0.510382	0.891597
1	Young Leaf	139	866.20218 Da 257.46 s	19	7024.26	939.519	13.3753	168067	339474	722963	359000	18.8621	36.1219	3.40634	0.349813	11.6596	0.0122134	0.124418	0.724425	0.026913	0.91357
1	Young Leaf	140	1156.28266 Da 259.41 s	19	2080.85	581.462	27.9434	95175.6	128150	245468	121669	27.9399	33.6508	1.31559	0.255969	5.66428	0.753419	0.425686	0.785948	0.0759913	0.40003
1	Young Leaf	141	426.09446 Da 259.43 s	19	3426.41	621.607	18.1417	203758	141940	169276	85238.9	54.6218	24.5165	2.30711	0.137117	7.07727	1.13612	0.218263	0.875797	0.056372	0.304511
1	Young Leaf	142	641.13628 Da 259.49 s	19	1654.9	248.401	15.0101	0.00240391	0.000801302	61703.2	20567.7	3.89592e-06	0	0.840619	0.314103	4.25871	0.0786673	0.626928	0.746955	0.108003	0.783214
1	Young Leaf	143	578.14214 Da 259.44 s	19	29603.1	4544.16	15.3503	1.04051e+07	8.2671e+06	1.04257e+07	5.40312e+06	49.9505	27.9513	7.25342	4.21497	11.5693	0.817643	0.0355893	0.103558	0.0272432	0.381167
1	Young Leaf	144	2018.44491 Da 259.68 s	18	3229.56	897.634	27.7943	0.0621603	0.0207201	805746	268582	7.71462e-06	2.88963e-14	2.93067	14.8767	0.0507169	2.26911	0.155836	0.0140438	0.832858	0.154203
1	Young Leaf	145	2882.63304 Da 261.23 s	18	2666.11	872.122	32.7115	0.205261	0.0684204	760596	253532	2.69869e-05	0	3.30907	9.66526	0.000706456	1.08431	0.130029	0.0293949	0.980069	0.315384
1	Young Leaf	146	1153.25387 Da 261.82 s	19	3920.21	769.547	19.6302	23323.7	206825	570033	267905	3.93081	34.7141	0.846849	0.611806	0.0237586	0.493755	0.623635	0.586378	0.884965	0.493776
1	Young Leaf	147	3746.82253 Da 262.56 s	19	2270.88	929.361	40.9251	547249	429883	430316	242060	55.9808	28.694	1.89014	0.778123	0.0410143	2.59805	0.282587	0.518271	0.849394	0.129303
1	Young Leaf	148	3170.69162 Da 262.59 s	19	2952.83	611.51	20.7093	221849	166292	179982	96511	55.2094	26.989	4.18703	3.08144	0.0681744	0.119435	0.0900228	0.154912	0.806906	0.734786
1	Young Leaf	149	598.18891 Da 263.11 s	19	2436.5	417.197	17.1228	63670.5	66478	110936	55630.7	36.4651	31.6035	5.93774	8.67085	1.01262	2.83585	0.0503847	0.0351287	0.371207	0.114336
1	Young Leaf	150	568.21497 Da 263.29 s	19	1915.53	451.955	23.5942	147721	80155.4	50992.3	26762.9	74.3388	15.901	2.96654	0.0841198	0.653338	0.230321	0.15308	0.920905	0.464251	0.638698
1	Young Leaf	151	452.11001 Da 265.52 s	19	2995.67	1006.26	33.5904	830495	401139	143479	76002.6	85.2687	9.56209	4.8288	0.774006	2.63391	0.796364	0.071354	0.519811	0.179924	0.387265
1	Young Leaf	152	464.09499 Da 269.32 s	19	145574	14276.2	9.80683	1.17501e+08	8.51549e+07	9.16757e+07	4.85669e+07	56.1731	25.9795	3.8614	1.95074	5.88681	4.14214	0.102403	0.256273	0.0722712	0.0612169
1	Young Leaf	153	492.19910 Da 274.78 s	19	1741.07	482.044	27.6867	108814	72475.5	95598.8	45810	53.2325	22.9261	2.08486	0.412254	1.93531	1.97841	0.24955	0.687407	0.236561	0.181366
1	Young Leaf	154	1442.32659 Da 278.79 s	19	5890.1	918.859	15.6001	525594	338668	326575	169949	61.6772	22.4797	1.63606	0.0422356	0.903146	0.461865	0.335935	0.959066	0.395754	0.507835
1	Young Leaf	155	1154.26764 Da 282.16 s	19	4183.02	638.149	15.2557	297515	147707	67175.1	35125.7	81.5802	11.5828	4.52983	0.204325	1.78163	0.352318	0.0792527	0.823206	0.252856	0.562272
1	Young Leaf	156	434.08623 Da 283.87 s	19	18669	3846.2	20.602	1.21845e+07	5.96369e+06	2.31068e+06	1.22485e+06	84.0589	10.3255	8.47965	2.49395	8.03485	8.93342	0.0269627	0.198063	0.0471257	0.00976426
1	Young Leaf	157	1730.38565 Da 284.47 s	19	4421.08	642.827	14.5401	172588	164171	246823	126282	41.1502	30.9747	1.37898	0.528082	0.131891	0.000370965	0.40552	0.625861	0.734858	0.984905
1	Young Leaf	158	452.10990 Da 284.85 s	19	1583.25	465.908	29.4274	203534	101503	39813.1	21443.4	83.6394	10.865	2.43674	0.466395	0.719424	1.14415	0.202591	0.657559	0.444107	0.302872
1	Young Leaf	159	1188.31502 Da 286.21 s	19	15393.5	3363.72	21.8516	9.62559e+06	4.87669e+06	2.2003e+06	1.17334e+06	81.3942	12.0816	6.00896	0.0101908	2.68329	1.95493	0.0493657	0.989887	0.176748	0.183814
1	Young Leaf	160	594.15802 Da 286.20 s	19	112616	16015	14.2209	2.54745e+08	1.25778e+08	4.59402e+07	2.47909e+07	84.7215	10.2079	4.83936	0.591274	0.29274	3.53975	0.0710971	0.595708	0.617194	0.0808739
1	Young Leaf	161	436.13578 Da 286.74 s	19	3096.75	445.804	14.3958	19329.3	88612.5	180900	97496.3	9.65357	43.5711	6.38602	8.19282	0.969031	1.06378	0.0444515	0.0385009	0.380654	0.319842
1	Young Leaf	162	2018.44597 Da 288.21 s	19	4047.55	607.08	14.9987	378305	188608	71350.7	38649.1	84.1322	10.6494	20.878	1.40481	12.0954	0.0213275	0.00504071	0.345044	0.0254016	0.885972
1	Young Leaf	163	508.21509 Da 289.59 s	19	2048.56	2003.64	97.8076	3.4788e+06	1.73031e+06	717302	381805	82.9055	11.1132	25.6596	43.5665	0.148536	0.116459	0.00339188	0.0019265	0.719557	0.737975
1	Young Leaf	164	2306.51099 Da 291.77 s	16	1995.35	944.985	47.3594	0.150701	0.0502337	892997	297666	1.68759e-05	0	0.525975	0.0820612	0.00567974	0.417906	0.813147	0.922727	0.943544	0.52844
1	Young Leaf	165	434.08487 Da 295.90 s	19	33125.5	9050.31	27.3213	8.24396e+07	3.76695e+07	7.28184e+06	3.89889e+06	91.884	5.45539	3.38795	0.313291	0.198407	3.11348	0.125451	0.74748	0.679054	0.0994427
1	Young Leaf	166	368.14679 Da 297.78 s	19	3139.54	468.251	14.9146	177724	99693.9	62055.7	33531.8	74.1197	16.8124	8.20808	3.23879	1.19597	1.68221	0.0285802	0.145746	0.335569	0.215599
1	Young Leaf	167	448.10047 Da 300.72 s	19	32951.8	6172.88	18.7331	2.88729e+07	1.76296e+07	1.30759e+07	7.13806e+06	68.829	20.2509	2.52392	0.319104	0.225342	2.62437	0.192958	0.743737	0.659755	0.127533
1	Young Leaf	168	511.09546 Da 305.64 s	19	2818.05	251.658	8.93024	29601.7	20653.9	28361.1	13649.4	51.0702	23.9915	1.1744	0.378094	0.0295236	0.119626	0.475684	0.707297	0.871918	0.734583
1	Young Leaf	169	448.09992 Da 305.11 s	19	150589	21181.3	14.0657	2.03983e+08	1.83199e+08	2.56556e+08	1.32907e+08	44.2922	30.3621	1.39354	1.13706	2.08223	4.01746	0.401072	0.406457	0.222498	0.0647712
1	Young Leaf	170	572.22488 Da 320.40 s	19	2078.91	517.824	24.9084	162790	90198.5	68762.5	35054.4	70.3037	17.2931	6.81354	2.91533	0.594644	0.455903	0.0397155	0.16556	0.483653	0.510543
1	Young Leaf	171	492.19920 Da 324.37 s	19	6051.23	1780.18	29.4184	1.84356e+06	1.00358e+06	781480	391788	70.2299	16.8275	1.85954	0.0627729	0.110631	0.339429	0.288344	0.940063	0.756129	0.569424
1	Young Leaf	172	436.10158 Da 327.31 s	19	2360.86	598.663	25.3578	193608	112048	108972	53511.3	63.9858	19.2116	1.16772	0.125718	0.0241825	3.57446	0.478237	0.885215	0.883954	0.0795538
1	Young Leaf	173	418.08914 Da 330.83 s	19	3377.61	1305.62	38.6551	1.36618e+06	712741	370627	197172	78.6604	13.6963	1.44301	0.00639133	0.159008	0.90097	0.386446	0.993639	0.710442	0.35862
1	Young Leaf	174	432.10505 Da 342.31 s	19	13661.7	4687.8	34.3135	1.81403e+07	8.76909e+06	3.13726e+06	1.66314e+06	85.2555	9.58268	2.94634	0.204545	0.125243	1.4343	0.154623	0.823042	0.741283	0.250947
1	Young Leaf	175	452.10959 Da 349.06 s	19	4484.12	1657.07	36.9541	2.33218e+06	1.15593e+06	465748	248280	83.3538	10.8618	4.25513	0.164311	3.92478	1.74402	0.0877165	0.853927	0.118651	0.207812
1	Young Leaf	176	452.10964 Da 355.47 s	19	2385.23	872.071	36.5614	536320	328991	264461	141488	66.9746	20.6461	2.97793	0.446078	4.57905	0.620291	0.152219	0.668528	0.099102	0.444069
1	Young Leaf	177	724.39984 Da 378.42 s	19	2024.31	1358.73	67.1206	1.20781e+06	774646	701259	371191	63.2669	22.2899	0.379905	1.74224	0.372296	1.40451	0.902241	0.285625	0.574719	0.255697
1	Young Leaf	178	436.09963 Da 387.79 s	19	2360.4	796.94	33.7629	375194	202445	153104	76849.7	71.0193	16.4569	3.88844	0.138945	5.92931	2.24669	0.101281	0.874301	0.0715922	0.156108
1	Young Leaf	179	586.23933 Da 392.37 s	19	3243.99	1021.18	31.4792	483615	368599	512759	253225	48.5375	26.2226	1.28072	0.112504	0.0637579	0.669366	0.437358	0.896324	0.813097	0.426979
1	Young Leaf	180	448.23022 Da 393.92 s	17	16323.6	8161.11	49.9959	1.60739e+07	2.65778e+07	5.1498e+07	2.61336e+07	23.7878	36.2977	0.934015	0.414479	0.19701	2.18353e-05	0.579494	0.686141	0.680099	0.996338
1	Young Leaf	181	448.23022 Da 398.11 s	19	49679.1	23307.8	46.9168	2.79214e+08	2.33826e+08	2.89885e+08	1.54049e+08	49.0625	29.5426	1.22592	0.256151	0.298227	0.420541	0.45658	0.785821	0.614026	0.527162
1	Young Leaf	182	494.23549 Da 403.02 s	19	10510.4	17946.6	170.75	113.025	37.6751	3.2208e+08	1.0736e+08	3.50923e-05	0	0.5094	0.000879528	0.00188708	0.369475	0.823571	0.999121	0.967432	0.553024
1	Young Leaf	183	448.23026 Da 405.79 s	19	12626.8	3876.03	30.6969	1.02465e+07	4.98615e+06	2.15071e+06	1.11412e+06	82.6516	10.7692	6.95758	0.564025	3.00386	2.67548	0.0382889	0.608437	0.158096	0.124179
1	Young Leaf	184	508.25073 Da 407.68 s	19	3835.8	923.509	24.0761	534404	294732	221020	112791	70.7422	17.092	2.36765	0.354758	1.39278	1.868	0.210731	0.721386	0.303324	0.193252
1	Young Leaf	185	708.40501 Da 409.84 s	18	2912.19	1041.09	35.7493	739857	478639	414543	223439	64.0902	22.5088	1.60546	0.025421	0.848514	0.899935	0.343302	0.975056	0.409102	0.358888
[truncated: 2,897 more rows]

## Sheet: Adonis (plus rootstock)
Internode Harvest 1 (64 vbls)										Young leaf Harvest 1 (87 vbls)										Mature leaf (86 vbls)										Fruit Hravest 2 (39 vbls)										Internode Harvest 2 (79 vbls)
[truncated: 60 more rows]
[truncated: 32 more columns]
